# Supplementary material for: Personalized Epigenome Remodeling Under Biochemical and Psychological Changes During Long-Term Isolation Environment
Source: Front Physiol. 2019 Jul 31;10:932. doi: 10.3389/fphys.2019.00932 (PMC6684777; doi:10.3389/fphys.2019.00932)
Supplement: Supplementary file 2 [file Data_Sheet_2.zip › Supplementary Table 11.xlsx]

## Sheet: Supplementary Table S11
Supplementary Table 11: Personalized POMS-TMD-sync methylation sites for each subjects, discovered by PeSa Analysis.
SUBJECT	PROBE	pval_corr	rho_corr	pval_delta_corr	rho_deltacorr	CHR	MAPINFO	Strand	Type	gene	feature	cgi	feat.cgi	UCSC_CpG_Islands_Name	DHS	Enhancer	Phantom	Probe_SNPs	Probe_SNPs_10
S01	cg11249762	0.0313835	-0.85164	0.0432793	-0.889631	17	75434612	F	II	SEPT9	Body	opensea	Body-opensea		NA	TRUE
S01	cg02735500	0.0160709	-0.894625	0.0149091	-0.946077	13	101184577	F	II	A2LD1	Body	island	Body-island	chr13:101184396-101184848	NA	NA
S01	cg11858499	0.0318452	-0.850523	0.0380269	-0.898848	22	43113041	R	II	A4GALT	5'UTR	shelf	5'UTR-shelf	chr22:43116151-43117121	NA	NA
S01	cg23626475	0.000708384	-0.978189	0.00849068	-0.963015	7	20685746	F	II	ABCB5	Body	opensea	Body-opensea		NA	NA		rs11769236
S01	cg06813554	0.00686033	0.931587	0.00186632	0.986561	14	23066769	R	II	ABHD4	TSS1500	shore	TSS1500-shore	chr14:23067443-23067773	NA	NA
S01	cg26648948	0.0238634	0.871069	0.0125906	0.951851	2	204194146	F	II	ABI2	Body	shore	Body-shore	chr2:204192655-204193740	NA	NA		rs76673409
S01	cg10680376	0.00880901	-0.922355	0.047307	-0.882803	10	116391843	F	I	ABLIM1	Body	shore	Body-shore	chr10:116391466-116391827	NA	TRUE
S01	cg08224212	0.0234429	0.872235	0.0270586	0.919551	11	34196093	R	II	ABTB2	Body	island	Body-island	chr11:34195989-34196256	NA	TRUE
S01	cg10703506	0.0293644	-0.856616	0.047162	-0.883045	12	109576250	R	II	ACACB	TSS1500	opensea	TSS1500-opensea		NA	NA
S01	cg12082302	0.00392902	0.948374	0.0188921	0.936797	1	6421246	F	II	ACOT7	Body	opensea	Body-opensea		NA	NA
S01	cg01406776	0.0473857	-0.816567	0.0464244	-0.884283	4	8386748	R	II	ACOX3	Body	shore	Body-shore	chr4:8388395-8388671	NA	NA			rs3775895
S01	cg10265258	0.00272869	0.95704	0.0130058	0.950793	16	89184591	R	I	ACSF3	Body	shore	Body-shore	chr16:89186198-89186551	NA	NA
S01	cg14157824	0.00760154	-0.927942	0.00675047	-0.968276	2	223735640	F	II	ACSL3	5'UTR	opensea	5'UTR-opensea		NA	TRUE		rs73991921
S01	cg17651625	0.026406	0.864211	0.0369622	0.900765	19	39140474	F	II	ACTN4	Body	shore	Body-shore	chr19:39138062-39138570	NA	NA
S01	cg01503938	0.0047422	-0.943233	0.012865	-0.951151	7	974871	F	II	ADAP1	Body	shore	Body-shore	chr7:976647-976894	NA	NA		rs71538121
S01	cg07510303	0.00100338	0.974024	0.000688129	0.993095	6	143748526	R	II	ADAT2	3'UTR	opensea	3'UTR-opensea		TRUE	TRUE
S01	cg00061520	0.0109157	0.913436	0.00958218	0.959897	16	4070371	F	II	ADCY9	Body	opensea	Body-opensea		NA	TRUE
S01	cg09152120	0.0361679	-0.840417	0.0402691	-0.894867	16	4016669	F	II	ADCY9	Body	island	Body-island	chr16:4016194-4017043	NA	NA			rs2230742
S01	cg14742187	0.0373299	-0.837799	0.0448412	-0.88696	10	111842681	F	II	ADD3	5'UTR	opensea	5'UTR-opensea		NA	TRUE
S01	cg14597545	0.0460496	0.819257	0.0334331	0.907249	15	73074210	F	II	ADPGK	Body	shore	Body-shore	chr15:73075586-73076663	NA	NA
S01	cg10624914	0.00213417	0.962039	0.0184591	0.937773	13	114103477	R	II	ADPRHL1	Body	opensea	Body-opensea		TRUE	NA			rs55928232
S01	cg11026129	0.0471265	0.817086	0.0142451	0.947699	2	236729373	F	II	AGAP1	Body	opensea	Body-opensea		NA	TRUE			rs59396721
S01	cg24037647	0.0415053	0.828694	0.0381267	0.89867	1	49175771	R	II	AGBL4	Body	opensea	Body-opensea		NA	TRUE
S01	cg07137034	0.0238327	0.871153	0.0437932	0.888749	5	322321	F	II	AHRR	Body	island	Body-island	chr5:320788-323010	NA	NA
S01	cg17472786	0.000103897	-0.991666	0.00100324	-0.99112	5	389355	F	II	AHRR	Body	opensea	Body-opensea		NA	NA
S01	cg22092114	0.0343013	-0.844707	0.00842782	-0.963199	3	186338831	R	II	AHSG	3'UTR	opensea	3'UTR-opensea		NA	NA	low-CpG:187821475-187821619
S01	cg16386806	0.00741185	0.928858	0.0261469	0.921383	1	4730728	F	II	AJAP1	Body	shelf	Body-shelf	chr1:4726576-4726867	NA	NA
S01	cg06543424	0.0289768	0.85759	0.0139947	0.948317	1	95535470	R	II	ALG14	Body	shelf	Body-shelf	chr1:95538251-95538551	NA	NA
S01	cg19743721	0.0364366	0.839809	0.0245502	0.924642	7	102100957	R	II	ALKBH4	Body	shelf	Body-shelf	chr7:102097927-102098384	NA	NA			rs77151960
S01	cg16641818	0.021636	-0.877367	0.0307679	-0.912292	10	45869619	R	I	ALOX5	TSS200	island	TSS200-island	chr10:45868718-45870156	TRUE	TRUE	high-CpG:45189617-45189708
S01	cg10560393	0.0154511	0.896714	0.00643441	0.969277	11	44327015	F	II	ALX4	Body	shore	Body-shore	chr11:44327240-44327932	NA	NA
S01	cg14888579	0.0255149	-0.866577	0.0272566	-0.919155	11	46426289	F	II	AMBRA1	Body	opensea	Body-opensea		NA	TRUE
S01	cg02712294	0.0271148	-0.862356	0.0325962	-0.908818	8	41559393	F	I	ANK1	Body	island	Body-island	chr8:41559255-41559609	NA	TRUE
S01	cg12119988	0.0457647	-0.819836	0.0194891	-0.935464	15	65214588	F	II	ANKDD1A	Body	opensea	Body-opensea		NA	TRUE
S01	cg07827008	0.00388856	-0.948643	0.00785917	-0.964879	12	133338719	R	II	ANKLE2	TSS1500	island	TSS1500-island	chr12:133337981-133338989	NA	NA
S01	cg20677814	0.0342979	-0.844715	0.0207279	-0.932738	7	16656054	F	II	ANKMY2	Body	opensea	Body-opensea		NA	TRUE
S01	cg23426231	0.00241399	-0.959611	0.0109729	-0.956089	2	95454285	F	II	ANKRD20B	Body	opensea	Body-opensea		NA	NA		rs2220416
S01	cg08836009	0.0191302	-0.884837	0.0499398	-0.878438	19	4219626	R	II	ANKRD24	Body	shore	Body-shore	chr19:4217518-4218068	NA	NA
S01	cg14313748	0.0215392	-0.877648	0.0495856	-0.879021	9	101498661	F	II	ANKS6	3'UTR	opensea	3'UTR-opensea		NA	NA
S01	cg12357484	0.0480974	0.815148	0.0458612	0.885232	11	69987414	F	II	ANO1	Body	opensea	Body-opensea		NA	TRUE
S01	cg09548694	0.000797118	-0.976858	0.00806469	-0.964267	19	2123925	R	II	AP3D1	Body	shelf	Body-shelf	chr19:2120873-2121167	TRUE	NA
S01	cg21540775	0.0254548	-0.866738	0.00581928	-0.971274	12	99038699	F	I	APAF1	TSS1500	island	TSS1500-island	chr12:99038272-99039483	NA	NA	high-CpG:97562532-97563037	rs3217465	rs2289317
S01	cg16547382	0.0452318	-0.820922	0.0145742	-0.946892	4	40863050	F	II	APBB2	Body	shelf	Body-shelf	chr4:40858884-40859162	NA	NA
S01	cg13462387	0.00579423	-0.937187	0.0216109	-0.930828	18	10471657	R	II	APCDD1	Body	island	Body-island	chr18:10471656-10471867	NA	NA
S01	cg07661246	0.00305727	0.954508	0.00840781	0.963257	11	116694355	F	II	APOA4	TSS1500	shore	TSS1500-shore	chr11:116691949-116692360	NA	NA
S01	cg14723423	0.0375385	-0.837333	0.00364495	-0.978987	19	45448413	F	II	APOC2	TSS1500	opensea	TSS1500-opensea		NA	NA
S01	cg13172906	0.0069525	-0.931124	0.0305765	-0.912659	8	143694295	R	I	ARC	1stExon	shore	1stExon-shore	chr8:143694430-143696166	NA	NA
S01	cg21791023	0.0121819	-0.908475	0.0250759	-0.923562	1	18019539	R	I	ARHGEF10L	Body	shelf	Body-shelf	chr1:18023481-18023792	NA	NA
S01	cg04934402	0.0239383	-0.870862	0.00706127	-0.967307	1	3379775	F	II	ARHGEF16	Body	opensea	Body-opensea		NA	NA
S01	cg07409602	0.0228878	0.873791	0.0484596	0.880883	6	157098562	F	II	ARID1B	TSS1500	opensea	TSS1500-opensea		TRUE	NA	high-CpG:157140138-157141765
S01	cg18547838	0.00897943	-0.921598	0.0274876	-0.918696	10	63800880	R	II	ARID5B	Body	opensea	Body-opensea		NA	TRUE
S01	cg15439745	0.021248	0.878496	0.016289	0.94278	17	29158582	F	II	ATAD5	TSS1500	shore	TSS1500-shore	chr17:29158878-29159423	NA	NA
S01	cg23279496	0.0220498	-0.876174	0.0311438	-0.911572	11	64662327	R	II	ATG2A	3'UTR	shore	3'UTR-shore	chr11:64662462-64662880	NA	TRUE
S01	cg06081482	0.017212	0.890877	0.0105548	0.957216	11	108093084	F	II	ATM	TSS1500	shore	TSS1500-shore	chr11:108093211-108093969	NA	NA			rs79143000
S01	cg18026772	0.00516036	-0.940759	0.0121185	-0.953069	1	116922084	R	II	ATP1A1	Body	opensea	Body-opensea		NA	TRUE
S01	cg09477124	0.0105202	0.915042	0.0232108	0.927429	3	10379281	F	II	ATP2B2	Body	opensea	Body-opensea		NA	NA			rs63135463
S01	cg21048168	0.0462316	-0.818889	0.0315525	-0.910793	7	138458827	R	II	ATP6V0A4	5'UTR	opensea	5'UTR-opensea		NA	NA
S01	cg21416968	0.00899956	-0.921509	0.00360223	-0.979152	1	44441199	R	I	ATP6V0B	5'UTR	island	5'UTR-island	chr1:44440142-44441256	NA	NA
S01	cg20651644	0.00136666	-0.969662	0.00469106	-0.975128	15	50170642	F	II	ATP8B4	Body	opensea	Body-opensea		NA	TRUE
S01	cg20410109	0.00981982	-0.91796	0.0182746	-0.938191	6	16330154	F	II	ATXN1	5'UTR	shore	5'UTR-shore	chr6:16328169-16328563	NA	NA
S01	cg12241997	0.0219335	0.876509	0.0296577	0.914433	7	105320151	F	II	ATXN7L1	Body	opensea	Body-opensea		NA	TRUE
S01	cg02187522	0.000821158	-0.97651	0.00216614	-0.985156	20	3065488	F	II	AVP	TSS200	shore	TSS200-shore	chr20:3063005-3064146	NA	NA
S01	cg16985966	0.0372518	-0.837974	0.0317968	-0.910329	17	79177523	F	II	AZI1	Body	shore	Body-shore	chr17:79177057-79177273	NA	NA
S01	cg09932758	0.0401085	-0.83169	0.0161315	-0.943152	12	58022542	R	II	B4GALNT1	Body	shore	Body-shore	chr12:58021294-58022037	NA	NA
S01	cg17422460	0.0484079	-0.814532	0.0378184	-0.899223	6	31632171	R	II	BAT4	Body	shore	Body-shore	chr6:31632815-31634093	NA	NA
S01	cg09218327	0.0275062	0.861342	0.0354336	0.903548	7	72935051	F	II	BAZ1B	Body	shore	Body-shore	chr7:72935612-72937090	NA	NA
S01	cg04114665	0.0432506	-0.825015	0.0343089	-0.90562	16	75299491	R	II	BCAR1	Body	island	Body-island	chr16:75298976-75300186	NA	NA
S01	cg17331742	0.0268369	-0.863081	0.0407387	-0.894042	17	58824592	F	II	BCAS3	Body	opensea	Body-opensea		NA	TRUE		rs34431714
S01	cg19450111	9.83307e-05	0.991893	0.00097021	0.991316	14	99728984	F	II	BCL11B	Body	opensea	Body-opensea		NA	TRUE
S01	cg14032667	0.00100411	-0.974014	0.0103834	-0.957682	14	96707427	R	II	BDKRB2	Body	opensea	Body-opensea		NA	NA
S01	cg16084190	0.0285487	-0.858673	0.0411143	-0.893385	11	61716821	F	II	BEST1	TSS1500	opensea	TSS1500-opensea		NA	TRUE
S01	cg19650416	0.000162766	-0.989565	0.00195862	-0.986121	20	36157008	F	II	BLCAP	TSS1500	shore	TSS1500-shore	chr20:36156022-36156669	NA	NA		rs76997088
S01	cg03177025	0.00785939	-0.926714	0.0477775	-0.882017	2	28112917	R	II	BRE	TSS1500	shore	TSS1500-shore	chr2:28113060-28113764	NA	NA
S01	cg20129113	0.00121054	-0.971456	0.0117417	-0.954051	11	1430940	R	II	BRSK2	Body	island	Body-island	chr11:1430939-1431834	NA	NA
S01	cg06807063	0.0479807	-0.815379	0.00291843	-0.981887	16	3646054	R	II	BTBD12	Body	opensea	Body-opensea		NA	NA
S01	cg03727662	0.00133666	0.969998	0.00563	0.971902	6	38584720	R	II	BTBD9	5'UTR	opensea	5'UTR-opensea		NA	NA
S01	cg06487870	0.00166293	-0.966517	0.00918166	-0.961027	10	77542354	R	II	C10orf11	TSS200	opensea	TSS200-opensea		NA	NA
S01	cg25805482	0.0345904	0.844036	0.0125216	0.952028	10	50397618	F	II	C10orf128	TSS1500	opensea	TSS1500-opensea		NA	NA
S01	cg17134890	0.0184002	0.8871	0.0330868	0.907897	11	122753390	R	I	C11orf63	TSS200	island	TSS200-island	chr11:122753386-122753951	TRUE	NA
S01	cg24240077	0.0306771	-0.853363	0.0417739	-0.892235	11	77574320	R	II	C11orf67	Body	opensea	Body-opensea		NA	NA
S01	cg18171955	0.0122752	-0.90812	0.0229634	-0.92795	11	61546637	R	II	C11orf9	Body	shore	Body-shore	chr11:61544727-61545563	NA	NA
S01	cg21805138	0.0281059	0.859801	0.0403072	0.8948	12	117155636	F	II	C12orf49	Body	opensea	Body-opensea		NA	NA
S01	cg23541676	0.0311545	-0.852196	0.0392841	-0.896607	13	113088886	F	II	C13orf28	3'UTR	opensea	3'UTR-opensea		NA	NA		rs79622252
S01	cg13496998	0.0397583	-0.832449	0.0449444	-0.886785	14	24404827	F	II	C14orf165	TSS1500	opensea	TSS1500-opensea		NA	NA
S01	cg08258506	0.00474353	-0.943225	0.045521	-0.885807	14	74244236	F	II	C14orf43	5'UTR	opensea	5'UTR-opensea		NA	TRUE		rs36009594
S01	cg18384926	0.0136382	-0.903069	0.0302814	-0.913227	15	45722598	R	I	C15orf48	TSS200	island	TSS200-island	chr15:45722561-45722939	NA	NA
S01	cg18768283	0.0320588	-0.850009	0.0471211	-0.883114	15	34638511	R	II	C15orf55	Body	opensea	Body-opensea		NA	NA
S01	cg18146152	0.0398753	-0.832195	0.0313753	-0.91113	16	1400772	R	II	C16orf42	Body	shore	Body-shore	chr16:1401334-1402348	NA	NA
S01	cg04497015	0.00283413	0.956212	0.00938398	0.960454	16	85780385	F	II	C16orf74	5'UTR	shelf	5'UTR-shelf	chr16:85783862-85785131	TRUE	NA
S01	cg06382303	0.0205975	-0.88041	0.0308401	-0.912153	17	8130356	F	I	C17orf68	3'UTR	shelf	3'UTR-shelf	chr17:8126224-8126486	NA	NA		rs34547632
S01	cg20973210	0.0351538	-0.842735	0.031293	-0.911287	19	2282729	F	II	C19orf35	TSS1500	shelf	TSS1500-shelf	chr19:2278605-2278848	NA	TRUE		rs1476563
S01	cg17376730	0.049659	-0.812068	0.0136451	-0.949186	19	2096346	F	I	C19orf36	TSS1500	island	TSS1500-island	chr19:2096043-2097491	NA	NA	high-CpG:2047054-2047664
S01	cg25344685	0.00852406	-0.923638	0.0292622	-0.915202	19	36497392	F	II	C19orf46	Body	shelf	Body-shelf	chr19:36500169-36500530	NA	NA			rs79311416
S01	cg15414034	0.0213902	-0.878081	0.0114823	-0.954734	19	10196462	R	II	C19orf66	TSS1500	shore	TSS1500-shore	chr19:10196696-10197857	NA	NA
S01	cg02865595	0.00330952	-0.952653	0.010082	-0.958509	1	36771714	R	II	C1orf113	TSS1500	shore	TSS1500-shore	chr1:36771830-36773009	NA	NA
S01	cg08120023	0.0122348	0.908273	0.0147718	0.94641	1	116947203	R	II	C1orf203	Body	opensea	Body-opensea		NA	NA		rs11540960
S01	cg11852073	0.0297276	0.855709	0.0438884	0.888586	1	151019560	F	I	C1orf56	TSS1500	shore	TSS1500-shore	chr1:151020162-151020627	NA	NA
S01	cg16039979	0.00455814	-0.944357	0.0168749	-0.941408	1	2135358	R	II	C1orf86	5'UTR	shore	5'UTR-shore	chr1:2136808-2137351	NA	NA
S01	cg11701615	0.0153646	-0.897009	0.023151	-0.927555	20	61153635	R	II	C20orf166	Body	shore	Body-shore	chr20:61151586-61151903	NA	NA
S01	cg12813792	0.0259404	0.865443	0.0124939	0.9521	20	56725695	R	II	C20orf85	TSS1500	shore	TSS1500-shore	chr20:56725857-56726113	NA	TRUE
S01	cg26281971	0.0287995	0.858037	0.00293801	0.981806	19	6705647	R	I	C3	Body	shore	Body-shore	chr19:6707112-6707567	NA	NA
S01	cg00008665	0.0490074	-0.813347	0.041429	-0.892835	3	43146780	R	II	C3orf39	5'UTR	shore	5'UTR-shore	chr3:43147184-43147713	NA	NA
S01	cg27291727	0.0073781	-0.929022	0.0398366	-0.895629	4	113473876	R	II	C4orf21	Body	opensea	Body-opensea		NA	TRUE
S01	cg07668908	0.0223858	0.875214	0.0450125	0.886669	4	81256792	F	I	C4orf22	TSS200	shore	TSS200-shore	chr4:81257040-81257270	TRUE	NA
S01	cg12824782	0.0147496	0.899128	0.0390833	0.896964	5	2753928	F	II	C5orf38	Body	island	Body-island	chr5:2748368-2757024	NA	NA
S01	cg18718349	0.0267732	0.863247	0.0439506	0.888479	6	30616763	F	I	C6orf136	Body	shore	Body-shore	chr6:30614721-30615643	NA	NA
S01	cg00456557	0.00513975	-0.940878	0.0353974	-0.903614	6	74008688	F	II	C6orf147	Body	shore	Body-shore	chr6:74008820-74009456	NA	NA
S01	cg19814520	0.00774801	-0.927242	0.011585	-0.954463	6	118969331	R	I	C6orf204	Body	shelf	Body-shelf	chr6:118971662-118973137	NA	NA			rs12215456
S01	cg03627880	0.00869835	0.922851	0.0233941	0.927045	6	151815985	F	II	C6orf97	Body	shore	Body-shore	chr6:151814980-151815527	NA	NA		rs1971256
S01	cg13119035	0.00802101	-0.925955	0.0316269	-0.910652	7	42951436	F	I	C7orf25	Body	island	Body-island	chr7:42951216-42951905	NA	NA		rs7782034
S01	cg18281090	0.00299873	-0.954949	0.0189667	-0.93663	7	99749770	R	II	C7orf59	Body	shelf	Body-shelf	chr7:99746253-99746643	NA	NA
S01	cg06302399	0.028382	-0.859096	0.0211326	-0.931859	8	96279250	F	II	C8orf37	Body	shore	Body-shore	chr8:96280844-96281747	NA	NA
S01	cg02251349	0.015958	-0.895002	0.0145769	-0.946885	8	74004752	R	II	C8orf84	Body	shore	Body-shore	chr8:74005021-74005856	NA	NA
S01	cg13390231	0.045301	0.820781	0.0131914	0.950324	9	97488597	R	II	C9orf3	TSS1500	shore	TSS1500-shore	chr9:97488818-97489172	NA	NA
S01	cg09064713	0.0262592	-0.864598	0.0487946	-0.880328	2	231684443	R	II	CAB39	3'UTR	opensea	3'UTR-opensea		NA	NA
S01	cg17484976	0.0437265	-0.824024	0.0222792	-0.929399	20	60982411	F	I	CABLES2	TSS200	island	TSS200-island	chr20:60982405-60982780	NA	NA
S01	cg14241045	0.0322457	-0.84956	0.00660271	-0.968742	9	140778757	R	II	CACNA1B	Body	shore	Body-shore	chr9:140777131-140777407	NA	NA
S01	cg03501953	0.00432371	0.94582	0.0219183	0.930169	16	1265196	R	I	CACNA1H	Body	island	Body-island	chr16:1265151-1265661	NA	NA			rs72552045
S01	cg00191625	0.0337436	-0.84601	0.0224232	-0.929093	22	40021996	R	II	CACNA1I	Body	opensea	Body-opensea		NA	NA
S01	cg15905329	0.00217766	0.961652	0.0127841	0.951357	7	134575811	F	II	CALD1	TSS1500	opensea	TSS1500-opensea		NA	TRUE
S01	cg05380455	0.0161318	0.894421	0.0367671	0.901118	1	7081265	R	II	CAMTA1	Body	opensea	Body-opensea		NA	TRUE
S01	cg08538869	0.00298239	-0.955072	0.016588	-0.942078	1	19669284	F	II	CAPZB	Body	opensea	Body-opensea		NA	NA
S01	cg09527301	0.00793014	0.926381	0.0200283	0.934271	5	40854992	R	II	CARD6	3'UTR	opensea	3'UTR-opensea		NA	NA
S01	cg04781494	0.00646178	-0.933627	0.0274409	-0.918788	2	202047246	R	II	CASP10	TSS1500	opensea	TSS1500-opensea		NA	NA
S01	cg15930041	0.00408651	-0.947341	0.0223432	-0.929263	19	15162971	R	II	CASP14	TSS200	opensea	TSS200-opensea		NA	NA
S01	cg12296751	0.0296948	0.855791	0.0235757	0.926665	7	116166734	F	II	CAV1	Body	island	Body-island	chr7:116164703-116166735	TRUE	NA
S01	cg08843248	0.0193406	-0.884192	0.0327606	-0.908509	16	89009929	F	I	CBFA2T3	Body	shore	Body-shore	chr16:89006334-89008600	NA	NA		rs12446648
S01	cg07871636	0.0278539	-0.860446	0.0395016	-0.896222	19	14017192	R	I	CC2D1A	5'UTR	island	5'UTR-island	chr19:14016665-14017435	NA	NA
S01	cg23627354	0.0445086	-0.822406	0.0144338	-0.947235	1	89459658	F	II	CCBL2	TSS1500	shore	TSS1500-shore	chr1:89458034-89458604	NA	NA
S01	cg24395241	0.0395277	-0.83295	0.0354376	-0.903541	7	76755312	R	II	CCDC146	5'UTR	shelf	5'UTR-shelf	chr7:76750995-76751394	NA	NA
S01	cg04830471	0.00355391	-0.950922	0.00240191	-0.984096	19	49890365	F	II	CCDC155	TSS1500	shore	TSS1500-shore	chr19:49891269-49891604	NA	NA
S01	cg08884247	0.000195446	-0.988563	0.00144109	-0.988692	17	36957996	R	II	CCDC49	3'UTR	shore	3'UTR-shore	chr17:36955256-36956380	NA	NA			rs78821618
S01	cg22953865	0.0116844	-0.910393	0.0262286	-0.921218	14	99988654	F	I	CCDC85C	Body	opensea	Body-opensea		NA	NA		rs78053014
S01	cg16550438	0.00148195	0.968401	0.000725111	0.992849	11	64112387	R	I	CCDC88B	Body	island	Body-island	chr11:64112327-64112607	NA	NA
S01	cg15175716	0.00640969	-0.933899	0.01012	-0.958404	11	64120685	R	II	CCDC88B	Body	opensea	Body-opensea		NA	NA
S01	cg19100169	0.017272	0.890683	0.037664	0.8995	5	159688203	F	II	CCNJL	Body	opensea	Body-opensea		TRUE	TRUE
S01	cg15678142	0.0261755	-0.86482	0.00309563	-0.981159	1	167411538	F	II	CD247	Body	shelf	Body-shelf	chr1:167408512-167409137	NA	NA
S01	cg15374234	0.0468729	0.817595	0.0416432	0.892462	17	72709026	R	II	CD300LF	5'UTR	opensea	5'UTR-opensea		NA	NA
S01	cg02211519	0.012669	-0.906633	0.0251237	-0.923464	11	2407267	R	II	CD81	Body	shore	Body-shore	chr11:2406711-2406927	NA	NA
S01	cg02573234	0.00817162	-0.925254	0.0294778	-0.914783	11	65088334	F	II	CDC42EP2	5'UTR	opensea	5'UTR-opensea		NA	NA
S01	cg22332722	0.00544409	-0.939135	0.0235859	-0.926644	18	25754857	R	II	CDH2	Body	shore	Body-shore	chr18:25755414-25758175	NA	NA
S01	cg13584095	0.0300492	0.854911	0.0124587	0.95219	20	44827392	F	II	CDH22	Body	shelf	Body-shelf	chr20:44829506-44829848	NA	TRUE		rs73908645
S01	cg00040708	0.0135348	-0.903443	0.0473016	-0.882812	3	49838627	R	II	CDH29	TSS1500	shore	TSS1500-shore	chr3:49840103-49841191	NA	NA
S01	cg05982271	0.00443506	0.94512	0.0247598	0.924211	4	76555948	F	I	CDKL2	TSS1500	island	TSS1500-island	chr4:76555366-76556079	TRUE	TRUE
S01	cg05236972	0.00516667	-0.940722	0.0243042	-0.92515	22	46933233	F	I	CELSR1	TSS200	island	TSS200-island	chr22:46929317-46934861	NA	NA	high-CpG:45311762-45312378
S01	cg00908766	0.0214353	-0.87795	0.0290856	-0.915547	1	109817496	F	I	CELSR2	3'UTR	opensea	3'UTR-opensea		TRUE	TRUE
S01	cg00060715	0.00827517	-0.924776	0.0112397	-0.955376	1	214779657	F	II	CENPF	5'UTR	island	5'UTR-island	chr1:214778908-214779709	NA	NA
S01	cg12360330	0.00508135	-0.941218	0.0207236	-0.932748	13	25469387	F	II	CENPJ	Body	island	Body-island	chr13:25469077-25469388	NA	NA
S01	cg02428178	0.0103923	-0.915568	0.043822	-0.8887	15	49104237	R	II	CEP152	TSS1500	shore	TSS1500-shore	chr15:49102731-49102938	NA	NA
S01	cg09709060	0.0324218	0.849139	0.0424396	0.89108	11	95522957	R	II	CEP57	TSS1500	island	TSS1500-island	chr11:95522460-95524043	NA	NA	high-CpG:95162296-95162636
S01	cg01089516	0.0295506	-0.856151	0.036668	-0.901298	15	57668261	F	II	CGNL1	TSS1500	shore	TSS1500-shore	chr15:57668337-57669028	TRUE	NA		rs77867529
S01	cg00771653	0.00477241	-0.943051	0.0369197	-0.900842	22	24111337	F	II	CHCHD10	TSS1500	shore	TSS1500-shore	chr22:24110029-24110995	NA	NA
S01	cg10232395	0.0322485	-0.849554	0.0226217	-0.928672	8	61613721	F	II	CHD7	5'UTR	opensea	5'UTR-opensea		NA	TRUE
S01	cg22381955	0.0117208	-0.910251	0.0233646	-0.927107	12	133429949	F	II	CHFR	Body	island	Body-island	chr12:133429925-133430579	NA	NA
S01	cg09098025	0.0347916	-0.84357	0.0291453	-0.91543	8	23100643	R	II	CHMP7	TSS1500	shelf	TSS1500-shelf	chr8:23103775-23104601	NA	NA
S01	cg02636659	0.0069412	-0.931181	0.0419142	-0.891991	7	150928707	F	II	CHPF2	TSS1500	shore	TSS1500-shore	chr7:150929388-150930151	NA	NA
S01	cg16474561	0.0133779	-0.904014	0.0302417	-0.913303	2	96934747	F	II	CIAO1	Body	shelf	Body-shelf	chr2:96930859-96932291	NA	NA		rs76009821
S01	cg14997376	0.008685	-0.922911	0.0204783	-0.933283	12	120123821	R	II	CIT	3'UTR	opensea	3'UTR-opensea		NA	NA
S01	cg07042832	0.0254939	-0.866633	0.0475114	-0.882461	3	170136539	R	II	CLDN11	TSS200	island	TSS200-island	chr3:170136242-170137886	TRUE	NA
S01	cg01906599	0.0367264	-0.839154	0.0276542	-0.918365	7	73790509	F	II	CLIP2	Body	island	Body-island	chr7:73790230-73790510	NA	NA
S01	cg21339926	0.0267749	-0.863243	0.023809	-0.926178	14	95786621	R	II	CLMN	TSS1500	shore	TSS1500-shore	chr14:95785752-95786151	NA	NA
S01	cg24735937	0.0236315	0.871711	0.0472273	0.882936	5	175843923	R	II	CLTB	TSS1500	shore	TSS1500-shore	chr5:175843118-175843844	NA	NA
S01	cg25943821	0.00789431	0.92655	0.0288275	0.916052	3	32283464	F	II	CMTM8	Body	shelf	Body-shelf	chr3:32279423-32280742	NA	NA
S01	cg02825887	0.0492555	-0.812859	0.0231177	-0.927625	9	34591041	F	II	CNTFR	TSS1500	island	TSS1500-island	chr9:34589113-34591978	NA	NA		rs77579469
S01	cg25469905	0.0302732	0.854357	0.0392269	0.896709	3	2824731	R	I	CNTN4	Body	opensea	Body-opensea		NA	TRUE
S01	cg15743325	0.0181483	0.88789	0.0299122	0.91394	7	51242714	F	II	COBL	Body	opensea	Body-opensea		NA	TRUE
S01	cg10932289	0.0166865	-0.892588	0.0108756	-0.956349	17	55038442	F	I	COIL	TSS200	island	TSS200-island	chr17:55038057-55038530	NA	NA		rs2301823
S01	cg23895613	0.0453621	-0.820656	0.029726	-0.914301	6	33132632	F	II	COL11A2	Body	shelf	Body-shelf	chr6:33129291-33129718	NA	NA
S01	cg00986130	0.034798	0.843555	0.0497446	0.878759	5	177821799	F	II	COL23A1	Body	shore	Body-shore	chr5:177821852-177823865	NA	NA		rs67319660
S01	cg25552033	0.00939196	-0.919792	0.0329376	-0.908176	2	227971730	F	II	COL4A4	Body	opensea	Body-opensea		NA	NA
S01	cg03430597	0.0372952	0.837877	0.0355109	0.903406	9	137660514	R	II	COL5A1	Body	island	Body-island	chr9:137660513-137660742	NA	TRUE
S01	cg05283542	0.0294509	-0.8564	0.0101096	-0.958433	3	99357613	F	II	COL8A1	5'UTR	opensea	5'UTR-opensea		NA	NA
S01	cg06226465	0.0472181	-0.816902	0.0136059	-0.949283	16	85813477	F	II	COX4NB	Body	opensea	Body-opensea		NA	NA		rs301163
S01	cg06418475	0.0185026	0.88678	0.0144115	0.94729	19	17008851	F	II	CPAMD8	Body	island	Body-island	chr19:17007101-17008857	NA	NA
S01	cg17453840	0.0310178	-0.852529	0.022469	-0.928995	15	83317526	R	I	CPEB1	TSS1500	island	TSS1500-island	chr15:83315116-83317541	TRUE	NA
S01	cg11074968	0.0144672	-0.900115	0.0451611	-0.886417	15	83241300	R	II	CPEB1	TSS1500	opensea	TSS1500-opensea		NA	NA
S01	cg09635541	0.0116831	-0.910398	0.0228113	-0.928271	4	812499	F	II	CPLX1	Body	island	Body-island	chr4:812386-812646	NA	NA
S01	cg13181022	0.0125641	-0.907027	0.0200982	-0.934117	12	69247976	R	II	CPM	3'UTR	opensea	3'UTR-opensea		NA	NA
S01	cg16830379	0.0272608	-0.861977	0.0225058	-0.928917	17	43912434	R	II	CRHR1	3'UTR	opensea	3'UTR-opensea		NA	NA
S01	cg03667083	0.0414843	-0.828738	0.0495763	-0.879036	7	30721010	R	II	CRHR2	Body	shore	Body-shore	chr7:30721372-30722445	NA	NA
S01	cg10906428	0.0137897	-0.902522	0.0269742	-0.91972	2	46852356	F	II	CRIPT	3'UTR	opensea	3'UTR-opensea		NA	NA
S01	cg23529754	0.00313465	0.953931	0.0238201	0.926155	20	5988043	R	II	CRLS1	Body	shore	Body-shore	chr20:5986399-5987297	NA	NA
S01	cg03255630	0.0396326	-0.832722	0.0407407	-0.894039	21	44589067	R	II	CRYAA	TSS200	shore	TSS200-shore	chr21:44590612-44590826	NA	NA
S01	cg04250926	0.00394678	0.948257	0.0302881	0.913214	1	75199496	F	II	CRYZ	TSS1500	opensea	TSS1500-opensea		NA	NA
S01	cg08861449	0.00205691	-0.962737	0.00233868	-0.984377	1	33985111	F	II	CSMD2	3'UTR	opensea	3'UTR-opensea		NA	NA
S01	cg06260527	0.00797218	-0.926184	0.0223923	-0.929158	12	51477693	F	II	CSRNP2	TSS1500	shore	TSS1500-shore	chr12:51476859-51477552	NA	NA
S01	cg05274674	0.00353367	0.951063	0.012405	0.952328	20	23619525	F	II	CST3	TSS1500	shore	TSS1500-shore	chr20:23617906-23618639	NA	NA		rs2424580
S01	cg09263904	0.00729213	-0.929441	0.041232	-0.893179	12	58219817	F	II	CTDSP2	Body	opensea	Body-opensea		NA	NA
S01	cg07385501	0.0299175	-0.855237	0.0342562	-0.905718	16	30913935	F	II	CTF1	3'UTR	island	3'UTR-island	chr16:30913355-30913942	NA	TRUE
S01	cg26805503	0.0235948	-0.871813	0.0348232	-0.90467	15	22912541	F	II	CYFIP1	5'UTR	opensea	5'UTR-opensea		NA	TRUE
S01	cg16508028	0.011524	-0.91102	0.0261644	-0.921348	8	145678763	R	II	CYHR1	Body	shelf	Body-shelf	chr8:145675351-145676142	NA	NA
S01	cg05062676	0.0340958	-0.845186	0.0349881	-0.904366	2	38304725	F	II	CYP1B1	TSS1500	shore	TSS1500-shore	chr2:38301276-38304518	NA	TRUE		rs76937735	rs35217661
S01	cg00051662	0.0247091	0.868751	0.0363535	0.901869	10	96521086	F	II	CYP2C19	TSS1500	opensea	TSS1500-opensea		NA	NA
S01	cg14851685	0.015825	-0.895449	0.000755345	-0.992652	19	15618559	F	II	CYP4F22	TSS1500	shore	TSS1500-shore	chr19:15619223-15619613	NA	NA
S01	cg17347634	0.00991605	0.917553	0.00969764	0.959574	8	65711916	F	II	CYP7B1	TSS1500	shore	TSS1500-shore	chr8:65710990-65711722	NA	NA		rs7829301
S01	cg03517160	0.0116745	-0.910431	0.0410471	-0.893502	1	57873715	R	II	DAB1	5'UTR	opensea	5'UTR-opensea		NA	TRUE
S01	cg04940305	0.0197098	-0.883069	0.0363913	-0.9018	6	168709813	F	II	DACT2	Body	island	Body-island	chr6:168709592-168710204	NA	NA		rs77691861
S01	cg23656890	0.0211225	-0.878863	0.0391763	-0.896798	12	25071685	R	II	DAD1L	TSS1500	opensea	TSS1500-opensea		NA	NA
S01	cg27212541	0.0340916	0.845196	0.0164595	0.942379	3	49507385	R	II	DAG1	TSS200	island	TSS200-island	chr3:49507384-49508290	NA	NA
S01	cg13682325	0.00133947	0.969966	0.0124386	0.952242	9	122111180	F	II	DBC1	5'UTR	opensea	5'UTR-opensea		NA	TRUE
S01	cg09138430	0.0339262	-0.845582	0.0429999	-0.890112	7	44084267	R	I	DBNL	1stExon	island	1stExon-island	chr7:44084106-44084747	NA	NA	high-CpG:44050792-44050881
S01	cg27295571	0.0402167	-0.831456	0.0376829	-0.899466	20	30008142	F	II	DEFB122	TSS1500	opensea	TSS1500-opensea		NA	NA
S01	cg23334804	0.0138029	0.902475	0.0288136	0.916079	6	18228809	R	I	DEK	Body	opensea	Body-opensea		NA	NA
S01	cg21473753	0.0025869	0.958179	0.0105338	0.957273	7	140239525	R	I	DENND2A	Body	opensea	Body-opensea		NA	NA
S01	cg24805239	0.0162496	0.89403	0.0201027	0.934107	7	24797486	F	II	DFNA5	1stExon	island	1stExon-island	chr7:24796541-24797487	NA	NA	high-CpG:24763556-24764139
S01	cg10718130	0.0101295	-0.916657	0.0120757	-0.95318	8	145539893	F	II	DGAT1	3'UTR	opensea	3'UTR-opensea		NA	NA
S01	cg23023394	0.000831891	-0.976357	0.0053788	-0.972746	22	18957880	F	I	DGCR5	TSS200	shore	TSS200-shore	chr22:18957995-18958721	TRUE	NA			rs2540631
S01	cg00107629	0.0451824	0.821023	0.0057786	0.971408	11	46389307	R	II	DGKZ	Body	island	Body-island	chr11:46389074-46389378	NA	TRUE
S01	cg15890734	0.00832504	0.924547	0.0305546	0.912701	5	79947234	R	II	DHFR	Body	shelf	Body-shelf	chr5:79950003-79950873	NA	NA
S01	cg01933416	0.00760674	-0.927917	0.0387731	-0.897515	12	49489337	F	I	DHH	TSS1500	shore	TSS1500-shore	chr12:49487963-49488202	NA	NA
S01	cg00537984	0.0177145	-0.889265	0.0353493	-0.903703	19	46712075	R	II	DKFZp434J0226	TSS1500	opensea	TSS1500-opensea		NA	NA			rs77582550
S01	cg23018111	0.00910811	-0.92103	0.0266226	-0.920424	19	31640401	R	II	DKFZp566F0947	TSS1500	opensea	TSS1500-opensea		NA	NA			rs55637035
S01	cg23489110	0.00973585	0.918316	0.0330669	0.907934	19	49866384	R	I	DKKL1	TSS1500	shore	TSS1500-shore	chr19:49866752-49867209	NA	NA
S01	cg13489576	0.0142191	0.90099	0.0265973	0.920475	3	196985412	R	II	DLG1	Body	opensea	Body-opensea		NA	TRUE
S01	cg16877946	0.0179714	-0.888449	0.0447713	-0.887079	11	84018870	R	II	DLG2	Body	opensea	Body-opensea		NA	NA
S01	cg02209770	0.0109945	-0.913119	0.0189542	-0.936658	20	35062903	R	II	DLGAP4	Body	shore	Body-shore	chr20:35064516-35064810	NA	NA
S01	cg04822022	0.0405468	-0.830744	0.0124966	-0.952093	20	35134740	F	II	DLGAP4	Body	opensea	Body-opensea		NA	NA
S01	cg00400832	0.00852262	-0.923645	0.00135297	-0.989158	7	96650323	R	I	DLX5	Body	island	Body-island	chr7:96650221-96651551	NA	NA
S01	cg11113469	0.016055	-0.894678	0.0354362	-0.903543	7	96628963	F	II	DLX6AS	Body	shelf	Body-shelf	chr7:96631383-96631800	NA	NA
S01	cg13446689	0.00624038	-0.934787	0.00710107	-0.967183	1	172328377	F	II	DNM3	Body	opensea	Body-opensea		NA	TRUE
S01	cg19212550	0.0181209	0.887977	0.00706368	0.967299	10	101767908	F	II	DNMBP	5'UTR	opensea	5'UTR-opensea		NA	NA
S01	cg13831124	0.0325606	-0.848808	0.00992648	-0.958938	2	220253143	F	I	DNPEP	TSS1500	shore	TSS1500-shore	chr2:220252008-220252638	NA	NA
S01	cg15316716	0.0106701	-0.91443	0.00916419	-0.961077	8	21769797	F	I	DOK2	Body	island	Body-island	chr8:21769694-21770080	NA	NA
S01	cg00043005	0.00946402	0.919481	0.00838744	0.963317	19	2227429	R	II	DOT1L	Body	island	Body-island	chr19:2226193-2228342	NA	NA
S01	cg12009436	0.00195546	-0.963673	0.00223061	-0.984863	19	2226100	R	II	DOT1L	Body	shore	Body-shore	chr19:2226193-2228342	NA	NA
S01	cg05333368	0.0425442	-0.826495	0.0255185	-0.922658	10	134016044	R	II	DPYSL4	Body	island	Body-island	chr10:134016043-134016344	NA	NA
S01	cg04180953	0.0129941	-0.905424	0.0187365	-0.937147	18	28743074	R	II	DSC1	TSS1500	opensea	TSS1500-opensea		NA	NA
S01	cg18719571	0.0214729	-0.877841	0.0136906	-0.949072	6	15664231	R	II	DTNBP1	TSS1500	shore	TSS1500-shore	chr6:15662444-15663412	NA	NA
S01	cg13151057	0.0108679	0.913628	0.0141677	0.947889	15	45405167	F	I	DUOX2	Body	island	Body-island	chr15:45404769-45405482	NA	NA
S01	cg13066889	0.00848214	-0.923829	0.0433691	-0.889477	2	71695782	R	II	DYSF	Body	shore	Body-shore	chr2:71693164-71694127	NA	NA
S01	cg09649486	0.00448585	0.944804	0.0261874	0.921301	10	131641336	R	II	EBF3	Body	shelf	Body-shelf	chr10:131638564-131638840	NA	NA
S01	cg24976089	0.0115508	-0.910915	0.0285958	-0.916506	3	183994242	R	II	ECE2	Body	island	Body-island	chr3:183993905-183994347	NA	TRUE
S01	cg24002167	0.0228668	-0.873851	0.0394621	-0.896292	5	83678796	F	II	EDIL3	Body	shore	Body-shore	chr5:83679584-83680720	NA	NA
S01	cg02081277	0.00921111	-0.920579	0.00519335	-0.973378	20	57875511	F	I	EDN3	5'UTR	island	5'UTR-island	chr20:57875317-57876126	NA	TRUE	high-CpG:57308877-57309062	rs149334
S01	cg15124629	0.00667594	-0.932524	0.00858172	-0.96275	8	144661940	F	II	EEF1D	3'UTR	shore	3'UTR-shore	chr8:144659745-144660635	NA	NA		rs11548156	rs11548161
S01	cg21717369	0.0106139	0.914659	0.011943	0.953525	6	8103092	R	II	EEF1E1	TSS1500	shore	TSS1500-shore	chr6:8102504-8102885	NA	NA
S01	cg25728362	0.0395635	-0.832872	0.0440434	-0.888321	7	105222945	R	II	EFCAB10	TSS1500	shore	TSS1500-shore	chr7:105223524-105223850	NA	NA
S01	cg18091465	0.00906102	0.921237	0.0116466	0.954301	15	82551086	R	II	EFTUD1	Body	shelf	Body-shelf	chr15:82554785-82555476	NA	NA
S01	cg11191955	0.0107242	-0.91421	0.00363072	-0.979042	6	31849272	F	II	EHMT2	Body	opensea	Body-opensea		NA	NA
S01	cg23052669	0.0180641	-0.888156	0.0279434	-0.917792	11	65765487	F	I	EIF1AD	3'UTR	shelf	3'UTR-shelf	chr11:65769397-65770057	NA	NA
S01	cg17038056	0.00244925	-0.959315	0.00523421	-0.973238	10	120796751	F	II	EIF3A	Body	opensea	Body-opensea		NA	NA		rs61729183
S01	cg21765252	0.0181955	-0.887742	0.0042392	-0.976756	17	78113961	R	II	EIF4A3	Body	opensea	Body-opensea		NA	NA			rs77159239
S01	cg23201841	0.010087	0.916835	0.0424895	0.890993	1	205602113	F	II	ELK4	TSS200	shore	TSS200-shore	chr1:205600493-205601432	NA	NA
S01	cg02792560	0.0140434	-0.901614	0.0204211	-0.933408	19	18561264	R	II	ELL	Body	shelf	Body-shelf	chr19:18557038-18557284	NA	NA
S01	cg03176996	0.00205529	0.962752	0.00748679	0.966002	5	95296096	R	II	ELL2	Body	shore	Body-shore	chr5:95296368-95297438	NA	NA
S01	cg22879408	0.00945698	0.919511	0.0137828	0.948843	11	107460901	F	I	ELMOD1	TSS1500	shore	TSS1500-shore	chr11:107461743-107462648	NA	NA
S01	cg17227941	0.007046	-0.930657	0.0207123	-0.932772	12	132449554	R	II	EP400	Body	opensea	Body-opensea		NA	TRUE
S01	cg22288690	0.0189442	-0.885409	0.00692334	-0.967735	3	89311941	R	II	EPHA3	Body	opensea	Body-opensea		NA	NA
S01	cg07536926	0.00477646	0.943027	0.010917	0.956238	2	213401565	F	II	ERBB4	Body	shore	Body-shore	chr2:213402180-213403867	NA	NA		rs35449087
S01	cg12165841	0.0352007	0.842627	0.042786	0.890481	12	1428039	R	II	ERC1	Body	opensea	Body-opensea		NA	TRUE
S01	cg15787389	0.0127457	-0.906347	0.0271242	-0.91942	3	56337073	F	II	ERC2	Body	opensea	Body-opensea		NA	TRUE
S01	cg03041824	0.00222555	-0.96123	0.0152488	-0.945256	19	45854750	F	II	ERCC2	3'UTR	opensea	3'UTR-opensea		NA	NA		rs3916890
S01	cg09993711	0.0276523	-0.860965	0.0393815	-0.896434	14	64746129	F	II	ESR2	Body	opensea	Body-opensea		NA	TRUE
S01	cg11719457	0.0271119	-0.862364	0.0278074	-0.918061	2	73053592	R	II	EXOC6B	TSS1500	shore	TSS1500-shore	chr2:73052637-73053227	NA	NA
S01	cg07260739	0.0414041	0.828909	0.0253674	0.922966	16	70285978	F	II	EXOSC6	TSS200	shore	TSS200-shore	chr16:70284892-70285956	NA	NA
S01	cg11979875	0.00139911	0.969302	0.00573538	0.971551	4	122721721	F	II	EXOSC9	TSS1500	shore	TSS1500-shore	chr4:122722335-122722758	NA	NA
S01	cg05783185	0.00262869	0.95784	0.0355163	0.903396	8	119121281	F	II	EXT1	Body	shelf	Body-shelf	chr8:119123974-119124432	TRUE	NA		rs73312352
S01	cg02083376	0.0192045	-0.884609	0.00406091	-0.977414	11	44120437	R	II	EXT2	5'UTR	shelf	5'UTR-shelf	chr11:44117117-44117994	NA	NA
S01	cg02599835	0.0176873	-0.889351	0.0252593	-0.923187	1	26361072	R	II	EXTL1	Body	shore	Body-shore	chr1:26361593-26362708	NA	NA
S01	cg03891442	0.000997532	-0.9741	0.00393125	-0.977898	6	159239538	R	I	EZR	TSS200	island	TSS200-island	chr6:159239081-159240775	NA	NA
S01	cg05423758	0.0020667	-0.962648	0.0152524	-0.945248	16	74752063	F	II	FA2H	Body	shore	Body-shore	chr16:74752697-74752910	NA	NA
S01	cg19374779	0.0247293	-0.868696	0.0427309	-0.890576	3	138341122	F	II	FAIM	Body	opensea	Body-opensea		NA	NA
S01	cg17577636	0.0202059	-0.881576	0.0056629	-0.971792	12	111800628	F	II	FAM109A	Body	shore	Body-shore	chr12:111800834-111801244	NA	TRUE
S01	cg06582512	0.00998737	-0.917253	0.0427192	-0.890596	12	47629311	R	II	FAM113B	Body	island	Body-island	chr12:47629034-47629680	NA	NA
S01	cg12262698	0.0490636	0.813237	0.049118	0.879793	22	45704988	R	II	FAM118A	TSS1500	shore	TSS1500-shore	chr22:45705511-45706616	NA	NA
S01	cg12575554	0.00396001	-0.948169	0.0103632	-0.957738	10	61089785	F	II	FAM13C	Body	opensea	Body-opensea		NA	TRUE
S01	cg01302668	0.0216789	-0.877243	0.0294422	-0.914852	6	117087238	R	II	FAM162B	TSS1500	shore	TSS1500-shore	chr6:117085739-117086942	NA	NA
S01	cg26334801	0.00618917	0.935058	0.0388561	0.897368	1	179715055	R	II	FAM163A	5'UTR	shore	5'UTR-shore	chr1:179711947-179713951	NA	NA
S01	cg24463634	0.00554515	-0.938567	0.0109346	-0.956191	10	102673777	F	II	FAM178A	Body	shore	Body-shore	chr10:102672367-102673159	NA	NA
S01	cg11150191	0.01732	-0.890529	0.0278406	-0.917995	14	94391285	R	II	FAM181A	5'UTR	opensea	5'UTR-opensea		NA	NA
S01	cg02963866	0.00568773	0.937773	0.0121639	0.952951	15	29612015	F	II	FAM189A1	Body	opensea	Body-opensea		NA	TRUE
S01	cg05323904	0.0098974	0.917632	0.00253335	0.98352	16	691677	F	II	FAM195A	TSS200	island	TSS200-island	chr16:691597-692700	NA	NA
S01	cg10131312	0.00544169	0.939149	0.0322186	0.90953	3	68057357	R	II	FAM19A1	Body	shore	Body-shore	chr3:68056899-68057167	NA	NA
S01	cg23257289	0.012578	0.906975	0.00250348	0.98365	12	62490552	R	II	FAM19A2	5'UTR	opensea	5'UTR-opensea		NA	TRUE
S01	cg16725723	0.028051	-0.859941	0.0105066	-0.957347	3	68925535	R	II	FAM19A4	Body	opensea	Body-opensea		NA	NA
S01	cg20014942	0.0368468	-0.838883	0.0348549	-0.904612	22	48977448	F	II	FAM19A5	Body	shore	Body-shore	chr22:48977176-48977383	NA	NA		rs35442569
S01	cg02980670	0.010805	-0.913882	0.0435398	-0.889184	4	1671969	R	II	FAM53A	5'UTR	opensea	5'UTR-opensea		NA	NA
S01	cg09926562	0.0423033	-0.827003	0.0387952	-0.897476	15	89812172	F	II	FANCI	Body	opensea	Body-opensea		NA	NA
S01	cg15828427	0.00520653	-0.940491	0.0149197	-0.946051	19	12807887	R	II	FBXW9	TSS1500	shore	TSS1500-shore	chr19:12807005-12807561	NA	NA
S01	cg13490117	0.00227166	-0.960828	0.011115	-0.955708	9	137804182	F	II	FCN1	Body	opensea	Body-opensea		NA	NA
S01	cg05215310	0.0226086	-0.874581	0.0232786	-0.927287	19	4790990	F	II	FEM1A	TSS1500	shore	TSS1500-shore	chr19:4791194-4793217	NA	NA
S01	cg17318863	0.000766541	0.977308	0.00049526	0.994455	2	97308488	R	II	FER1L5	TSS200	opensea	TSS200-opensea		TRUE	NA
S01	cg15699524	0.0120503	0.908979	0.0125552	0.951942	5	170845610	R	II	FGF18	TSS1500	shore	TSS1500-shore	chr5:170845760-170848124	NA	NA
S01	cg24019731	0.03949	0.833032	0.0412536	0.893141	4	153862964	F	II	FHDC1	TSS1500	shelf	TSS1500-shelf	chr4:153857112-153859245	NA	NA			rs62320605
S01	cg15943139	0.0391262	-0.833826	0.0481879	-0.881334	6	22061708	R	II	FLJ22536	Body	opensea	Body-opensea		NA	TRUE
S01	cg03890988	0.0090999	-0.921066	0.0139846	-0.948342	1	854951	R	II	FLJ39609	TSS200	island	TSS200-island	chr1:854765-854973	NA	NA
S01	cg16448525	0.008712	0.92279	0.0104043	0.957625	5	92918072	F	II	FLJ42709	TSS1500	shore	TSS1500-shore	chr5:92919558-92921430	NA	NA
S01	cg16456423	0.00941509	0.919692	0.0156925	0.944193	5	92911154	F	II	FLJ42709	Body	shelf	Body-shelf	chr5:92914770-92917337	NA	NA
S01	cg01908338	0.0375639	0.837277	0.0191764	0.93616	1	2984525	R	II	FLJ42875	TSS1500	island	TSS1500-island	chr1:2983925-2987962	NA	NA
S01	cg05346286	0.0423968	-0.826806	0.0191256	-0.936274	1	2980598	R	II	FLJ42875	Body	island	Body-island	chr1:2979275-2980758	NA	NA
S01	cg24536824	0.00157798	-0.967388	0.0158936	-0.943715	5	180046528	F	II	FLT4	Body	island	Body-island	chr5:180045789-180048897	TRUE	NA
S01	cg14364797	0.0179272	-0.888589	0.0430007	-0.890111	9	132651576	R	I	FNBP1	3'UTR	shore	3'UTR-shore	chr9:132652350-132652715	NA	TRUE
S01	cg12972064	0.0410282	0.829711	0.0370123	0.900674	3	171887393	R	II	FNDC3B	Body	opensea	Body-opensea		NA	TRUE
S01	cg04007303	0.0475184	-0.816301	0.0382847	-0.898387	9	100618041	F	II	FOXE1	3'UTR	shore	3'UTR-shore	chr9:100619984-100620192	NA	NA
S01	cg19233472	0.00959787	-0.918905	0.0427574	-0.89053	5	169532752	R	II	FOXI1	TSS200	shore	TSS200-shore	chr5:169533080-169533534	NA	NA
S01	cg00624737	0.0149926	-0.898286	0.0291379	-0.915445	16	86613641	F	II	FOXL1	1stExon	island	1stExon-island	chr16:86612188-86613821	NA	NA
S01	cg02885428	0.0124232	-0.907559	0.00412418	-0.977179	6	168479698	R	II	FRMD1	1stExon	island	1stExon-island	chr6:168479566-168479809	NA	NA
S01	cg20856030	0.00255883	-0.958408	0.0244577	-0.924833	4	162917677	R	II	FSTL5	Body	opensea	Body-opensea		NA	TRUE
S01	cg23519421	0.0458579	0.819646	0.0263006	0.921073	12	10364612	F	I	GABARAPL1	TSS1500	shore	TSS1500-shore	chr12:10365369-10365721	NA	NA
S01	cg05437995	0.0112544	0.912083	0.0158505	0.943817	6	29571875	F	II	GABBR1	Body	opensea	Body-opensea		NA	NA
S01	cg17612569	0.0430537	-0.825427	0.0476504	-0.882229	21	27107221	F	I	GABPA	TSS200	island	TSS200-island	chr21:27106814-27108211	NA	NA	high-CpG:26029040-26029136	rs71649640
S01	cg03764818	0.0163324	0.893755	0.0205786	0.933064	12	132827318	F	II	GALNT9	Body	shore	Body-shore	chr12:132827375-132827725	NA	NA		rs35720138
S01	cg16876527	0.00660964	-0.932864	0.00715849	-0.967006	12	132882252	F	II	GALNT9	Body	island	Body-island	chr12:132880703-132882253	NA	NA
S01	cg07879739	0.0160623	-0.894653	0.011754	-0.954019	22	38221187	F	II	GALR3	Body	island	Body-island	chr22:38220589-38221619	NA	NA		rs8137276
S01	cg18346531	0.0149445	-0.898452	0.0155375	-0.944564	17	9967431	R	II	GAS7	Body	opensea	Body-opensea		NA	NA
S01	cg13187849	0.00403438	-0.947681	0.0119688	-0.953458	1	89580443	F	II	GBP2	Body	opensea	Body-opensea		NA	NA		rs76999677
S01	cg14029170	0.0126795	-0.906594	0.0078216	-0.964992	6	53388842	R	II	GCLC	Body	opensea	Body-opensea		NA	TRUE
S01	cg01247856	0.0116844	0.910393	0.0274377	0.918795	15	59911770	F	II	GCNT3	3'UTR	opensea	3'UTR-opensea		NA	NA
S01	cg04504312	0.0149814	0.898324	0.0360883	0.902351	16	19533619	R	II	GDE1	TSS200	shore	TSS200-shore	chr16:19535074-19535635	NA	NA
S01	cg19479654	0.000630854	-0.979422	0.00128259	-0.989538	19	18496921	F	I	GDF15	TSS200	shore	TSS200-shore	chr19:18497063-18497269	TRUE	TRUE		rs77109188
S01	cg00137611	0.0087846	-0.922464	0.0360003	-0.902512	8	21644216	R	II	GFRA2	Body	shore	Body-shore	chr8:21644908-21647845	NA	NA
S01	cg04164838	0.00641895	0.93385	0.0155977	0.94442	19	14591148	R	I	GIPC1	Body	island	Body-island	chr19:14591032-14591308	TRUE	NA
S01	cg04205715	0.0029961	0.954968	0.00173228	0.987214	1	35259937	F	I	GJA4	Body	shore	Body-shore	chr1:35258564-35258791	NA	NA		rs1764390	rs1764389
S01	cg13004878	0.00632881	0.934322	0.0371667	0.900396	12	57855200	R	II	GLI1	5'UTR	shore	5'UTR-shore	chr12:57853715-57853973	NA	TRUE
S01	cg24069724	0.00518233	-0.940631	0.00609022	-0.970386	2	121736076	F	I	GLI2	Body	opensea	Body-opensea		NA	NA
S01	cg12080831	0.0298538	-0.855396	0.0441887	-0.888072	2	121697428	R	II	GLI2	Body	opensea	Body-opensea		TRUE	TRUE
S01	cg13749266	0.043015	-0.825507	0.0326396	-0.908736	9	4133112	R	II	GLIS3	Body	opensea	Body-opensea		NA	NA
S01	cg23158483	3.14043e-05	0.995421	6.42821e-05	0.998579	5	151305528	R	II	GLRA1	TSS1500	shore	TSS1500-shore	chr5:151304226-151304824	NA	NA
S01	cg03014008	0.00197535	0.963488	0.0188314	0.936933	20	57463767	F	I	GNAS	3'UTR	island	3'UTR-island	chr20:57463652-57467739	NA	NA
S01	cg18949315	0.0322045	-0.849659	0.0367365	-0.901174	20	57418015	R	II	GNASAS	Body	shore	Body-shore	chr20:57415135-57417153	NA	TRUE
S01	cg19032532	0.0123282	-0.907918	0.0181364	-0.938505	19	2547067	R	II	GNG7	5'UTR	shore	5'UTR-shore	chr19:2546620-2546983	TRUE	NA
S01	cg00680003	0.00866378	-0.923007	0.0162131	-0.942959	6	30523449	F	I	GNL1	Body	island	Body-island	chr6:30523286-30523519	NA	NA		rs78441458
S01	cg12591952	0.0292771	-0.856835	0.0349926	-0.904358	6	30521150	R	II	GNL1	Body	shelf	Body-shelf	chr6:30523286-30523519	NA	NA
S01	cg12401651	0.000788984	0.976977	0.00175524	0.987101	1	150669681	F	II	GOLPH3L	TSS200	opensea	TSS200-opensea		NA	NA
S01	cg21942576	0.0233866	-0.872392	0.0197752	-0.934829	1	46126885	R	II	GPBP1L1	5'UTR	opensea	5'UTR-opensea		NA	NA
S01	cg14805932	0.0101214	0.916692	0.0205077	0.933219	2	241401799	F	II	GPC1	Body	island	Body-island	chr2:241401561-241401986	NA	NA
S01	cg01263541	0.000570923	-0.980427	0.00687023	-0.967901	19	34891190	F	II	GPI	3'UTR	shelf	3'UTR-shelf	chr19:34895152-34895812	NA	NA		rs3202337
S01	cg00407537	0.00506751	0.941299	0.011137	0.95565	16	57576394	R	II	GPR114	TSS1500	opensea	TSS1500-opensea		NA	NA
S01	cg11594260	0.0229176	-0.873707	0.0267184	-0.920232	12	131572502	R	II	GPR133	Body	island	Body-island	chr12:131572501-131572945	NA	NA
S01	cg08503681	0.00358422	0.950711	0.0103906	0.957663	5	145895884	F	II	GPR151	TSS1500	opensea	TSS1500-opensea		NA	TRUE
S01	cg11677597	0.00249544	0.95893	0.00194248	0.986198	1	202098222	R	II	GPR37L1	3'UTR	opensea	3'UTR-opensea		NA	NA
S01	cg15660353	0.0297188	0.855731	0.030486	0.912833	2	133378888	F	II	GPR39	Body	opensea	Body-opensea		NA	TRUE		rs17324389
S01	cg03032770	0.00546865	-0.938996	0.0313176	-0.91124	16	57669519	F	II	GPR56	5'UTR	opensea	5'UTR-opensea		NA	TRUE
S01	cg10336790	0.0149347	0.898486	0.036648	0.901334	7	112725899	R	II	GPR85	5'UTR	opensea	5'UTR-opensea		NA	NA
S01	cg17998822	0.0333463	-0.846944	0.0382232	-0.898497	17	80014622	R	II	GPS1	Body	shore	Body-shore	chr17:80012346-80012780	NA	NA
S01	cg20687587	0.00582445	-0.937022	0.0231195	-0.927621	6	28479996	F	II	GPX6	Body	opensea	Body-opensea		NA	NA		rs34668037
S01	cg18087326	0.00589746	-0.936624	0.0400742	-0.89521	1	53067637	R	II	GPX7	TSS1500	shore	TSS1500-shore	chr1:53067880-53068608	NA	NA
S01	cg19948807	0.018803	-0.885846	0.0172057	-0.94064	7	50696408	F	II	GRB10	Body	opensea	Body-opensea		NA	TRUE
S01	cg01049121	0.00903875	-0.921336	0.0495092	-0.879147	9	140055180	F	II	GRIN1	Body	shore	Body-shore	chr9:140055368-140055924	NA	NA
S01	cg11716608	0.0185404	-0.886662	0.048785	-0.880343	7	65447332	R	II	GUSB	TSS200	island	TSS200-island	chr7:65446771-65447340	NA	NA
S01	cg11753499	0.0392747	0.833502	0.00398337	0.977703	11	2019079	F	II	H19	TSS200	shore	TSS200-shore	chr11:2019565-2019863	NA	NA
S01	cg25821896	0.00279315	-0.956532	0.0276418	-0.918389	11	2020417	R	II	H19	TSS1500	shore	TSS1500-shore	chr11:2019565-2019863	NA	NA
S01	cg25898500	0.0251638	0.86752	0.0441438	0.888149	16	1877264	R	II	HAGH	TSS200	island	TSS200-island	chr16:1876113-1877633	NA	NA	high-CpG:1817209-1817288
S01	cg21578640	0.0146014	-0.899645	0.0249537	-0.923812	19	590409	R	I	HCN2	1stExon	island	1stExon-island	chr19:589490-591719	TRUE	NA
S01	cg00293660	0.00507828	-0.941236	0.00782222	-0.96499	6	55103999	R	II	HCRTR2	Body	opensea	Body-opensea		NA	NA
S01	cg03886681	0.0399478	-0.832038	0.0386077	-0.89781	2	240059931	F	II	HDAC4	Body	shore	Body-shore	chr2:240061326-240061602	NA	NA
S01	cg22750906	0.0340271	0.845346	0.0258569	0.92197	7	18980591	F	II	HDAC9	Body	opensea	Body-opensea		NA	TRUE
S01	cg04709236	0.00807204	-0.925717	0.0355904	-0.903261	7	786420	R	II	HEATR2	Body	opensea	Body-opensea		NA	NA
S01	cg20889826	0.00362041	-0.950461	0.0175576	-0.939828	17	80397282	R	II	HEXDC	Body	shore	Body-shore	chr17:80397431-80397642	NA	NA
S01	cg06435751	0.00908404	-0.921136	0.00824282	-0.963741	17	79663509	F	II	HGS	Body	shore	Body-shore	chr17:79662850-79663055	NA	NA
S01	cg26028573	0.0217077	0.87716	0.0402595	0.894884	6	26043587	F	I	HIST1H2BB	1stExon	shore	1stExon-shore	chr6:26044203-26044469	NA	NA
S01	cg08639523	0.027106	0.862379	0.0400111	0.895322	1	228645117	R	II	HIST3H2BB	TSS1500	shore	TSS1500-shore	chr1:228645196-228646434	NA	NA
S01	cg12890694	0.0428313	0.825892	0.00800397	0.964448	12	14924197	R	II	HIST4H4	TSS200	shore	TSS200-shore	chr12:14922877-14923974	TRUE	NA
S01	cg24603969	0.0129839	-0.905461	0.0230624	-0.927741	6	143223013	F	II	HIVEP2	5'UTR	opensea	5'UTR-opensea		NA	TRUE
S01	cg04970106	0.0268193	0.863127	0.0223782	0.929188	6	33089551	F	II	HLA-DPB2	Body	opensea	Body-opensea		NA	NA
S01	cg13904130	0.0101856	-0.916424	0.0476097	-0.882297	6	33085736	F	II	HLA-DPB2	Body	shore	Body-shore	chr6:33084740-33084995	NA	NA			rs77114454
S01	cg21297314	0.00722169	-0.929787	0.0462498	-0.884576	6	30455858	R	II	HLA-E	TSS1500	shore	TSS1500-shore	chr6:30457369-30458175	NA	NA
S01	cg16722947	0.0266411	0.863593	0.0295976	0.91455	6	30228431	F	II	HLA-L	Body	shore	Body-shore	chr6:30227320-30228255	NA	NA
S01	cg13170032	0.0296535	0.855894	0.0400984	0.895168	1	221052143	R	II	HLX	TSS1500	island	TSS1500-island	chr1:221051966-221053673	NA	NA
S01	cg15815607	0.0491485	0.81307	0.0161838	0.943028	20	30135144	R	I	HM13	Body	island	Body-island	chr20:30135076-30135292	TRUE	NA
S01	cg20129782	0.0484269	0.814494	0.0441491	0.88814	20	30135362	F	II	HM13	Body	shore	Body-shore	chr20:30135076-30135292	TRUE	NA
S01	cg25467710	0.0243002	0.869866	0.0436359	0.889019	1	185780629	F	II	HMCN1	Body	opensea	Body-opensea		NA	TRUE			rs78204405
S01	cg12712768	0.00130232	-0.970388	0.00789352	-0.964777	12	121416315	R	II	HNF1A	TSS1500	shore	TSS1500-shore	chr12:121416485-121416817	NA	NA
S01	cg18438793	0.0205124	-0.880663	0.0201325	-0.934041	1	40149837	F	I	HPCAL4	Body	island	Body-island	chr1:40149431-40150013	NA	NA
S01	cg07624479	0.0357526	-0.841363	0.0050499	-0.973872	4	3075888	F	I	HTT	TSS1500	shore	TSS1500-shore	chr4:3076186-3076558	NA	NA		rs11933387	rs35657303
S01	cg02616906	0.00382785	-0.949049	0.024318	-0.925122	16	71265770	R	II	HYDIN	TSS1500	shore	TSS1500-shore	chr16:71264360-71264659	NA	NA
S01	cg14151259	0.0460996	-0.819156	0.0348211	-0.904674	6	19837015	F	II	ID4	TSS1500	island	TSS1500-island	chr6:19837014-19837228	TRUE	NA
S01	cg11697440	0.0303544	-0.854156	0.0069492	-0.967655	1	19280186	F	I	IFFO2	Body	shore	Body-shore	chr1:19281948-19283883	NA	NA
S01	cg10471113	0.0114303	0.911388	0.0457884	0.885355	16	1587842	F	I	IFT140	Body	island	Body-island	chr16:1587683-1587899	NA	NA
S01	cg00217171	0.0126513	-0.9067	0.0428394	-0.890389	16	1590847	F	II	IFT140	Body	shore	Body-shore	chr16:1591813-1592107	NA	NA
S01	cg18464903	0.0243716	-0.869671	0.0142404	-0.94771	3	185464082	F	II	IGF2BP2	Body	opensea	Body-opensea		NA	TRUE
S01	cg27518898	0.0214033	0.878043	0.0158814	0.943744	21	34638397	F	II	IL10RB	TSS1500	shore	TSS1500-shore	chr21:34638515-34639075	NA	NA		rs12483382
S01	cg09018107	0.029613	-0.855995	0.0272281	-0.919212	1	67798929	R	II	IL12RB2	Body	opensea	Body-opensea		NA	TRUE
S01	cg25317724	0.000973412	-0.974416	0.0107617	-0.956656	5	135232157	F	II	IL9	TSS1500	opensea	TSS1500-opensea		NA	NA
S01	cg20429748	0.0362215	-0.840296	0.0300297	-0.913713	6	76696290	F	II	IMPG1	Body	opensea	Body-opensea		NA	TRUE
S01	cg25394505	0.0303505	0.854166	0.0451602	0.886418	10	134399880	F	I	INPP5A	Body	opensea	Body-opensea		NA	NA
S01	cg07402396	0.0320235	-0.850094	0.0184635	-0.937763	10	134360977	R	II	INPP5A	Body	island	Body-island	chr10:134360859-134361084	NA	NA
S01	cg09103979	0.00453282	-0.944513	0.00456931	-0.975561	10	134361124	F	II	INPP5A	Body	shore	Body-shore	chr10:134359533-134359780	NA	NA
S01	cg20840706	0.0132972	-0.904308	0.0177799	-0.939318	13	52027481	R	I	INTS6	TSS1500	island	TSS1500-island	chr13:52025691-52027946	NA	NA	high-CpG:50925436-50925515
S01	cg07739959	0.00626068	0.93468	0.0152601	0.945229	3	48754206	F	II	IP6K2	5'UTR	shore	5'UTR-shore	chr3:48754577-48754904	NA	NA
S01	cg27296341	0.0232371	0.87281	0.0384196	0.898146	6	154485839	F	II	IPCEF1	Body	opensea	Body-opensea		NA	TRUE
S01	cg14635955	0.0109149	0.913439	0.00784405	0.964925	7	2648737	R	II	IQCE	Body	shelf	Body-shelf	chr7:2645524-2645765	TRUE	NA			rs59154571
S01	cg16707536	0.0428154	-0.825926	0.0482877	-0.881168	15	78745427	R	II	IREB2	Body	opensea	Body-opensea		NA	TRUE		rs76711744
S01	cg07073391	0.0145347	-0.899878	0.0195223	-0.93539	10	15761869	R	II	ITGA8	TSS200	island	TSS200-island	chr10:15761423-15762101	NA	TRUE
S01	cg03013554	0.00135567	-0.969785	0.00451366	-0.975761	21	46320816	R	II	ITGB2	Body	shore	Body-shore	chr21:46321397-46321644	NA	NA
S01	cg00196660	0.00922313	0.920526	0.0246927	0.924349	17	73720645	F	II	ITGB4	5'UTR	shelf	5'UTR-shelf	chr17:73717023-73717847	NA	NA
S01	cg15889057	0.011625	-0.910624	0.0165817	-0.942092	12	53602179	R	II	ITGB7	TSS1500	opensea	TSS1500-opensea		NA	NA
S01	cg16157895	0.0102776	-0.916042	0.0158998	-0.9437	14	93412666	R	II	ITPK1	Body	opensea	Body-opensea		TRUE	NA
S01	cg21880128	0.0159481	-0.895035	0.0226407	-0.928631	14	105617839	R	II	JAG2	Body	shore	Body-shore	chr14:105616987-105617309	NA	NA
S01	cg19543317	0.00899839	-0.921514	0.0162107	-0.942964	14	75918155	F	II	JDP2	Body	opensea	Body-opensea		NA	TRUE
S01	cg09796739	0.0119441	-0.909387	0.0469175	-0.883455	1	227924055	F	II	JMJD4	TSS1500	shore	TSS1500-shore	chr1:227922643-227923431	NA	NA		rs80030522	rs28650046
S01	cg10356204	0.0161078	-0.894501	0.0286868	-0.916327	19	2255744	R	II	JSRP1	TSS1500	shore	TSS1500-shore	chr19:2250560-2253959	NA	NA
S01	cg11270895	0.0134518	-0.903744	0.0403993	-0.894638	19	2255440	R	II	JSRP1	TSS200	shore	TSS200-shore	chr19:2250560-2253959	NA	NA
S01	cg05212510	0.00468189	-0.943599	0.0161435	-0.943123	18	77623544	R	I	KCNG2	TSS200	island	TSS200-island	chr18:77623265-77624280	NA	NA
S01	cg13179915	0.0140911	-0.901445	0.00182931	-0.98674	11	65362949	R	II	KCNK7	1stExon	shelf	1stExon-shelf	chr11:65366864-65367254	TRUE	TRUE
S01	cg09258315	0.0042665	-0.946183	0.0125478	-0.951961	20	62053155	R	II	KCNQ2	Body	island	Body-island	chr20:62052907-62053326	NA	NA
S01	cg12173392	0.0347313	-0.843709	0.0447309	-0.887148	20	62094909	R	II	KCNQ2	Body	shelf	Body-shelf	chr20:62097193-62098254	TRUE	NA
S01	cg21834851	0.0286526	0.858409	0.0385374	0.897936	1	41271870	F	II	KCNQ4	Body	shelf	Body-shelf	chr1:41267919-41268398	NA	NA			rs35351905
S01	cg21225797	0.00585052	-0.93688	0.0291414	-0.915438	8	110988248	R	II	KCNV1	TSS1500	shore	TSS1500-shore	chr8:110986113-110986983	NA	NA
S01	cg14696468	0.0252606	-0.86726	0.0179683	-0.938887	17	7256577	F	II	KCTD11	1stExon	shore	1stExon-shore	chr17:7254622-7255808	NA	NA		rs79616684	rs35280612
S01	cg25192226	0.00880017	-0.922395	0.00572354	-0.971591	13	42354980	R	II	KIAA0564	Body	opensea	Body-opensea		NA	TRUE			rs73183379
S01	cg03398002	0.014649	-0.899479	0.0265092	-0.920652	1	15272082	F	II	KIAA1026	Body	opensea	Body-opensea		TRUE	TRUE	low-CpG:15144666-15144670
S01	cg16442712	0.00629846	0.934481	0.0340092	0.906176	10	24539322	F	II	KIAA1217	Body	opensea	Body-opensea		NA	TRUE		rs66479835
S01	cg17955195	0.0170576	-0.891377	0.0161704	-0.94306	9	5656398	F	II	KIAA1432	TSS200	opensea	TSS200-opensea		NA	NA		rs12685784
S01	cg23987648	0.007505	-0.928406	0.0413908	-0.892902	4	1379493	F	II	KIAA1530	Body	opensea	Body-opensea		NA	NA			rs78013320
S01	cg04852972	0.0140994	-0.901415	0.0124342	-0.952253	1	1897728	R	II	KIAA1751	Body	island	Body-island	chr1:1897581-1897786	NA	NA
S01	cg03353699	0.0118095	-0.909907	0.0117659	-0.953988	6	30644693	R	I	KIAA1949	3'UTR	shelf	3'UTR-shelf	chr6:30640431-30640853	NA	NA
S01	cg00627029	0.0391088	-0.833864	0.0104947	-0.957379	17	72322791	F	I	KIF19	Body	shore	Body-shore	chr17:72321948-72322461	TRUE	TRUE
S01	cg02452838	0.0374052	-0.837631	0.0298127	-0.914133	17	4925570	F	II	KIF1C	Body	opensea	Body-opensea		NA	NA
S01	cg18761763	0.00476797	-0.943078	0.0102801	-0.957965	6	168424818	R	II	KIF25	5'UTR	opensea	5'UTR-opensea		NA	TRUE
S01	cg06760280	0.011832	-0.90982	0.00230915	-0.984509	14	104640280	R	II	KIF26A	Body	shore	Body-shore	chr14:104640469-104640689	NA	NA
S01	cg15138390	0.00429769	0.945985	0.0141567	0.947917	1	245853938	F	II	KIF26B	Body	shore	Body-shore	chr1:245851177-245852514	NA	NA
S01	cg17126435	0.0345168	0.844206	0.0394209	0.896365	1	245663483	R	II	KIF26B	Body	opensea	Body-opensea		NA	TRUE
S01	cg04832325	0.0359483	0.840917	0.047603	0.882308	11	126607483	R	II	KIRREL3	Body	opensea	Body-opensea		NA	TRUE
S01	cg09529138	0.0422982	0.827014	0.0388883	0.89731	7	130419792	F	II	KLF14	TSS1500	shore	TSS1500-shore	chr7:130417912-130419378	NA	NA
S01	cg14826211	0.00140712	-0.969214	0.00747618	-0.966034	2	23747197	F	II	KLHL29	5'UTR	shore	5'UTR-shore	chr2:23749086-23749291	TRUE	TRUE		rs13432722
S01	cg21256656	0.00917158	-0.920752	0.0418028	-0.892184	19	51473823	F	II	KLK6	TSS1500	opensea	TSS1500-opensea		NA	NA
S01	cg24996866	0.0194768	-0.883777	0.04458	-0.887405	1	47016980	R	II	KNCN	TSS200	opensea	TSS200-opensea		NA	NA
S01	cg13070156	0.00558658	0.938335	0.0405046	0.894453	10	134997000	F	II	KNDC1	Body	island	Body-island	chr10:134996773-134997001	NA	NA
S01	cg21518208	0.0102856	-0.916008	0.0257432	-0.922201	12	52761416	F	II	KRT85	TSS200	shore	TSS200-shore	chr12:52760834-52761099	NA	NA
S01	cg14169619	0.0140638	-0.901542	0.0370852	-0.900543	21	31710057	F	II	KRTAP27-1	TSS200	opensea	TSS200-opensea		NA	NA
S01	cg26968804	5.62807e-05	-0.993868	0.000580062	-0.993838	17	39410688	R	I	KRTAP9-9	Body	opensea	Body-opensea		NA	NA
S01	cg25345005	0.0429363	-0.825672	0.0125078	-0.952064	3	119187891	R	II	KTELC1	1stExon	island	1stExon-island	chr3:119187747-119188308	NA	TRUE
S01	cg04153135	0.0390365	0.834023	0.0443897	0.887729	12	6881118	R	II	LAG3	TSS1500	shore	TSS1500-shore	chr12:6882855-6883184	NA	NA
S01	cg18158604	0.0227729	-0.874116	0.0357713	-0.90293	22	34046477	R	II	LARGE	Body	island	Body-island	chr22:34046354-34046597	NA	NA
S01	cg26176018	0.0290558	-0.857391	0.0421254	-0.891624	2	30478251	R	II	LBH	Body	opensea	Body-opensea		NA	TRUE
S01	cg06198390	0.0494781	-0.812422	0.0406189	-0.894252	1	152648726	R	II	LCE2C	Body	opensea	Body-opensea		NA	NA
S01	cg05548349	0.0233159	0.87259	0.0465373	0.884093	9	139877624	F	II	LCNL1	5'UTR	shore	5'UTR-shore	chr9:139879489-139880580	NA	NA
S01	cg22315542	0.00343991	0.951722	0.0129797	0.95086	4	18024261	F	II	LCORL	TSS1500	island	TSS1500-island	chr4:18022435-18024273	NA	NA
S01	cg02571534	0.041607	0.828477	0.0384396	0.89811	15	66858375	R	II	LCTL	TSS1500	opensea	TSS1500-opensea		NA	TRUE
S01	cg22715761	0.0474499	-0.816438	0.0337704	-0.90662	10	88428147	R	II	LDB3	TSS1500	opensea	TSS1500-opensea		TRUE	NA
S01	cg01016169	0.0357424	0.841386	0.0380364	0.898831	12	51441443	F	II	LETMD1	TSS1500	shore	TSS1500-shore	chr12:51441598-51442187	NA	NA
S01	cg19439835	0.00246883	0.959151	0.00572107	0.971599	19	40093190	R	II	LGALS13	1stExon	opensea	1stExon-opensea		NA	NA
S01	cg13763783	0.005017	-0.941596	0.0158836	-0.943739	10	95517562	R	II	LGI1	TSS200	opensea	TSS200-opensea		NA	NA
S01	cg06871999	0.0165551	0.893019	0.000994712	0.99117	7	104460407	R	II	LHFPL3	Body	opensea	Body-opensea		NA	TRUE
S01	cg14071579	0.0354646	0.842021	0.0463651	0.884382	9	126794830	F	I	LHX2	Body	opensea	Body-opensea		NA	NA
S01	cg00835193	0.00563524	-0.938064	0.0291819	-0.915359	19	2291780	R	II	LINGO3	5'UTR	island	5'UTR-island	chr19:2289895-2291904	NA	NA
S01	cg06225999	0.0253185	-0.867104	0.0274852	-0.9187	10	90488156	F	II	LIPK	Body	opensea	Body-opensea		NA	NA		rs450795
S01	cg06683487	0.0180902	-0.888074	0.0046125	-0.975407	16	936480	F	II	LMF1	Body	opensea	Body-opensea		NA	TRUE		rs72314487
S01	cg14114931	0.0166795	-0.892611	0.0264499	-0.920772	22	50943910	R	II	LMF2	Body	shore	Body-shore	chr22:50944354-50944606	NA	NA
S01	cg16886487	0.0109235	-0.913405	0.0290515	-0.915613	22	50944575	R	II	LMF2	Body	island	Body-island	chr22:50944354-50944606	NA	NA	high-CpG:49291441-49291444
S01	cg00106073	0.0321849	0.849706	0.000925448	0.991585	1	156084334	F	I	LMNA	TSS200	shore	TSS200-shore	chr1:156084486-156085097	NA	NA
S01	cg05255884	0.00190054	-0.96419	0.0153552	-0.945001	19	2444318	R	II	LMNB2	Body	island	Body-island	chr19:2444300-2444522	NA	NA
S01	cg02924425	0.0196622	-0.883214	0.0181048	-0.938577	18	77915548	R	II	LOC100130522	Body	shelf	Body-shelf	chr18:77917646-77918589	TRUE	NA
S01	cg25338531	0.023738	-0.871415	0.0109706	-0.956094	2	53997445	F	II	LOC100302652	Body	shelf	Body-shelf	chr2:53994891-53995169	NA	NA
S01	cg01953240	0.0112857	-0.911958	0.0233512	-0.927135	16	1129666	R	II	LOC146336	TSS1500	island	TSS1500-island	chr16:1128223-1130394	NA	NA
S01	cg22055513	0.000678272	-0.978659	0.0064637	-0.969184	19	54106593	F	II	LOC284379	Body	opensea	Body-opensea		NA	NA
S01	cg22155405	0.0472982	-0.816742	0.0448764	-0.8869	19	20368371	R	II	LOC284441	TSS200	opensea	TSS200-opensea		NA	NA
S01	cg23415219	0.0103786	0.915624	0.0443843	0.887738	6	1099770	F	II	LOC285768	Body	opensea	Body-opensea		NA	NA		rs7745182
S01	cg11582018	0.00727419	-0.929529	0.0384462	-0.898098	1	87598069	R	I	LOC339524	Body	island	Body-island	chr1:87597543-87598515	NA	NA
S01	cg08482215	0.0479898	-0.815361	0.00781014	-0.965026	7	5111529	R	II	LOC389458	TSS1500	shore	TSS1500-shore	chr7:5111620-5112088	NA	NA
S01	cg19338056	0.0128897	0.905811	0.0308153	0.912201	9	14992172	F	II	LOC389705	TSS1500	opensea	TSS1500-opensea		NA	NA
S01	cg21892522	0.0222232	-0.875678	0.0140296	-0.94823	3	10052995	F	I	LOC401052	TSS1500	island	TSS1500-island	chr3:10052541-10053023	NA	NA
S01	cg06319713	0.0337848	0.845914	0.0092147	0.960933	1	226249408	R	II	LOC440926	TSS1500	shore	TSS1500-shore	chr1:226249457-226251457	NA	NA
S01	cg15145341	0.0292433	0.85692	0.0477988	0.881982	13	25506340	F	II	LOC646405	Body	island	Body-island	chr13:25506113-25506341	NA	NA		rs79470870
S01	cg22470465	0.00320944	0.95338	0.0315834	0.910734	19	19278512	R	II	LOC729991-MEF2B	Body	shelf	Body-shelf	chr19:19280998-19281560	NA	NA
S01	cg15300436	0.0044358	0.945115	0.0136926	0.949067	2	2321788	F	I	LOC730811	TSS1500	opensea	TSS1500-opensea		NA	NA
S01	cg00241002	0.0395299	-0.832945	0.0476294	-0.882264	10	26931912	R	I	LOC731789	TSS200	opensea	TSS200-opensea		NA	NA
S01	cg25560965	0.0293947	-0.856541	0.0484487	-0.880901	12	12510064	R	I	LOH12CR1	5'UTR	island	5'UTR-island	chr12:12509911-12510428	NA	NA	high-CpG:12401214-12401623
S01	cg25655096	0.00120956	-0.971467	0.00463999	-0.975309	12	6745292	F	II	LPAR5	1stExon	opensea	1stExon-opensea		NA	NA		rs55944427
S01	cg20385918	0.0252255	-0.867354	0.0267843	-0.9201	15	34659585	F	II	LPCAT4	TSS200	island	TSS200-island	chr15:34659475-34659970	NA	NA	high-CpG:32446572-32447207
S01	cg24530000	0.0072084	-0.929853	0.012466	-0.952171	19	14274172	F	II	LPHN1	Body	island	Body-island	chr19:14273429-14274173	NA	NA
S01	cg05342136	0.00330612	-0.952678	0.0206203	-0.932973	4	3528373	F	II	LRPAP1	Body	shore	Body-shore	chr4:3526628-3526866	NA	NA		rs75246463
S01	cg04629424	0.0280914	-0.859838	0.0443916	-0.887726	12	7020815	R	II	LRRC23	Body	shelf	Body-shelf	chr12:7023261-7024089	NA	NA
S01	cg23921523	0.0196419	-0.883275	0.0227988	-0.928297	21	45876245	R	II	LRRC3	5'UTR	island	5'UTR-island	chr21:45875391-45877326	NA	NA
S01	cg00897863	0.0110665	0.912831	0.0150963	0.945624	17	30347422	R	II	LRRC37B	TSS1500	opensea	TSS1500-opensea		NA	NA
S01	cg01221711	0.00450007	0.944716	0.0282452	0.917196	17	28903450	R	II	LRRC37B2	TSS200	shore	TSS200-shore	chr17:28903507-28903832	NA	NA
S01	cg23517743	0.00608124	-0.935633	0.0116545	-0.95428	2	238623585	F	II	LRRFIP1	Body	opensea	Body-opensea		NA	TRUE
S01	cg19786805	0.00033081	-0.985112	0.00310935	-0.981104	15	101593341	R	II	LRRK1	Body	shore	Body-shore	chr15:101593447-101593882	NA	NA
S01	cg07112456	0.0494191	-0.812538	0.00968789	-0.959602	7	102109247	F	II	LRWD1	Body	shelf	Body-shelf	chr7:102105123-102105782	NA	NA
S01	cg04669422	0.00840831	-0.924165	0.0484322	-0.880928	19	42348625	F	II	LYPD4	TSS200	shore	TSS200-shore	chr19:42348675-42348920	NA	NA
S01	cg09174162	0.00767642	0.927583	0.0362957	0.901974	7	2150845	F	I	MAD1L1	Body	shelf	Body-shelf	chr7:2154677-2155252	NA	NA
S01	cg01541787	0.022853	-0.873889	0.0352258	-0.903929	7	78210257	R	II	MAGI2	Body	opensea	Body-opensea		NA	TRUE			rs6977342
S01	cg20776619	0.00718054	-0.92999	0.0137142	-0.949013	7	78415591	F	II	MAGI2	Body	opensea	Body-opensea		NA	NA
S01	cg18501142	0.00799642	0.92607	0.047177	0.88302	11	65266561	R	II	MALAT1	Body	shore	Body-shore	chr11:65264957-65265398	NA	NA	low-CpG:65023038-65028452
S01	cg13907059	0.00774404	-0.927261	0.0488171	-0.88029	9	140002893	R	II	MAN1B1	Body	shelf	Body-shelf	chr9:140005167-140005373	NA	NA
S01	cg25777714	0.00983577	-0.917892	0.0123206	-0.952546	19	4102976	F	II	MAP2K2	Body	island	Body-island	chr19:4102299-4103041	NA	NA
S01	cg00111948	0.0420647	-0.827507	0.01881	-0.936981	1	27691978	F	II	MAP3K6	Body	shore	Body-shore	chr1:27692412-27693243	NA	NA
S01	cg19002149	0.0100828	-0.916853	0.00785152	-0.964902	1	36644059	F	II	MAP7D1	Body	island	Body-island	chr1:36643955-36644327	NA	NA
S01	cg26904017	0.0107004	-0.914306	0.0415082	-0.892697	11	63634673	R	II	MARK2	Body	opensea	Body-opensea		NA	TRUE
S01	cg09241561	0.00637984	-0.934054	0.0330254	-0.908012	14	103969691	R	II	MARK3	3'UTR	opensea	3'UTR-opensea		NA	NA
S01	cg06353428	0.0374419	-0.837549	0.0328477	-0.908345	16	71660113	R	I	MARVELD3	5'UTR	island	5'UTR-island	chr16:71659829-71660747	TRUE	NA
S01	cg03126177	0.00939724	-0.919769	0.0319885	-0.909966	19	12982076	F	II	MAST1	Body	shelf	Body-shelf	chr19:12984132-12985466	NA	NA
S01	cg25362169	0.0272972	0.861883	0.0169695	0.941187	19	18237920	R	I	MAST3	Body	shelf	Body-shelf	chr19:18234710-18234912	NA	NA
S01	cg04512704	0.000429513	-0.98303	0.00208457	-0.985532	19	54694060	R	I	MBOAT7	TSS1500	island	TSS1500-island	chr19:54693034-54695497	NA	NA
S01	cg03664443	0.00793711	-0.926348	0.0102486	-0.958051	18	13916330	R	II	MC2R	TSS1500	opensea	TSS1500-opensea		NA	NA
S01	cg18750833	0.00224228	-0.961083	0.024767	-0.924196	2	71358451	R	II	MCEE	TSS1500	shore	TSS1500-shore	chr2:71357187-71357952	NA	NA
S01	cg05464008	0.00494775	0.942004	0.0293065	0.915116	13	113706721	F	II	MCF2L	Body	shore	Body-shore	chr13:113705500-113705778	NA	NA
S01	cg26474666	0.00951799	-0.919248	0.0310915	-0.911672	13	113739251	R	II	MCF2L	Body	shelf	Body-shelf	chr13:113742736-113743019	TRUE	NA
S01	cg01347798	0.0258703	-0.865629	0.0326784	-0.908663	6	52145533	F	II	MCM3	Body	shelf	Body-shelf	chr6:52149149-52149725	NA	NA
S01	cg02861082	0.0063044	-0.93445	0.00197468	-0.986045	2	136633712	F	I	MCM6	Body	island	Body-island	chr2:136633363-136634229	NA	NA		rs4988142
S01	cg24456094	0.0242881	0.8699	0.0217461	0.930537	6	37626607	F	I	MDGA1	Body	shore	Body-shore	chr6:37626026-37626446	NA	NA
S01	cg15090714	0.0374759	-0.837473	0.0256916	-0.922306	17	60142985	R	II	MED13	TSS1500	island	TSS1500-island	chr17:60142247-60143516	NA	NA
S01	cg27372162	0.0335274	-0.846518	0.00608922	-0.97039	5	126626647	F	II	MEGF10	5'UTR	island	5'UTR-island	chr5:126626053-126626901	TRUE	TRUE		rs78133865
S01	cg06682024	0.0124764	0.907357	0.0158842	0.943737	2	112664134	F	II	MERTK	Body	opensea	Body-opensea		NA	TRUE
S01	cg02490034	0.0143257	0.900613	0.00794337	0.964628	7	130125836	F	II	MEST	TSS1500	shore	TSS1500-shore	chr7:130126017-130126801	NA	NA		rs1990788
S01	cg05260959	0.0268052	0.863164	0.0225569	0.928809	7	130133110	F	II	MEST	5'UTR	island	5'UTR-island	chr7:130130739-130133111	NA	NA
S01	cg04943440	0.0011466	0.972223	0.0129683	0.950889	11	28260123	F	II	METT5D1	Body	opensea	Body-opensea		NA	NA
S01	cg15616998	0.00203672	0.962922	0.00696938	0.967592	1	40435396	R	II	MFSD2A	3'UTR	opensea	3'UTR-opensea		NA	NA
S01	cg09150928	0.000675875	-0.978697	0.000357888	-0.995535	17	74944970	F	II	MGAT5B	3'UTR	island	3'UTR-island	chr17:74944745-74944971	NA	NA
S01	cg22579028	0.00163025	0.966849	0.00982934	0.959208	22	27056901	R	II	MIAT	Body	shelf	Body-shelf	chr22:27053081-27053629	NA	NA		rs60322148
S01	cg16722216	0.00878116	-0.92248	0.0343776	-0.905493	6	31467192	R	II	MICB	Body	shore	Body-shore	chr6:31465460-31466188	NA	NA			rs78724514
S01	cg25909854	0.0372792	0.837913	0.0383685	0.898237	13	24408100	F	II	MIPEP	Body	opensea	Body-opensea		NA	NA
S01	cg20988440	0.0416172	-0.828456	0.00719067	-0.966907	13	50624615	R	II	MIR16-1	TSS1500	opensea	TSS1500-opensea		NA	NA
S01	cg15282281	0.00482187	-0.942754	0.0264692	-0.920733	10	88024557	F	I	MIR346	TSS200	shore	TSS200-shore	chr10:88022640-88023279	NA	NA
S01	cg14449524	0.0167121	0.892504	0.0469107	0.883466	9	78253033	F	II	MIR548H3	Body	opensea	Body-opensea		NA	NA		rs11346822
S01	cg23995666	0.020478	-0.880765	0.0356652	-0.903124	4	9558753	F	II	MIR548I2	TSS1500	opensea	TSS1500-opensea		NA	NA
S01	cg09150212	0.0304901	0.853822	0.0272642	0.91914	3	48617083	F	I	MIR711	TSS1500	opensea	TSS1500-opensea		NA	NA		rs2854401
S01	cg06549228	0.0346366	0.843929	0.0456586	0.885574	14	101491743	R	II	MIR758	TSS1500	opensea	TSS1500-opensea		NA	NA
S01	cg07546102	0.0280066	0.860055	0.0287572	0.916189	7	151873302	F	II	MLL3	Body	opensea	Body-opensea		NA	NA	low-CpG:151504235-151504236
S01	cg20795913	0.000658629	-0.978972	0.00550715	-0.972313	17	40718830	F	II	MLX	TSS1500	island	TSS1500-island	chr17:40718686-40719633	NA	NA
S01	cg01707233	0.0112679	-0.912029	0.0437405	-0.888839	16	58079272	R	II	MMP15	Body	island	Body-island	chr16:58078950-58079332	NA	NA
S01	cg04145601	0.0417566	0.82816	0.0409767	0.893625	20	44641469	R	II	MMP9	Body	shore	Body-shore	chr20:44642094-44642406	NA	NA
S01	cg11188483	0.046681	0.817981	0.0321984	0.909568	3	39542821	F	II	MOBP	5'UTR	shore	5'UTR-shore	chr3:39543771-39544223	NA	NA
S01	cg14787188	0.00221332	-0.961337	0.00307147	-0.981258	6	29636011	F	II	MOG	3'UTR	opensea	3'UTR-opensea		NA	NA
S01	cg00089512	0.0171157	-0.891189	0.00781023	-0.965026	1	2288167	F	II	MORN1	Body	opensea	Body-opensea		NA	NA
S01	cg04889790	0.00327788	-0.952882	0.0122754	-0.952662	1	2288405	R	II	MORN1	Body	opensea	Body-opensea		NA	NA
S01	cg10828284	0.0215378	-0.877652	0.0404989	-0.894463	22	50528333	F	I	MOV10L1	TSS200	island	TSS200-island	chr22:50528201-50529085	TRUE	NA
S01	cg10169515	0.00773275	-0.927315	0.00144243	-0.988685	12	123707536	F	II	MPHOSPH9	TSS1500	opensea	TSS1500-opensea		NA	NA		rs36043549
S01	cg21936959	0.0442715	-0.822896	0.0185191	-0.937637	11	68782049	F	I	MRGPRF	TSS1500	shelf	TSS1500-shelf	chr11:68778569-68778851	NA	TRUE
S01	cg26205175	0.00546293	0.939029	0.0470463	0.883239	8	121457826	R	II	MRPL13	TSS200	shore	TSS200-shore	chr8:121457353-121457657	TRUE	NA
S01	cg15124109	0.041056	0.829652	0.0336487	0.906847	1	156711332	F	II	MRPL24	TSS1500	shore	TSS1500-shore	chr1:156710798-156711146	NA	NA		rs41267419
S01	cg14185808	0.00265179	0.957654	0.00430548	0.976514	2	105653893	R	II	MRPS9	TSS1500	shore	TSS1500-shore	chr2:105654249-105654771	NA	NA
S01	cg26262049	0.00534029	0.939724	0.0102225	0.958123	11	10628012	R	II	MRVI1	Body	opensea	Body-opensea		NA	TRUE
S01	cg21376908	0.0286579	0.858396	0.0351687	0.904034	17	55382424	F	II	MSI2	Body	opensea	Body-opensea		NA	TRUE
S01	cg03655527	0.000606952	-0.979816	0.00644328	-0.969249	16	56685736	R	II	MT1B	TSS200	opensea	TSS200-opensea		NA	NA
S01	cg07757545	0.0102564	-0.916129	0.0251528	-0.923404	11	47660054	R	I	MTCH2	Body	shelf	Body-shelf	chr11:47663577-47664331	NA	NA
S01	cg01999399	0.009587	-0.918952	0.0132169	-0.95026	3	195537508	R	II	MUC4	Body	opensea	Body-opensea		NA	NA
S01	cg06646276	0.0164891	-0.893237	0.0445633	-0.887433	16	29857097	R	II	MVP	Body	shore	Body-shore	chr16:29855903-29856195	NA	TRUE
S01	cg27546012	0.00898341	-0.92158	0.0197945	-0.934787	17	74684504	R	II	MXRA7	Body	opensea	Body-opensea		TRUE	TRUE
S01	cg19717326	0.0344013	0.844475	0.00839598	0.963292	19	54370016	F	II	MYADM	TSS1500	shore	TSS1500-shore	chr19:54371854-54372990	NA	NA
S01	cg26279829	0.0171149	0.891191	0.0011236	0.990422	17	1394153	F	II	MYO1C	5'UTR	shore	5'UTR-shore	chr17:1394439-1394813	NA	NA			rs2359215
S01	cg21512773	0.0108262	-0.913797	0.0116818	-0.954208	2	128381745	F	II	MYO7B	Body	island	Body-island	chr2:128381585-128381890	NA	TRUE
S01	cg21820373	0.0467264	-0.81789	0.0157786	-0.943988	1	171614104	R	II	MYOC	Body	opensea	Body-opensea		TRUE	TRUE
S01	cg10259427	0.00384306	-0.948947	0.0184274	-0.937844	2	1828377	F	II	MYT1L	Body	opensea	Body-opensea		NA	TRUE
S01	cg06479653	0.00760152	0.927942	0.0438648	0.888626	18	10525737	F	II	NAPG	TSS200	shore	TSS200-shore	chr18:10525841-10526433	NA	NA
S01	cg01055099	0.0423938	-0.826812	0.0478042	-0.881973	16	3516099	R	II	NAT15	5'UTR	opensea	5'UTR-opensea		NA	NA
S01	cg01029926	0.0308465	-0.852948	0.042232	-0.891439	8	18257451	F	II	NAT2	5'UTR	opensea	5'UTR-opensea		NA	NA
S01	cg10587366	0.0181326	0.88794	0.00789034	0.964786	11	19548019	R	II	NAV2	Body	opensea	Body-opensea		NA	TRUE			rs78251842
S01	cg19997916	0.00937879	-0.919849	0.0140871	-0.948088	2	106467587	F	II	NCK2	TSS1500	opensea	TSS1500-opensea		NA	NA
S01	cg03172717	0.0319625	-0.85024	0.00744538	-0.966127	10	51565268	R	II	NCOA4	5'UTR	island	5'UTR-island	chr10:51565071-51565648	NA	NA
S01	cg15402992	0.0374767	-0.837471	0.0411736	-0.893281	20	44714513	F	II	NCOA5	5'UTR	shelf	5'UTR-shelf	chr20:44717760-44718813	NA	NA	low-CpG:44147911-44148089
S01	cg11437331	0.0451902	-0.821007	0.0244658	-0.924816	12	124893649	F	II	NCOR2	Body	opensea	Body-opensea		NA	NA		rs58647613
S01	cg07271473	0.000876599	0.975727	0.0059015	0.971003	21	40124792	F	II	NCRNA00114	TSS1500	opensea	TSS1500-opensea		NA	NA
S01	cg17595945	0.00383087	-0.949029	0.00372445	-0.978682	21	36097651	F	II	NCRNA00160	Body	opensea	Body-opensea		NA	TRUE
S01	cg01529207	0.0076789	0.927571	0.0386577	0.897721	22	42485811	R	II	NDUFA6	Body	shore	Body-shore	chr22:42486349-42487246	NA	NA
S01	cg03633120	0.0388719	-0.834384	0.0371402	-0.900444	19	8387262	F	II	NDUFA7	TSS1500	shore	TSS1500-shore	chr19:8386082-8386972	NA	NA
S01	cg04865026	0.00702619	-0.930755	0.0109263	-0.956213	2	201936505	R	I	NDUFB3	5'UTR	shore	5'UTR-shore	chr2:201936024-201936376	NA	NA
S01	cg16546622	0.0393754	0.833282	0.0410944	0.893419	11	67798532	R	II	NDUFS8	5'UTR	shore	5'UTR-shore	chr11:67797802-67798413	NA	NA
S01	cg23793965	0.00243464	-0.959437	0.0106337	-0.957002	8	91841347	R	II	NECAB1	Body	opensea	Body-opensea		NA	TRUE
S01	cg15136687	0.0129152	-0.905716	0.0253987	-0.922902	1	198223622	F	II	NEK7	Body	opensea	Body-opensea		NA	TRUE
S01	cg17102627	0.0437342	-0.824008	0.00155593	-0.988098	18	77230598	R	II	NFATC1	Body	island	Body-island	chr18:77230597-77230803	NA	NA
S01	cg06132620	0.0349087	0.8433	0.0333462	0.907411	6	138820503	R	II	NHSL1	1stExon	opensea	1stExon-opensea		NA	TRUE	low-CpG:138862196-138862375
S01	cg13924580	0.0176486	-0.889475	0.0129376	-0.950966	8	99306716	F	II	NIPAL2	TSS200	island	TSS200-island	chr8:99305903-99306726	TRUE	NA
S01	cg19852958	0.0308557	-0.852925	0.0193178	-0.935845	4	13545760	F	I	NKX3-2	1stExon	island	1stExon-island	chr4:13543562-13546494	NA	NA		rs9684692
S01	cg03446502	0.00608399	-0.935619	0.01377	-0.948874	2	232396173	R	II	NMUR1	TSS1500	shore	TSS1500-shore	chr2:232394763-232395337	NA	TRUE
S01	cg05077865	0.0267424	-0.863328	0.0294277	-0.91488	20	2637470	F	II	NOP56	Body	shelf	Body-shelf	chr20:2632678-2633690	NA	NA
S01	cg14696996	0.000205837	-0.988263	0.00359216	-0.979191	19	15285081	R	II	NOTCH3	Body	island	Body-island	chr19:15284879-15285209	NA	NA
S01	cg27322595	0.0138189	-0.902418	0.0207453	-0.9327	6	32181814	R	II	NOTCH4	Body	opensea	Body-opensea		NA	NA
S01	cg02884775	0.0305395	-0.853701	0.0424369	-0.891084	2	73429333	F	II	NOTO	TSS200	island	TSS200-island	chr2:73429283-73430647	NA	TRUE
S01	cg06359302	0.0199896	-0.882225	0.0499069	-0.878493	17	79917014	F	I	NOTUM	Body	shore	Body-shore	chr17:79917286-79920022	NA	NA
S01	cg05358848	0.0477308	-0.815877	0.0381914	-0.898554	7	44579475	F	II	NPC1L1	Body	opensea	Body-opensea		NA	NA
S01	cg23968579	0.0467594	-0.817823	0.00903193	-0.961454	1	5975890	F	II	NPHP4	Body	opensea	Body-opensea		TRUE	TRUE
S01	cg19519626	0.0452221	-0.820942	0.0140688	-0.948133	19	36344293	R	II	NPHS1	TSS1500	shelf	TSS1500-shelf	chr19:36347044-36348101	NA	NA
S01	cg17028814	0.0141166	-0.901354	0.025932	-0.921818	1	161206502	R	II	NR1I3	Body	opensea	Body-opensea		NA	NA
S01	cg13618529	0.0103823	0.915609	0.00703534	0.967387	8	32334811	R	II	NRG1	Body	opensea	Body-opensea		NA	TRUE
S01	cg03285617	0.0116102	-0.910682	0.0462085	-0.884646	6	86179345	F	II	NT5E	Body	opensea	Body-opensea		NA	TRUE
S01	cg20471045	0.0162534	-0.894017	0.00600691	-0.970658	19	49568214	F	I	NTF4	TSS1500	opensea	TSS1500-opensea		TRUE	TRUE
S01	cg21449926	0.00570875	0.937657	0.0192004	0.936107	8	110253782	R	II	NUDCD1	3'UTR	opensea	3'UTR-opensea		NA	NA
S01	cg26369308	0.00965025	0.918681	0.00538878	0.972713	19	41172324	F	II	NUMBL	3'UTR	shelf	3'UTR-shelf	chr19:41168800-41169364	TRUE	NA
S01	cg25449513	0.0333375	-0.846965	0.0220305	-0.929929	2	139457370	R	II	NXPH2	Body	opensea	Body-opensea		NA	TRUE
S01	cg27320242	0.0253305	0.867072	0.0147881	0.946371	15	28107345	R	I	OCA2	Body	opensea	Body-opensea		NA	NA
S01	cg10640961	0.00432289	0.945825	0.0214594	0.931154	11	78640343	R	II	ODZ4	Body	opensea	Body-opensea		NA	TRUE
S01	cg12830752	0.019488	-0.883743	0.0086381	-0.962587	11	79108069	R	II	ODZ4	5'UTR	opensea	5'UTR-opensea		NA	TRUE
S01	cg15473411	0.00315197	-0.953803	0.0123177	-0.952553	20	61438182	R	II	OGFR	Body	shore	Body-shore	chr20:61435828-61437150	NA	TRUE
S01	cg07753203	0.0496537	0.812078	0.0288326	0.916042	9	127539056	R	II	OLFML2A	TSS1500	shore	TSS1500-shore	chr9:127539239-127540081	NA	NA
S01	cg16639665	0.00924543	0.920429	0.0327532	0.908523	11	133402497	R	I	OPCML	TSS200	opensea	TSS200-opensea		NA	NA
S01	cg16506887	0.037844	0.836653	0.0476981	0.88215	11	6867337	F	II	OR10A5	1stExon	opensea	1stExon-opensea		NA	NA
S01	cg25628429	0.00703266	-0.930723	0.0333165	-0.907467	11	50005457	R	II	OR4C12	TSS1500	opensea	TSS1500-opensea		NA	NA
S01	cg03895540	0.0153838	-0.896943	0.0300893	-0.913598	11	5841482	R	II	OR52N2	TSS200	opensea	TSS200-opensea		NA	NA
S01	cg23771185	0.0182596	0.88754	0.0287666	0.916171	12	48919385	F	II	OR8S1	TSS200	shelf	TSS200-shelf	chr12:48921774-48922129	NA	NA		rs74373347
S01	cg19560052	0.0154807	-0.896613	0.0183795	-0.937953	20	60813453	R	II	OSBPL2	TSS200	island	TSS200-island	chr20:60813371-60814247	NA	NA
S01	cg26344026	0.00851609	-0.923674	0.0450572	-0.886593	11	65840349	F	II	PACS1	Body	shore	Body-shore	chr11:65837254-65838649	NA	NA	low-CpG:65596924-65596926
S01	cg06783197	0.00332384	-0.95255	0.012684	-0.951612	14	105796964	F	II	PACS2	Body	shore	Body-shore	chr14:105796420-105796749	TRUE	NA
S01	cg04743106	0.0380533	-0.836189	0.0297768	-0.914202	4	169577939	F	II	PALLD	5'UTR	opensea	5'UTR-opensea		NA	TRUE
S01	cg11642676	0.0394523	-0.833114	0.0407381	-0.894043	19	746817	R	II	PALM	3'UTR	island	3'UTR-island	chr19:746300-747161	NA	NA
S01	cg02187196	0.0259384	0.865448	0.0297606	0.914234	20	3869020	F	II	PANK2	TSS1500	shore	TSS1500-shore	chr20:3869453-3870570	NA	NA		rs67724338
S01	cg23527624	0.0406185	-0.83059	0.0255179	-0.922659	22	50609122	F	I	PANX2	TSS200	shore	TSS200-shore	chr22:50609181-50609627	TRUE	NA
S01	cg19350133	0.0163194	-0.893798	0.0299898	-0.91379	12	3948413	F	II	PARP11	Body	island	Body-island	chr12:3947922-3948620	NA	NA
S01	cg09329407	0.0387708	-0.834606	0.0422635	-0.891385	1	19054906	F	II	PAX7	Body	opensea	Body-opensea		NA	NA
S01	cg15401505	0.0302343	-0.854453	0.0317414	-0.910434	13	67478043	F	II	PCDH9	Body	opensea	Body-opensea		NA	NA
S01	cg09583939	0.0445819	0.822256	0.0469675	0.883371	5	140166213	F	II	PCDHA1	1stExon	island	1stExon-island	chr5:140165958-140166214	NA	NA		rs73278757
S01	cg15006101	0.00900804	-0.921471	0.00335992	-0.9801	5	140627399	F	II	PCDHB15	1stExon	shore	1stExon-shore	chr5:140626444-140627373	NA	NA
S01	cg19247475	0.0236064	-0.87178	0.0435686	-0.889134	5	140789745	F	II	PCDHGA4	Body	island	Body-island	chr5:140789094-140789762	NA	NA
S01	cg11725415	0.0378071	-0.836735	0.0272903	-0.919088	4	736485	R	II	PCGF3	Body	shore	Body-shore	chr4:738424-741517	NA	NA			rs55990625
S01	cg11607196	0.0060954	0.935558	0.0200543	0.934213	20	44572160	R	II	PCIF1	Body	shelf	Body-shelf	chr20:44574821-44575022	NA	NA
S01	cg00092711	0.00743209	-0.928759	0.0319802	-0.909981	21	47850317	R	II	PCNT	Body	shore	Body-shore	chr21:47851448-47851683	NA	NA
S01	cg22789515	0.00255126	0.95847	0.0174552	0.940064	1	233432915	F	II	PCNXL2	TSS1500	shore	TSS1500-shore	chr1:233431149-233431540	NA	NA		rs6143673
S01	cg13934924	0.0358344	0.841176	0.028062	0.917557	15	101937424	F	II	PCSK6	Body	shore	Body-shore	chr15:101938645-101938873	NA	TRUE			rs79053583
S01	cg26465666	0.00232449	-0.960372	0.0161528	-0.943101	2	183386928	F	II	PDE1A	Body	opensea	Body-opensea		NA	NA
S01	cg24336686	0.0413427	0.82904	0.0419975	0.891846	12	20705415	R	II	PDE3A	Body	island	Body-island	chr12:20704525-20706004	NA	NA
S01	cg17847446	0.00116874	0.971955	0.00567375	0.971756	15	44039223	R	II	PDIA3	Body	shore	Body-shore	chr15:44038504-44039122	NA	NA
S01	cg17264240	0.0393797	0.833273	0.0392702	0.896632	4	186456976	F	II	PDLIM3	TSS1500	shore	TSS1500-shore	chr4:186455983-186456864	TRUE	NA		rs78745813
S01	cg03769383	0.0336673	-0.846189	0.0360571	-0.902408	12	41583367	F	II	PDZRN4	Body	shore	Body-shore	chr12:41582155-41582975	NA	TRUE
S01	cg03397609	0.0190233	0.885165	0.0469394	0.883418	6	33258184	F	II	PFDN6	Body	shore	Body-shore	chr6:33256539-33256973	NA	NA
S01	cg22667358	0.0386944	-0.834773	0.032605	-0.908801	10	3171146	F	II	PFKP	Body	opensea	Body-opensea		NA	NA
S01	cg24669602	0.0264646	0.864057	0.0186105	0.937431	7	77426814	R	I	PHTF2	TSS1500	shore	TSS1500-shore	chr7:77427331-77428850	NA	NA
S01	cg22284725	0.0254706	-0.866696	0.0478036	-0.881974	17	8788563	F	I	PIK3R5	Body	shelf	Body-shelf	chr17:8791470-8792004	TRUE	NA		rs61761110	rs61761111
S01	cg04689061	0.00301812	0.954802	0.0117956	0.95391	8	79427993	R	II	PKIA	TSS1500	shore	TSS1500-shore	chr8:79428433-79428754	NA	NA
S01	cg23489504	0.0361381	0.840485	0.0206456	0.932918	19	44152983	R	II	PLAUR	Body	opensea	Body-opensea		NA	NA
S01	cg03159156	0.0284738	-0.858863	0.0181568	-0.938458	11	64026276	R	II	PLCB3	Body	island	Body-island	chr11:64025913-64026736	NA	NA
S01	cg24736099	0.030588	-0.853582	0.0337506	-0.906657	20	9077730	R	II	PLCB4	5'UTR	opensea	5'UTR-opensea		NA	NA
S01	cg08655953	0.0403762	0.831112	0.0497761	0.878708	1	2425888	R	I	PLCH2	Body	opensea	Body-opensea		NA	NA
S01	cg10129768	0.00617049	-0.935158	0.0307102	-0.912402	1	2411004	F	II	PLCH2	Body	shore	Body-shore	chr1:2411125-2411404	NA	NA		rs35386442
S01	cg08539962	0.0150128	0.898216	0.0232293	0.927391	19	40867809	R	I	PLD3	5'UTR	shelf	5'UTR-shelf	chr19:40871617-40871824	NA	NA			rs7259850
S01	cg25288155	0.0390827	-0.833922	0.0171079	-0.940866	11	73357396	F	II	PLEKHB1	5'UTR	opensea	5'UTR-opensea		NA	NA
S01	cg07467323	0.0128514	-0.905953	0.0275509	-0.91857	15	65134028	F	I	PLEKHO2	TSS200	island	TSS200-island	chr15:65133371-65134329	NA	NA
S01	cg24315815	0.0315513	0.851233	0.00486452	0.974517	3	145969579	F	II	PLSCR4	TSS1500	shore	TSS1500-shore	chr3:145968334-145969008	NA	NA		rs34274105
S01	cg16490470	0.0067914	0.931936	0.0100374	0.958632	1	208390388	R	I	PLXNA2	Body	opensea	Body-opensea		NA	NA
S01	cg20519531	0.0182192	0.887667	0.0238097	0.926177	6	160221822	F	II	PNLDC1	Body	shore	Body-shore	chr6:160221146-160221493	NA	NA
S01	cg09121269	0.0299449	0.855169	0.0460685	0.884882	14	74181427	R	II	PNMA1	TSS1500	shore	TSS1500-shore	chr14:74180518-74181264	NA	NA
S01	cg02683846	0.0459716	-0.819416	0.0240197	-0.92574	6	36238178	R	II	PNPLA1	5'UTR	opensea	5'UTR-opensea		NA	NA
S01	cg19287917	0.00116057	-0.972054	0.0111962	-0.955492	6	36269736	R	II	PNPLA1	Body	opensea	Body-opensea		NA	TRUE		rs34598813
S01	cg00186141	0.0173731	-0.890358	0.0388513	-0.897376	7	131241768	F	II	PODXL	TSS1500	island	TSS1500-island	chr7:131240513-131241847	NA	NA
S01	cg03581660	0.0499507	-0.811498	0.017934	-0.938966	16	31100321	R	II	POL3S	TSS200	opensea	TSS200-opensea		NA	NA
S01	cg11135381	0.00555307	0.938522	0.0365669	0.901481	2	86255654	F	II	POLR1A	Body	opensea	Body-opensea		NA	NA
S01	cg00402069	0.044563	0.822294	0.0362648	0.90203	5	89770788	F	I	POLR3G	5'UTR	island	5'UTR-island	chr5:89769625-89770856	NA	NA
S01	cg08835956	0.0495758	0.812231	0.0491302	0.879772	7	39171034	R	II	POU6F2	Body	opensea	Body-opensea		NA	NA
S01	cg06436997	0.0395197	0.832968	0.0255909	0.92251	7	44836151	F	II	PPIA	TSS200	island	TSS200-island	chr7:44835726-44836798	NA	NA
S01	cg04964845	0.0126929	0.906544	0.0392613	0.896648	14	60761524	F	II	PPM1A	3'UTR	opensea	3'UTR-opensea		NA	NA
S01	cg05591701	0.0456511	0.820067	0.0283646	0.91696	6	30569211	F	II	PPP1R10	3'UTR	opensea	3'UTR-opensea		NA	TRUE
S01	cg26672159	0.0375962	-0.837205	0.0209608	-0.932232	6	30579650	F	II	PPP1R10	5'UTR	opensea	5'UTR-opensea		NA	TRUE
S01	cg26796407	0.011211	-0.912255	0.0389744	-0.897157	1	202408238	R	II	PPP1R12B	Body	opensea	Body-opensea		NA	NA
S01	cg06833798	0.0263642	0.864321	0.0394327	0.896344	3	195241250	F	II	PPP1R2	3'UTR	opensea	3'UTR-opensea		NA	NA
S01	cg09674627	0.0218587	-0.876724	0.0470343	-0.883259	4	6470947	R	II	PPP2R2C	Body	shore	Body-shore	chr4:6472175-6474534	NA	NA
S01	cg05684300	0.00851368	-0.923685	0.0165871	-0.94208	4	102267366	F	II	PPP3CA	Body	shore	Body-shore	chr4:102267592-102269621	NA	NA		rs28660297
S01	cg16824024	0.00354804	0.950963	0.0412966	0.893066	3	73092158	R	II	PPP4R2	Body	opensea	Body-opensea		NA	TRUE
S01	cg14991358	0.0233876	-0.87239	0.00871719	-0.962358	1	156767203	F	II	PRCC	Body	opensea	Body-opensea		NA	NA
S01	cg09845604	0.025867	0.865638	0.0193256	0.935827	1	3229921	F	II	PRDM16	Body	opensea	Body-opensea		NA	NA		rs57323723
S01	cg10520026	0.0102354	0.916217	0.00818819	0.963902	1	3016293	R	II	PRDM16	Body	opensea	Body-opensea		NA	NA			rs2981869
S01	cg17435683	0.0215322	-0.877668	0.0476351	-0.882254	1	3230609	R	II	PRDM16	Body	opensea	Body-opensea		NA	TRUE
S01	cg02624704	0.0197989	-0.8828	0.035963	-0.90258	1	173446429	F	I	PRDX6	TSS200	island	TSS200-island	chr1:173445978-173447105	NA	NA	high-CpG:171713045-171713150	rs34760987
S01	cg02642298	0.00528499	-0.94004	0.0176947	-0.939513	2	55509105	R	I	PRDXDD1P	TSS1500	shore	TSS1500-shore	chr2:55509233-55509720	NA	NA
S01	cg00830401	0.0212855	0.878386	0.0281578	0.917368	7	151553558	F	I	PRKAG2	Body	opensea	Body-opensea		NA	NA
S01	cg19859698	0.00927053	-0.920319	0.00161357	-0.987805	14	61822607	F	II	PRKCH	Body	opensea	Body-opensea		NA	TRUE			rs77140367
S01	cg00175702	0.0163262	0.893775	0.0160768	0.943281	1	2109388	F	II	PRKCZ	Body	opensea	Body-opensea		NA	NA
S01	cg04977602	0.0496918	0.812004	0.0267724	0.920124	5	35230728	R	II	PRLR	1stExon	opensea	1stExon-opensea		TRUE	NA
S01	cg09906458	0.0325288	0.848884	0.000455295	0.994758	20	4702581	R	II	PRND	5'UTR	opensea	5'UTR-opensea		NA	NA
S01	cg00368844	0.0268685	-0.862998	0.0436086	-0.889065	20	5284529	F	II	PROKR2	Body	shore	Body-shore	chr20:5282835-5283062	NA	NA		rs74813920
S01	cg09046255	0.0144349	-0.900229	0.00415254	-0.977074	16	30662126	R	I	PRR14	TSS200	island	TSS200-island	chr16:30661983-30663253	NA	NA	high-CpG:30569558-30569844
S01	cg03508409	0.00467908	-0.943616	0.0111382	-0.955646	16	30662237	R	II	PRR14	TSS200	island	TSS200-island	chr16:30661983-30663253	NA	NA	high-CpG:30569558-30569844
S01	cg12089169	0.00819765	-0.925134	0.040357	-0.894712	12	11001596	R	II	PRR4	Body	opensea	Body-opensea		NA	NA
S01	cg12638695	0.00796471	-0.926219	0.0183512	-0.938017	1	228003393	R	II	PRSS38	TSS200	shore	TSS200-shore	chr1:228003827-228004083	NA	NA
S01	cg19875656	0.0240127	-0.870657	0.0188289	-0.936939	3	46759096	R	II	PRSS50	Body	island	Body-island	chr3:46759064-46759550	NA	NA
S01	cg01573321	0.0117948	0.909964	0.0314224	0.911041	8	18744446	F	I	PSD3	Body	opensea	Body-opensea		NA	TRUE
S01	cg00616705	0.0104122	-0.915486	0.0225995	-0.928719	2	231967331	F	II	PSMD1	Body	opensea	Body-opensea		NA	TRUE
S01	cg25268718	0.0423116	0.826985	0.043646	0.889001	14	24604711	F	II	PSME1	TSS1500	shore	TSS1500-shore	chr14:24605082-24605760	NA	NA
S01	cg00350932	0.000160545	0.989637	0.00134488	0.989201	2	86335912	F	II	PTCD3	Body	shelf	Body-shelf	chr2:86332659-86333650	NA	NA
S01	cg14152798	0.041497	0.828711	0.0167839	0.94162	9	98206966	F	II	PTCH1	3'UTR	opensea	3'UTR-opensea		NA	NA		rs41316950	rs73540175
S01	cg16197643	0.0228086	-0.874015	0.0322702	-0.909433	11	460587	R	II	PTDSS2	Body	island	Body-island	chr11:460468-460715	TRUE	NA
S01	cg18502630	0.039956	-0.83202	0.0193332	-0.93581	9	139871955	R	II	PTGDS	5'UTR	shore	5'UTR-shore	chr9:139872237-139873143	NA	TRUE	low-CpG:138991775-138991848
S01	cg00534255	0.00849935	-0.92375	0.0420333	-0.891784	1	117456826	R	II	PTGFRN	Body	shelf	Body-shelf	chr1:117452203-117453452	NA	NA
S01	cg01360333	0.00584435	-0.936913	0.0227998	-0.928295	15	65826759	F	I	PTPLAD1	Body	shelf	Body-shelf	chr15:65822685-65823540	NA	NA
S01	cg03887471	0.0125095	-0.907233	0.00629279	-0.969731	7	77168021	R	II	PTPN12	5'UTR	shore	5'UTR-shore	chr7:77165936-77166255	NA	NA
S01	cg16491233	0.0132269	-0.904566	0.0143712	-0.947389	18	12794178	R	II	PTPN2	Body	opensea	Body-opensea		NA	NA
S01	cg00982799	0.00964429	-0.918707	0.0222251	-0.929514	10	129868087	R	II	PTPRE	Body	opensea	Body-opensea		NA	NA
S01	cg16995768	0.0375279	-0.837357	0.01915	-0.936219	7	157531239	F	II	PTPRN2	Body	opensea	Body-opensea		NA	NA
S01	cg21280014	0.00815737	0.92532	0.0410304	0.893531	7	157644665	F	II	PTPRN2	Body	shelf	Body-shelf	chr7:157647800-157648007	NA	TRUE		rs1560957
S01	cg24221919	0.0284846	-0.858835	0.0167617	-0.941672	7	157480107	F	II	PTPRN2	Body	island	Body-island	chr7:157476886-157486719	NA	NA
S01	cg04253465	0.0491853	-0.812997	0.0487053	-0.880475	19	5250495	F	II	PTPRS	Body	island	Body-island	chr19:5250458-5250668	NA	NA
S01	cg27057652	0.0199666	-0.882294	0.0310597	-0.911733	8	52322137	R	I	PXDNL	Body	island	Body-island	chr8:52321162-52322221	NA	NA
S01	cg14094027	0.0231034	-0.873185	0.00536845	-0.972782	12	120669080	F	II	PXN	5'UTR	opensea	5'UTR-opensea		TRUE	NA
S01	cg00447582	0.00328963	-0.952797	0.00308888	-0.981187	16	569849	F	II	RAB11FIP3	Body	opensea	Body-opensea		NA	NA
S01	cg16810519	0.0489624	-0.813436	0.0371495	-0.900427	8	61429399	R	I	RAB2A	TSS200	island	TSS200-island	chr8:61429174-61430173	NA	NA	high-CpG:61591944-61592331
S01	cg26291818	0.0190172	-0.885184	0.0320927	-0.909768	8	61429582	F	I	RAB2A	5'UTR	island	5'UTR-island	chr8:61429174-61430173	NA	NA	high-CpG:61591944-61592331
S01	cg02997796	0.00171619	-0.965982	0.0161685	-0.943064	11	82781482	F	II	RAB30	5'UTR	opensea	5'UTR-opensea		NA	TRUE		rs75127628
S01	cg07156824	0.0394784	-0.833057	0.0329044	-0.908239	12	120553302	R	II	RAB35	Body	shore	Body-shore	chr12:120554162-120555224	NA	NA
S01	cg11409620	0.0116415	0.91056	0.0302708	0.913247	22	23487458	F	II	RAB36	TSS200	island	TSS200-island	chr22:23487368-23487970	NA	NA
S01	cg19754187	0.0014833	0.968387	0.000905016	0.99171	17	5186141	R	I	RABEP1	Body	shore	Body-shore	chr17:5185519-5185873	NA	NA
S01	cg04526749	0.0134648	-0.903697	0.0428579	-0.890357	16	28932509	F	II	RABEP2	Body	shelf	Body-shelf	chr16:28936053-28937036	NA	NA		rs7500648
S01	cg13814738	0.0172251	-0.890835	0.0367881	-0.90108	9	135981772	F	II	RALGDS	Body	opensea	Body-opensea		NA	NA
S01	cg21902772	0.0199304	0.882403	0.0405838	0.894314	3	25468324	R	II	RARB	TSS1500	opensea	TSS1500-opensea		NA	NA
S01	cg24739098	0.000411469	0.983392	0.00245034	0.983883	15	79297159	R	II	RASGRF1	1stExon	opensea	1stExon-opensea		TRUE	NA
S01	cg06949439	0.00399542	-0.947936	0.0377013	-0.899433	1	206729034	R	II	RASSF5	Body	shore	Body-shore	chr1:206730397-206730908	NA	NA
S01	cg11408952	0.0343825	-0.844518	0.0435507	-0.889165	13	48892244	R	I	RB1	Body	shore	Body-shore	chr13:48892635-48893857	NA	NA
S01	cg09249657	0.0424682	-0.826655	0.041903	-0.89201	4	40518806	R	II	RBM47	TSS1500	opensea	TSS1500-opensea		NA	NA			rs73147511
S01	cg01069738	0.00842797	0.924075	0.0155756	0.944473	3	139236278	F	II	RBP1	3'UTR	opensea	3'UTR-opensea		NA	NA		rs1052940
S01	cg14696334	0.00230354	0.960552	0.0188274	0.936942	15	91500193	F	II	RCCD1	Body	island	Body-island	chr15:91499952-91500818	NA	NA
S01	cg13155549	0.00362836	-0.950406	0.0203844	-0.933489	14	103150300	R	II	RCOR1	Body	opensea	Body-opensea		NA	NA
S01	cg00432789	0.0312931	0.851859	0.0499839	0.878366	1	211650394	R	II	RD3	3'UTR	shore	3'UTR-shore	chr1:211652306-211652754	NA	NA
S01	cg06196984	0.0421254	0.827378	0.0238168	0.926162	6	33263882	R	II	RGL2	Body	shelf	Body-shelf	chr6:33266302-33267582	NA	NA
S01	cg07891069	0.0119269	0.909453	0.0107624	0.956654	4	3413706	F	II	RGS12	Body	shore	Body-shore	chr4:3414681-3415353	NA	NA
S01	cg08847300	5.12343e-05	-0.99415	0.00110475	-0.99053	4	3399249	F	II	RGS12	Body	opensea	Body-opensea		NA	NA		rs36066927
S01	cg17261708	0.0313415	0.851741	0.0493088	0.879478	5	176794207	R	I	RGS14	Body	island	Body-island	chr5:176793959-176794841	TRUE	TRUE
S01	cg07761524	0.0203088	-0.881269	0.0240096	-0.925761	5	63805831	R	II	RGS7BP	Body	shelf	Body-shelf	chr5:63801781-63802605	NA	NA
S01	cg13402847	0.0298281	-0.855459	0.031937	-0.910063	8	22844827	F	II	RHOBTB2	TSS200	opensea	TSS200-opensea		TRUE	NA
S01	cg04784101	0.024865	-0.868328	0.0251802	-0.923348	11	66824465	R	I	RHOD	1stExon	island	1stExon-island	chr11:66824118-66824621	NA	NA
S01	cg27361134	0.0320207	-0.8501	0.0289873	-0.915739	20	43439545	F	II	RIMS4	TSS1500	island	TSS1500-island	chr20:43438737-43439546	TRUE	NA
S01	cg03341723	0.0455684	-0.820235	0.0250694	-0.923575	6	33175613	F	I	RING1	TSS1500	island	TSS1500-island	chr6:33175561-33176387	NA	NA
S01	cg07125278	0.00667555	-0.932526	0.00111283	-0.990483	16	67683757	R	II	RLTPR	Body	island	Body-island	chr16:67681975-67683924	NA	NA
S01	cg14604871	0.00352309	0.951137	0.00946592	0.960224	2	3599779	F	II	RNASEH1	Body	opensea	Body-opensea		NA	NA		rs70937039
S01	cg09195271	0.04108	-0.829601	0.0394514	-0.896311	1	20142497	R	II	RNF186	TSS1500	opensea	TSS1500-opensea		NA	NA			rs76902763
S01	cg21191088	0.00402745	-0.947726	0.0112834	-0.95526	9	140115301	F	II	RNF208	1stExon	island	1stExon-island	chr9:140114800-140115390	NA	NA
S01	cg05827186	0.00942994	-0.919628	0.0463557	-0.884398	6	30038915	R	II	RNF39	Body	island	Body-island	chr6:30038881-30039477	NA	NA
S01	cg02661110	0.0476351	-0.816068	0.0384696	-0.898057	17	180922	F	II	RPH3AL	5'UTR	opensea	5'UTR-opensea		NA	NA			rs11871632
S01	cg10608004	0.015355	0.897041	0.0422442	0.891418	19	49991389	R	II	RPL13AP5	Body	island	Body-island	chr19:49991240-49991518	NA	NA
S01	cg13683864	0.0085144	0.923682	0.01318	0.950353	3	40499215	R	II	RPL14	Body	island	Body-island	chr3:40498639-40499260	NA	NA
S01	cg18610071	0.033005	-0.847751	0.0495819	-0.879027	19	17973494	R	II	RPL18AP3	Body	shelf	Body-shelf	chr19:17970454-17971123	NA	NA
S01	cg01297101	0.000522237	0.981283	0.00674915	0.96828	17	37356023	R	II	RPL19	TSS1500	shore	TSS1500-shore	chr17:37356486-37356945	NA	NA
S01	cg05068035	0.0147329	0.899186	0.0178731	0.939105	7	20867067	R	II	RPL23P8	Body	opensea	Body-opensea		NA	NA
S01	cg27626620	0.022893	-0.873777	0.0107516	-0.956683	6	167171727	R	II	RPS6KA2	Body	opensea	Body-opensea		TRUE	TRUE
S01	cg24744721	0.0170512	-0.891398	0.02107	-0.931995	17	78896969	R	II	RPTOR	Body	shore	Body-shore	chr17:78896436-78896803	NA	NA
S01	cg14481208	0.0292533	0.856895	0.0124598	0.952187	2	74669375	F	I	RTKN	TSS1500	island	TSS1500-island	chr2:74667593-74669403	NA	NA	high-CpG:74522525-74523063	rs76036964
S01	cg14051662	0.0216078	-0.877449	0.0457057	-0.885494	9	137279180	R	II	RXRA	Body	opensea	Body-opensea		NA	NA
S01	cg17843125	0.021643	-0.877347	0.0246983	-0.924337	1	100598159	F	I	SASS6	Body	island	Body-island	chr1:100598130-100598754	TRUE	NA
S01	cg19358664	0.00757072	-0.92809	0.0322269	-0.909515	12	125348552	R	I	SCARB1	TSS200	island	TSS200-island	chr12:125347784-125348688	NA	NA
S01	cg13937155	0.0408495	0.830094	0.0362114	0.902127	17	1548881	F	II	SCARF1	Body	shore	Body-shore	chr17:1546742-1547324	NA	NA
S01	cg12465518	0.0192743	0.884395	0.00152008	0.988282	17	58308936	F	II	SCARNA20	Body	opensea	Body-opensea		NA	NA		rs78146118
S01	cg06014251	0.0310996	-0.85233	0.0239448	-0.925896	12	52200919	F	II	SCN8A	Body	opensea	Body-opensea		NA	NA
S01	cg24306573	0.00129553	-0.970466	0.018755	-0.937105	20	643716	F	II	SCRT2	3'UTR	shore	3'UTR-shore	chr20:643975-645233	NA	NA
S01	cg05818515	0.00514256	-0.940862	0.0300365	-0.9137	1	1158081	R	II	SDF4	Body	shore	Body-shore	chr1:1159168-1159528	NA	NA
S01	cg25468802	0.0309773	0.852628	0.0151947	0.945387	19	36484832	R	II	SDHAF1	TSS1500	shore	TSS1500-shore	chr19:36484904-36485476	NA	NA
S01	cg18331909	0.0209631	0.879331	0.0304911	0.912823	7	4300845	F	II	SDK1	Body	shelf	Body-shelf	chr7:4303079-4305062	NA	NA
S01	cg04192492	0.0108726	0.913609	0.0110701	0.955828	17	26692427	R	II	SEBOX	Body	opensea	Body-opensea		NA	NA
S01	cg04977983	0.0247023	-0.868769	0.0319299	-0.910077	14	39572202	F	I	SEC23A	5'UTR	island	5'UTR-island	chr14:39572095-39572703	NA	NA		rs2295335
S01	cg06942979	0.00676923	-0.932049	0.00413438	-0.977142	22	31501382	R	II	SELM	Body	shore	Body-shore	chr22:31503236-31503871	NA	NA
S01	cg12749636	0.0185243	-0.886712	0.0344022	-0.905448	1	26126442	R	II	SEPN1	TSS1500	opensea	TSS1500-opensea		NA	NA
S01	cg07691874	0.00517737	0.94066	0.0378876	0.899098	18	61255671	F	II	SERPINB13	5'UTR	opensea	5'UTR-opensea		NA	NA		rs35327980	rs73470404
S01	cg20674067	0.000866684	0.975865	0.0128914	0.951084	22	26567893	R	II	SEZ6L	Body	shore	Body-shore	chr22:26565199-26565986	NA	NA
S01	cg26922690	0.00410193	-0.94724	0.0120207	-0.953323	10	7409669	R	II	SFMBT2	Body	island	Body-island	chr10:7409558-7409784	NA	NA
S01	cg14904908	0.045506	-0.820363	0.0423604	-0.891217	8	41167660	R	II	SFRP1	TSS1500	shore	TSS1500-shore	chr8:41165852-41167140	NA	NA
S01	cg23498273	0.0315518	-0.851232	0.0229768	-0.927922	7	94284526	F	II	SGCE	Body	shore	Body-shore	chr7:94284858-94286527	NA	NA
S01	cg06371346	0.00645604	-0.933657	0.0121888	-0.952886	10	52283680	F	II	SGMS1	5'UTR	opensea	5'UTR-opensea		NA	TRUE
S01	cg22675956	0.00109628	0.972843	0.00662494	0.968672	5	171882060	F	II	SH3PXD2B	TSS1500	shore	TSS1500-shore	chr5:171881182-171881547	NA	NA
S01	cg03679394	0.00442819	-0.945163	0.0270413	-0.919585	11	70516997	F	II	SHANK2	Body	opensea	Body-opensea		NA	TRUE
S01	cg24036292	0.0171208	0.891172	0.0204033	0.933447	11	70416269	R	II	SHANK2	Body	opensea	Body-opensea		NA	NA
S01	cg21432375	0.00365933	0.950193	0.0181286	0.938522	16	12995078	R	II	SHISA9	TSS1500	island	TSS1500-island	chr16:12994574-12997690	NA	NA
S01	cg03008584	0.00422782	0.94643	0.0396878	0.895892	6	146283197	R	II	SHPRH	5'UTR	shore	5'UTR-shore	chr6:146284795-146285701	NA	NA
S01	cg13694867	0.0454445	-0.820488	0.00776459	-0.965163	21	38072100	F	I	SIM2	1stExon	island	1stExon-island	chr21:38068193-38073891	NA	NA
S01	cg24112614	0.0412184	-0.829305	0.0444373	-0.887648	14	72191067	F	II	SIPA1L1	Body	opensea	Body-opensea		NA	NA
S01	cg01787285	0.0082059	0.925095	0.0132393	0.950203	1	2162682	R	II	SKI	Body	shore	Body-shore	chr1:2158212-2161173	NA	NA
S01	cg12104108	0.00370195	0.949901	0.0117337	0.954072	4	1695462	R	II	SLBP	Body	opensea	Body-opensea		TRUE	NA
S01	cg17130789	0.00171682	-0.965975	0.00422004	-0.976826	2	219256187	R	II	SLC11A1	Body	island	Body-island	chr2:219255949-219256210	NA	NA
S01	cg16246240	0.0390031	-0.834096	0.0496085	-0.878983	5	1097665	R	II	SLC12A7	Body	shore	Body-shore	chr5:1099394-1099736	NA	NA		rs80080532
S01	cg05283252	0.0161796	-0.894262	0.0210794	-0.931975	6	3273439	F	II	SLC22A23	Body	opensea	Body-opensea		NA	NA		rs34106449
S01	cg21554588	0.0307229	0.853251	0.0237054	0.926394	5	138720378	F	II	SLC23A1	TSS1500	opensea	TSS1500-opensea		NA	NA
S01	cg14397402	0.0170876	-0.89128	0.026801	-0.920066	14	37257845	F	II	SLC25A21	Body	opensea	Body-opensea		NA	NA
S01	cg22399211	0.0256226	-0.866289	0.0488323	-0.880265	4	985076	F	II	SLC26A1	Body	island	Body-island	chr4:984926-985695	NA	NA
S01	cg01854588	0.00521664	-0.940433	0.00910969	-0.961232	22	24224738	F	II	SLC2A11	Body	island	Body-island	chr22:24224650-24225047	NA	NA
S01	cg25580254	0.0384769	-0.835252	0.0169405	-0.941255	12	8088937	R	I	SLC2A3	TSS200	opensea	TSS200-opensea		TRUE	NA
S01	cg27067158	0.00154393	-0.967744	0.00867445	-0.962482	17	7187929	F	II	SLC2A4	Body	shelf	Body-shelf	chr17:7184024-7185687	NA	NA
S01	cg03841832	0.0230661	-0.87329	0.0262261	-0.921223	4	9981202	R	II	SLC2A9	Body	opensea	Body-opensea		NA	TRUE
S01	cg05706061	0.00154052	0.967779	0.0141043	0.948046	9	115912974	R	II	SLC31A2	TSS1500	shore	TSS1500-shore	chr9:115913081-115913807	NA	NA
S01	cg21145248	0.02367	0.871604	0.025887	0.921909	5	176816679	F	II	SLC34A1	Body	opensea	Body-opensea		NA	TRUE
S01	cg21593669	0.00515535	0.940788	0.0159605	0.943556	4	25677955	F	I	SLC34A2	Body	island	Body-island	chr4:25677808-25678132	NA	NA
S01	cg21550623	0.00356399	0.950852	0.0303761	0.913044	19	2734683	F	II	SLC39A3	Body	shore	Body-shore	chr19:2732656-2733539	NA	NA
S01	cg11800672	0.00701006	0.930836	0.0365856	0.901447	8	145642291	R	II	SLC39A4	TSS200	shore	TSS200-shore	chr8:145641915-145642118	NA	NA
S01	cg23697467	0.0242021	-0.870136	0.0114582	-0.954797	8	145642018	F	II	SLC39A4	1stExon	island	1stExon-island	chr8:145641915-145642118	NA	NA		rs78328307
S01	cg00089550	0.000395781	0.983712	0.00187866	0.986502	11	57267181	R	II	SLC43A1	Body	island	Body-island	chr11:57267006-57267316	NA	TRUE
S01	cg08274552	0.0223547	-0.875303	0.0278969	-0.917884	2	220491834	R	II	SLC4A3	TSS1500	shore	TSS1500-shore	chr2:220492105-220492748	NA	NA
S01	cg02150335	0.0244616	-0.869425	0.0145953	-0.94684	12	51828070	R	II	SLC4A8	Body	opensea	Body-opensea		NA	TRUE
S01	cg00210016	0.000270931	-0.98653	0.00591954	-0.970944	17	18919146	R	II	SLC5A10	Body	shore	Body-shore	chr17:18918268-18918568	NA	NA
S01	cg27269492	0.0146665	-0.899417	0.0269426	-0.919783	3	45821536	F	II	SLC6A20	Body	opensea	Body-opensea		NA	NA		rs2742399
S01	cg01977413	0.00936239	0.91992	0.0497425	0.878763	3	170224495	R	II	SLC7A14	Body	opensea	Body-opensea		NA	TRUE
S01	cg22985016	0.0460093	0.819339	0.00990863	0.958988	5	497397	F	I	SLC9A3	Body	shore	Body-shore	chr5:498111-498430	NA	NA
S01	cg27130493	0.0107245	-0.914209	0.0306951	-0.912431	15	67411858	F	II	SMAD3	Body	opensea	Body-opensea		NA	TRUE			rs34253414
S01	cg13165085	0.0106301	-0.914593	0.0466865	-0.883842	13	37453598	R	II	SMAD9	Body	opensea	Body-opensea		NA	NA
S01	cg01281718	0.00971913	0.918387	0.0420246	0.891799	6	71376634	R	II	SMAP1	TSS1500	shore	TSS1500-shore	chr6:71377385-71378178	NA	NA
S01	cg26841507	0.0169082	-0.891863	0.0460676	-0.884883	12	56583252	F	I	SMARCC2	1stExon	shore	1stExon-shore	chr12:56583406-56583682	NA	NA	high-CpG:54869516-54869745
S01	cg02593381	0.00175319	0.965615	0.0238118	0.926172	16	68434111	R	II	SMPD3	5'UTR	opensea	5'UTR-opensea		NA	TRUE
S01	cg03435735	0.00045484	-0.982536	0.00150187	-0.988376	1	246429789	F	II	SMYD3	Body	opensea	Body-opensea		NA	NA
S01	cg27184249	0.00476798	-0.943078	0.0224898	-0.928951	1	38010230	R	II	SNIP1	Body	opensea	Body-opensea		NA	NA
S01	cg10523193	0.00375541	-0.949538	0.0420647	-0.891729	11	93463762	R	II	SNORA25	Body	opensea	Body-opensea		NA	NA
S01	cg04524239	0.00173962	0.965749	0.00931944	0.960637	15	25320886	R	II	SNORD116-12	TSS1500	opensea	TSS1500-opensea		NA	NA
S01	cg16467656	0.0149875	0.898303	0.0129708	0.950882	18	19192099	R	I	SNRPD1	TSS200	shore	TSS200-shore	chr18:19192143-19192594	NA	NA
S01	cg24522339	0.0107417	-0.914139	0.0400626	-0.895231	8	51576109	F	II	SNTG1	Body	opensea	Body-opensea		NA	TRUE
S01	cg14714404	0.0360735	-0.840632	0.0439249	-0.888523	13	95364333	F	I	SOX21	1stExon	island	1stExon-island	chr13:95363152-95366051	NA	NA			rs2253604
S01	cg01766743	0.00383785	0.948982	0.0293247	0.915081	12	24608519	R	II	SOX5	5'UTR	opensea	5'UTR-opensea		NA	TRUE
S01	cg09657354	0.0421651	0.827295	0.00320784	0.980706	12	53730277	F	II	SP7	TSS1500	opensea	TSS1500-opensea		NA	NA
S01	cg21233795	0.00939677	-0.919771	0.016494	-0.942298	13	24868937	R	II	SPATA13	Body	opensea	Body-opensea		NA	NA
S01	cg08574227	0.00838909	0.924253	0.0469937	0.883327	4	52944959	F	II	SPATA18	Body	shore	Body-shore	chr4:52942978-52943248	NA	NA
S01	cg11652597	0.0388189	0.8345	0.0186731	0.937289	20	48521725	R	II	SPATA2	3'UTR	shore	3'UTR-shore	chr20:48522602-48523134	NA	NA
S01	cg19221489	0.0355951	-0.841722	0.0123537	-0.95246	20	48530654	R	II	SPATA2	TSS1500	shore	TSS1500-shore	chr20:48531603-48532316	NA	NA
S01	cg27252970	0.00652197	0.933315	0.0309251	0.91199	2	220348312	R	I	SPEG	Body	shore	Body-shore	chr2:220348955-220349784	NA	NA
S01	cg27131667	0.00808955	-0.925635	0.0455747	-0.885716	16	89619402	F	II	SPG7	Body	opensea	Body-opensea		NA	NA
S01	cg14245135	0.00158326	-0.967333	0.00743022	-0.966174	17	47755742	F	II	SPOP	TSS1500	island	TSS1500-island	chr17:47754870-47755772	NA	NA
S01	cg22549626	0.0160917	-0.894555	0.0236865	-0.926434	12	121343033	F	II	SPPL3	TSS1500	shore	TSS1500-shore	chr12:121341414-121342436	NA	NA
S01	cg02659431	0.0463997	0.818549	0.0102096	0.958158	5	141694439	R	II	SPRY4	Body	opensea	Body-opensea		NA	NA
S01	cg09080030	0.0444723	0.822481	0.00110442	0.990532	16	2820366	R	II	SRRM2	Body	shelf	Body-shelf	chr16:2815575-2816795	NA	TRUE
S01	cg16443009	0.019745	-0.882963	0.0368566	-0.900956	7	75864075	F	II	SRRM3	5'UTR	shore	5'UTR-shore	chr7:75864301-75864569	NA	TRUE
S01	cg22565961	0.0276525	-0.860964	0.00851819	-0.962935	5	81017303	R	II	SSBP2	Body	opensea	Body-opensea		NA	TRUE
S01	cg06993235	0.0315799	-0.851163	0.00306919	-0.981267	6	7309740	F	II	SSR1	Body	shelf	Body-shelf	chr6:7312811-7313656	NA	NA		rs9328406
S01	cg21832537	0.0124755	-0.907361	0.00690824	-0.967782	3	52553167	F	II	STAB1	Body	island	Body-island	chr3:52552722-52553384	TRUE	TRUE			rs56960576
S01	cg07966140	0.0140833	0.901473	0.00877685	0.962186	13	33860036	F	I	STARD13	TSS200	opensea	TSS200-opensea		TRUE	TRUE			rs76302862
S01	cg00676801	0.0410101	-0.82975	0.0149846	-0.945894	2	191876673	R	II	STAT1	5'UTR	shore	5'UTR-shore	chr2:191878608-191879253	NA	NA
S01	cg10874097	0.0423661	-0.82687	0.0448883	-0.88688	6	31937470	F	II	STK19	TSS1500	shelf	TSS1500-shelf	chr6:31939730-31940559	NA	NA		rs2075702
S01	cg25238189	0.00215311	0.96187	0.0284234	0.916845	10	134096650	R	I	STK32C	Body	shore	Body-shore	chr10:134095487-134095820	NA	TRUE
S01	cg02964385	0.0425899	0.826399	0.0209274	0.932304	6	36515676	R	II	STK38	TSS1500	shore	TSS1500-shore	chr6:36514995-36515308	NA	NA
S01	cg00454997	0.00374959	-0.949577	0.0265232	-0.920624	1	26222103	F	II	STMN1	Body	opensea	Body-opensea		NA	TRUE
S01	cg22990198	0.00240961	0.959648	0.0181938	0.938374	20	62283533	R	II	STMN3	Body	island	Body-island	chr20:62283516-62284835	NA	NA
S01	cg26451735	0.0355621	0.841798	0.029001	0.915712	15	74494900	F	I	STRA6	5'UTR	opensea	5'UTR-opensea		TRUE	TRUE	low-CpG:72281833-72282584	rs11639369	rs35794319
S01	cg14185323	0.033826	0.845817	0.0445739	0.887415	9	33448590	R	I	SUGT1P1	Body	shore	Body-shore	chr9:33447446-33447824	NA	NA
S01	cg02704667	0.00965016	0.918682	0.0145923	0.946848	19	13029375	R	II	SYCE2	Body	shore	Body-shore	chr19:13029794-13030355	NA	NA
S01	cg15204945	0.0315517	-0.851232	0.0341326	-0.905947	19	39694177	R	II	SYCN	Body	shore	Body-shore	chr19:39694476-39694994	NA	NA
S01	cg19847601	0.0349665	-0.843166	0.0137693	-0.948876	15	99670282	F	II	SYNM	Body	opensea	Body-opensea		NA	NA
S01	cg11500774	0.00168214	0.966323	0.00885819	0.961952	19	51142285	R	II	SYT3	5'UTR	island	5'UTR-island	chr19:51142284-51142986	NA	NA
S01	cg22079827	0.0131384	-0.904891	0.00466387	-0.975225	1	114656043	R	II	SYT6	Body	opensea	Body-opensea		NA	TRUE
S01	cg19225280	0.00556988	-0.938428	0.0372987	-0.900158	6	34846110	R	II	TAF11	3'UTR	opensea	3'UTR-opensea		NA	NA
S01	cg05269534	0.0281499	-0.859688	0.0418455	-0.89211	2	162062429	F	II	TANK	Body	opensea	Body-opensea		NA	TRUE
S01	cg09154880	0.0238907	-0.870993	0.0499323	-0.878451	6	32813715	F	II	TAP1	Body	shore	Body-shore	chr6:32811494-32811839	NA	NA		rs9469283
S01	cg08621441	0.00104589	-0.973477	0.00239307	-0.984135	1	1267745	R	II	TAS1R3	Body	island	Body-island	chr1:1267435-1268986	NA	NA
S01	cg16775460	0.00328518	-0.952829	0.0227682	-0.928362	17	77984481	F	II	TBC1D16	Body	island	Body-island	chr17:77983980-77984482	NA	NA
S01	cg16538568	0.0243577	-0.869709	0.0110149	-0.955976	17	80823310	F	II	TBCD	Body	opensea	Body-opensea		NA	NA		rs55860067
S01	cg03356026	0.0448645	-0.821675	0.0344744	-0.905314	3	176912588	R	I	TBL1XR1	5'UTR	shelf	5'UTR-shelf	chr3:176915511-176915854	NA	NA
S01	cg10257302	0.00537198	0.939544	0.0411357	0.893347	14	55907427	F	I	TBPL2	TSS200	island	TSS200-island	chr14:55907197-55907433	NA	NA
S01	cg22110896	0.00384824	0.948912	0.0456276	0.885626	17	59533081	R	II	TBX4	TSS1500	island	TSS1500-island	chr17:59531723-59535254	NA	NA
S01	cg10458392	0.00996108	0.917363	0.0437292	0.888859	19	3600539	R	II	TBXA2R	Body	island	Body-island	chr19:3599914-3600566	NA	NA
S01	cg11174260	0.000512287	0.981462	0.000116499	0.997888	10	133058857	R	II	TCERG1L	Body	shore	Body-shore	chr10:133058338-133058609	NA	NA
S01	cg26810157	0.0325013	-0.848949	0.0482394	-0.881248	15	57579076	R	II	TCF12	3'UTR	opensea	3'UTR-opensea		NA	TRUE
S01	cg07849302	0.033803	0.845871	0.0414086	0.892871	10	114709887	F	I	TCF7L2	TSS200	shelf	TSS200-shelf	chr10:114712115-114712544	NA	NA
S01	cg08426066	0.000966114	-0.974513	0.00571246	-0.971628	6	46655514	F	II	TDRD6	TSS200	island	TSS200-island	chr6:46655262-46656738	NA	NA		rs78142352
S01	cg19127638	0.00187528	-0.964431	0.00539718	-0.972684	10	70322442	R	II	TET1	5'UTR	shore	5'UTR-shore	chr10:70320130-70320822	NA	NA
S01	cg05650260	0.00639898	0.933954	0.0187808	0.937047	6	50692762	R	II	TFAP2D	Body	shore	Body-shore	chr6:50692149-50692375	NA	NA
S01	cg04998798	0.0148939	-0.898627	0.0170057	-0.941103	13	114251722	F	II	TFDP1	Body	opensea	Body-opensea		NA	NA			rs77301902
S01	cg18024479	0.0382645	0.835721	0.0433118	0.889575	7	93519220	R	II	TFPI2	Body	shore	Body-shore	chr7:93519366-93520184	NA	NA
S01	cg02785555	0.0227831	-0.874087	0.0178687	-0.939115	6	169622400	F	II	THBS2	Body	island	Body-island	chr6:169622297-169622520	NA	NA		rs34465242
S01	cg23498925	0.0418345	0.827994	0.0353703	0.903664	13	52952113	R	II	THSD1	Body	opensea	Body-opensea		NA	NA
S01	cg17882867	0.00839132	0.924243	0.0262595	0.921156	15	71704440	R	II	THSD4	Body	opensea	Body-opensea		NA	TRUE
S01	cg15752292	0.0364263	-0.839832	0.0491247	-0.879782	19	39970821	R	II	TIMM50	TSS1500	shore	TSS1500-shore	chr19:39971346-39971718	NA	NA
S01	cg26227310	0.00683172	-0.931732	0.04372	-0.888874	10	102884087	R	II	TLX1NB	5'UTR	shore	5'UTR-shore	chr10:102882977-102883551	NA	NA
S01	cg10785311	0.0313388	0.851748	0.0393607	0.896471	12	50135515	R	II	TMBIM6	TSS200	island	TSS200-island	chr12:50135029-50136043	NA	NA
S01	cg06773604	0.000865327	0.975884	0.00800589	0.964442	16	18995157	R	II	TMC7	TSS1500	island	TSS1500-island	chr16:18995156-18995577	NA	NA
S01	cg19326100	0.0188618	0.885664	0.0490549	0.879897	13	114194084	F	II	TMCO3	Body	shore	Body-shore	chr13:114195709-114196719	NA	NA
S01	cg15625675	0.00263043	-0.957826	0.00685791	-0.967939	5	114957464	F	II	TMED7-TICAM2	Body	shelf	Body-shelf	chr5:114961329-114961969	NA	NA
S01	cg20379947	0.00121583	-0.971393	0.009562	-0.959954	19	19231898	R	II	TMEM161A	Body	island	Body-island	chr19:19231786-19232021	NA	NA
S01	cg10409299	0.0333828	-0.846858	0.0305453	-0.912719	7	150498843	F	II	TMEM176B	TSS1500	shore	TSS1500-shore	chr7:150496809-150498206	TRUE	NA
S01	cg00122347	0.010423	-0.915441	0.0189693	-0.936624	10	104236741	F	II	TMEM180	3'UTR	opensea	3'UTR-opensea		NA	NA
S01	cg09984479	0.0024305	-0.959472	0.0180209	-0.938768	22	38635620	F	II	TMEM184B	Body	opensea	Body-opensea		TRUE	TRUE		rs75196946
S01	cg04334108	0.0419519	-0.827745	0.0377272	-0.899386	4	148555806	R	II	TMEM184C	3'UTR	opensea	3'UTR-opensea		NA	NA
S01	cg06926254	0.0358581	0.841122	0.0351533	0.904062	16	29972939	F	II	TMEM219	TSS1500	shore	TSS1500-shore	chr16:29973023-29973570	NA	NA
S01	cg17391339	0.0195034	-0.883696	0.0240256	-0.925728	3	136556829	F	I	TMEM22	5'UTR	opensea	5'UTR-opensea		NA	TRUE
S01	cg04758387	0.012809	-0.90611	0.017495	-0.939972	1	1851384	R	II	TMEM52	TSS1500	island	TSS1500-island	chr1:1850098-1851391	NA	NA
S01	cg01528492	0.0025005	0.958888	0.0210901	0.931952	8	91659356	R	II	TMEM64	TSS1500	shore	TSS1500-shore	chr8:91657389-91658779	NA	NA
S01	cg11931949	0.043082	0.825367	0.0450201	0.886656	2	112814041	R	II	TMEM87B	Body	shore	Body-shore	chr2:112811809-112812134	NA	NA
S01	cg24411302	0.0173889	-0.890307	0.0443468	-0.887802	14	74893183	F	II	TMEM90A	TSS1500	island	TSS1500-island	chr14:74892466-74893184	NA	NA
S01	cg08136809	0.0249314	0.868148	0.0230078	0.927856	19	41882642	F	I	TMEM91	1stExon	island	1stExon-island	chr19:41882507-41882773	NA	NA		rs62121004
S01	cg07418971	0.00527147	-0.940118	0.0175911	-0.939751	19	2424836	F	II	TMPRSS9	Body	island	Body-island	chr19:2424005-2427983	NA	NA			rs62122266
S01	cg12681001	0.0341364	0.845091	0.0456591	0.885573	6	31543540	R	II	TNF	1stExon	opensea	1stExon-opensea		NA	NA
S01	cg05619785	0.0176605	0.889437	0.0366331	0.901361	6	32078574	R	II	TNXB	TSS1500	opensea	TSS1500-opensea		NA	NA
S01	cg15540749	0.0137159	0.902788	0.0328025	0.90843	6	32028831	R	II	TNXB	Body	opensea	Body-opensea		NA	NA
S01	cg05891899	0.0166208	-0.892803	0.0175724	-0.939794	11	1326879	R	II	TOLLIP	Body	shelf	Body-shelf	chr11:1330390-1331498	NA	NA
S01	cg18549946	0.00409537	-0.947283	0.00572366	-0.97159	14	58862146	R	II	TOMM20L	TSS1500	shore	TSS1500-shore	chr14:58862541-58863209	NA	NA
S01	cg01607849	0.00216603	0.961755	0.00734237	0.966442	12	6976129	R	I	TPI1	TSS1500	shore	TSS1500-shore	chr12:6976392-6977393	NA	NA
S01	cg09466667	0.00592736	-0.936462	0.0390681	-0.896991	3	42140775	F	II	TRAK1	Body	opensea	Body-opensea		NA	TRUE
S01	cg18397730	0.015296	-0.897243	0.0242108	-0.925344	6	52439185	F	II	TRAM2	Body	shelf	Body-shelf	chr6:52441269-52441793	NA	NA
S01	cg21068576	0.0455362	-0.820301	0.0131203	-0.950504	19	57875295	R	I	TRAPPC2P1	Body	shore	Body-shore	chr19:57874763-57875110	NA	NA
S01	cg26989103	0.0139423	0.901975	0.0469376	0.883421	8	110099582	F	II	TRHR	TSS200	opensea	TSS200-opensea		NA	NA			rs79652998
S01	cg17527819	0.0201942	-0.881611	0.0325975	-0.908815	6	30140409	F	II	TRIM15	3'UTR	shore	3'UTR-shore	chr6:30139718-30140263	NA	NA
S01	cg18361024	0.0151524	-0.897735	0.031933	-0.910071	5	180661392	F	II	TRIM41	Body	island	Body-island	chr5:180661182-180661555	NA	NA
S01	cg22064048	0.00563247	0.93808	0.0270934	0.919481	3	160168922	R	II	TRIM59	TSS1500	shore	TSS1500-shore	chr3:160167184-160168200	TRUE	NA
S01	cg05902834	0.00381755	-0.949118	0.0309727	-0.911899	4	189024495	R	II	TRIML2	Body	shelf	Body-shelf	chr4:189027609-189028033	NA	NA
S01	cg10395934	0.034508	-0.844227	0.0171009	-0.940883	14	104002654	R	II	TRMT61A	3'UTR	shore	3'UTR-shore	chr14:104000887-104001138	NA	NA
S01	cg06330375	0.0485044	0.814341	0.0413081	0.893046	16	2135498	R	II	TSC2	Body	shore	Body-shore	chr16:2134259-2134632	NA	NA
S01	cg03145322	0.00390369	-0.948542	0.0183266	-0.938073	8	10386846	R	II	T-SP1	Body	opensea	Body-opensea		NA	NA
S01	cg08935410	0.0122035	-0.908393	0.0423509	-0.891233	12	3322888	F	II	TSPAN9	Body	opensea	Body-opensea		NA	TRUE			rs77448851
S01	cg26480862	0.0419564	0.827736	0.034714	0.904871	22	28839667	F	II	TTC28	Body	opensea	Body-opensea		NA	NA	low-CpG:27169516-27169683
S01	cg17510786	0.0452372	-0.820911	0.0473494	-0.882732	1	1115729	R	II	TTLL10	Body	island	Body-island	chr1:1115574-1116006	NA	NA
S01	cg00054472	0.0270239	-0.862593	0.00472063	-0.975023	3	9852352	F	I	TTLL3	Body	shore	Body-shore	chr3:9851476-9852171	TRUE	NA
S01	cg04773926	0.00949811	-0.919334	0.0419164	-0.891987	7	2697363	F	II	TTYH3	Body	shore	Body-shore	chr7:2697934-2698204	NA	NA		rs34147143
S01	cg22042996	0.0307319	-0.853229	0.0298397	-0.91408	8	15400485	F	II	TUSC3	Body	shelf	Body-shelf	chr8:15397636-15398287	NA	NA		rs73538414
S01	cg27154769	0.00207329	-0.962588	0.0073695	-0.966359	19	56177793	F	II	U2AF2	Body	shore	Body-shore	chr19:56176635-56176918	NA	NA
S01	cg14264768	0.00828717	0.924721	0.00213226	0.985312	9	139975283	F	II	UAP1L1	Body	shore	Body-shore	chr9:139971499-139973965	NA	NA
S01	cg21500092	0.0225994	-0.874607	0.0251825	-0.923344	17	4245206	R	II	UBE2G1	Body	opensea	Body-opensea		NA	TRUE
S01	cg06979281	0.011091	0.912733	0.0383453	0.898279	16	1370412	F	II	UBE2I	Body	shore	Body-shore	chr16:1369053-1369525	NA	NA
S01	cg08814640	0.0336627	-0.8462	0.010205	-0.958171	4	39773083	R	II	UBE2K	Body	island	Body-island	chr4:39772810-39773309	NA	NA
S01	cg12480843	0.0206664	-0.880206	0.0477123	-0.882126	8	74791285	R	I	UBE2W	TSS200	island	TSS200-island	chr8:74790342-74791412	NA	NA
S01	cg05366221	0.0062576	0.934696	0.0434129	0.889402	17	42298521	F	II	UBTF	TSS1500	island	TSS1500-island	chr17:42295861-42299719	NA	NA	high-CpG:39653750-39654497
S01	cg03719555	0.028421	-0.858997	0.0307278	-0.912369	19	4455413	F	II	UBXN6	TSS200	shelf	TSS200-shelf	chr19:4457493-4458040	NA	TRUE		rs45464495
S01	cg25599538	0.0344827	-0.844285	0.0186298	-0.937387	4	141490075	R	I	UCP1	TSS200	island	TSS200-island	chr4:141489962-141490378	TRUE	NA		rs3749539
S01	cg01981252	0.00946451	-0.919479	0.0248558	-0.924013	6	150286646	F	II	ULBP1	Body	shore	Body-shore	chr6:150284682-150286515	NA	NA			rs78207606
S01	cg09792189	0.00155869	0.967589	0.00569048	0.971701	16	20360298	R	I	UMOD	Body	island	Body-island	chr16:20359767-20360498	NA	NA
S01	cg19742888	0.0288108	0.858009	0.00797892	0.964522	5	176307743	F	II	UNC5A	3'UTR	shelf	3'UTR-shelf	chr5:176304965-176305166	NA	NA		rs77402583
S01	cg02741226	0.0057463	-0.93745	0.0169481	-0.941237	3	118892305	R	I	UPK1B	TSS200	opensea	TSS200-opensea		NA	NA		rs9870763
S01	cg14651183	0.00782244	0.926889	0.0184895	0.937704	8	97248129	R	II	UQCRB	TSS1500	opensea	TSS1500-opensea		NA	NA
S01	cg17035757	0.000920257	0.975128	0.00233583	0.984389	11	17566591	F	II	USH1C	TSS1500	shore	TSS1500-shore	chr11:17565766-17566052	NA	NA
S01	cg19024352	0.00507302	-0.941267	0.0447792	-0.887065	17	58381213	R	II	USP32	Body	opensea	Body-opensea		NA	TRUE
S01	cg01385356	0.013545	-0.903406	0.018774	-0.937062	17	76837375	R	II	USP36	TSS1500	island	TSS1500-island	chr17:76836060-76837438	NA	NA
S01	cg04734175	0.0327954	-0.848249	0.00994555	-0.958886	7	6191807	F	II	USP42	Body	shore	Body-shore	chr7:6193413-6194678	NA	NA
S01	cg15726387	0.0092634	0.920351	0.00784513	0.964921	1	22090751	R	II	USP48	Body	opensea	Body-opensea		NA	TRUE
S01	cg05794310	0.00806931	-0.92573	0.00399204	-0.97767	16	70783744	R	II	VAC14	Body	opensea	Body-opensea		NA	TRUE
S01	cg25062797	0.0290352	-0.857443	0.037192	-0.90035	10	118893528	R	II	VAX1	Body	island	Body-island	chr10:118893527-118894432	NA	NA
S01	cg01998262	0.00366742	0.950137	0.0188408	0.936912	3	10183198	R	I	VHL	TSS200	shore	TSS200-shore	chr3:10183305-10183941	NA	NA
S01	cg08107017	0.00965115	-0.918677	0.0109357	-0.956188	14	74706934	R	II	VSX2	Body	island	Body-island	chr14:74706188-74708192	TRUE	NA
S01	cg18412984	0.0358901	-0.841049	0.0207682	-0.932651	14	102604722	F	II	WDR20	TSS1500	shore	TSS1500-shore	chr14:102605597-102606977	NA	NA		rs75135210
S01	cg15397472	0.0176588	0.889442	0.0174779	0.940012	1	3555007	R	II	WDR8	Body	shore	Body-shore	chr1:3556963-3557201	NA	NA
S01	cg24107270	0.030623	0.853496	0.0323135	0.909351	7	151079501	R	II	WDR86	Body	island	Body-island	chr7:151078462-151079536	NA	NA
S01	cg21914362	0.00121897	-0.971356	0.0148502	-0.94622	4	1975518	F	II	WHSC1	Body	opensea	Body-opensea		NA	NA		rs76431401
S01	cg26988194	0.0173905	-0.890302	0.00761245	-0.965621	17	66450647	F	II	WIPI1	Body	shelf	Body-shelf	chr17:66453349-66454137	NA	NA
S01	cg09085524	0.00113295	-0.97239	0.00426215	-0.976672	7	5273407	F	II	WIPI2	3'UTR	opensea	3'UTR-opensea		NA	NA
S01	cg14891410	0.0286582	-0.858395	0.0429482	-0.890201	11	32458769	F	I	WIT1	Body	shore	Body-shore	chr11:32459422-32459878	NA	NA		rs3809060
S01	cg06795963	0.0499668	0.811466	0.0327185	0.908588	17	40932359	F	I	WNK4	TSS1500	island	TSS1500-island	chr17:40932329-40933299	TRUE	NA
S01	cg27441138	0.0208296	-0.879724	0.00334159	-0.980172	1	228243608	R	II	WNT3A	Body	shelf	Body-shelf	chr1:228246631-228247197	NA	NA
S01	cg26109803	0.0310778	-0.852383	0.0055699	-0.972103	10	102222798	R	II	WNT8B	TSS200	opensea	TSS200-opensea		NA	NA
S01	cg26682608	0.00288592	-0.955811	0.00364027	-0.979005	1	228113023	F	II	WNT9A	Body	island	Body-island	chr1:228112950-228113215	NA	NA		rs8192629
S01	cg17522897	0.000143515	-0.990203	0.0029173	-0.981891	12	108526345	F	II	WSCD2	5'UTR	shelf	5'UTR-shelf	chr12:108522950-108523852	NA	NA		rs7952818
S01	cg01488674	0.0319962	-0.850159	0.0365147	-0.901576	22	41252774	F	II	XPNPEP3	TSS1500	island	TSS1500-island	chr22:41252146-41253240	NA	NA
S01	cg18304458	0.042615	-0.826346	0.0491792	-0.879692	14	75266004	R	II	YLPM1	Body	opensea	Body-opensea		NA	NA
S01	cg04568564	0.0158013	-0.895529	0.0392084	-0.896741	17	74075336	R	II	ZACN	5'UTR	shore	5'UTR-shore	chr17:74070404-74073530	TRUE	NA			rs62090097
S01	cg01506766	0.00575929	0.937379	0.00572107	0.971599	13	46626746	F	I	ZC3H13	5'UTR	island	5'UTR-island	chr13:46626454-46627019	NA	NA
S01	cg20008846	0.00180337	-0.965123	0.00992713	-0.958937	8	144521520	R	II	ZC3H3	Body	island	Body-island	chr8:144521358-144521608	NA	NA
S01	cg10406027	0.00117408	0.971891	0.00985127	0.959147	16	11876912	R	II	ZC3H7A	TSS1500	opensea	TSS1500-opensea		NA	TRUE
S01	cg06398524	0.0152416	-0.897429	0.0319091	-0.910116	7	138710963	F	II	ZC3HAV1L	3'UTR	opensea	3'UTR-opensea		NA	NA		rs72045931
S01	cg12820627	0.0296322	0.855947	0.03454	0.905193	2	207147089	R	I	ZDBF2	Body	opensea	Body-opensea		NA	NA
S01	cg08939008	0.0383962	-0.83543	0.0353079	-0.903779	1	27152775	F	I	ZDHHC18	TSS1500	shore	TSS1500-shore	chr1:27153033-27153243	NA	NA
S01	cg07089783	0.0214789	0.877823	0.0411528	0.893318	10	31607955	R	I	ZEB1	Body	island	Body-island	chr10:31607227-31610094	TRUE	NA
S01	cg26909217	0.0433687	-0.824769	0.00653582	-0.968954	16	72974588	F	II	ZFHX3	Body	opensea	Body-opensea		NA	TRUE			rs78025059
S01	cg12704432	0.00663498	0.932734	0.0342214	0.905782	4	188918931	R	II	ZFP42	5'UTR	shelf	5'UTR-shelf	chr4:188916605-188916876	NA	NA			rs78449979
S01	cg01720920	0.0112813	-0.911976	0.0275962	-0.91848	14	104185151	F	II	ZFYVE21	Body	shelf	Body-shelf	chr14:104181378-104182952	NA	NA
S01	cg19272984	0.0309489	-0.852698	0.0266023	-0.920465	13	100636299	F	II	ZIC2	Body	shore	Body-shore	chr13:100637112-100637472	NA	NA
S01	cg23526980	0.00522423	0.940389	0.0122103	0.952831	19	57649734	F	II	ZIM3	Body	opensea	Body-opensea		NA	NA			rs76943613
S01	cg16854826	0.0200529	0.882035	0.0423643	0.89121	10	80889523	F	I	ZMIZ1	5'UTR	opensea	5'UTR-opensea		TRUE	TRUE
S01	cg15733068	0.00602256	0.935948	0.0130641	0.950646	10	81075067	F	II	ZMIZ1	3'UTR	opensea	3'UTR-opensea		NA	NA		rs45448995
S01	cg24413068	0.0142116	-0.901017	0.00786416	-0.964864	19	44502236	R	II	ZNF155	3'UTR	opensea	3'UTR-opensea		NA	NA
S01	cg25390432	0.000579376	-0.980282	0.00641304	-0.969346	19	45003865	R	I	ZNF180	Body	shore	Body-shore	chr19:45004129-45004846	NA	TRUE
S01	cg06214107	0.0042746	-0.946131	0.0189322	-0.936707	6	27418676	R	II	ZNF184	3'UTR	opensea	3'UTR-opensea		NA	NA
S01	cg04964471	0.00933052	0.920059	0.0107279	0.956747	12	54769641	F	II	ZNF385A	Body	shelf	Body-shelf	chr12:54772687-54773028	NA	NA
S01	cg10512886	0.0499784	-0.811443	0.0130412	-0.950704	12	54779367	R	II	ZNF385A	Body	opensea	Body-opensea		NA	TRUE
S01	cg15530356	0.0338948	0.845656	0.0323633	0.909257	19	8579985	F	II	ZNF414	TSS1500	shore	TSS1500-shore	chr19:8578661-8579219	NA	NA
S01	cg00316485	0.0183932	-0.887122	0.0101954	-0.958197	16	49789549	F	II	ZNF423	Body	opensea	Body-opensea		TRUE	TRUE
S01	cg23691946	0.0410943	-0.82957	0.0298737	-0.914015	19	21203444	R	I	ZNF430	TSS200	opensea	TSS200-opensea		NA	NA
S01	cg13576904	0.000241695	-0.987279	0.00382892	-0.978284	9	109768994	F	II	ZNF462	Body	opensea	Body-opensea		NA	TRUE
S01	cg22530146	0.0300278	-0.854964	0.0328682	-0.908307	16	88498101	R	II	ZNF469	Body	island	Body-island	chr16:88498100-88498825	NA	NA
S01	cg01419539	0.00209041	-0.962433	0.00365986	-0.97893	4	53010	F	II	ZNF595	TSS1500	shore	TSS1500-shore	chr4:53198-53672	TRUE	NA
S01	cg14577211	0.0158321	-0.895425	0.0349821	-0.904377	12	48744457	R	II	ZNF641	TSS1500	island	TSS1500-island	chr12:48744318-48745099	NA	NA
S01	cg11191368	0.0256596	0.86619	0.0202871	0.933702	8	81665271	R	II	ZNF704	Body	opensea	Body-opensea		NA	TRUE
S01	cg01213134	0.00665122	-0.93265	0.00287564	-0.982064	19	57134168	F	II	ZNF71	3'UTR	island	3'UTR-island	chr19:57133158-57134184	NA	NA		rs35429158
S01	cg26725813	0.0268474	0.863053	0.0163273	0.94269	15	35276608	R	I	ZNF770	5'UTR	shelf	5'UTR-shelf	chr15:35280393-35280837	NA	NA
S01	cg02002684	0.04048	-0.830888	0.00736701	-0.966366	7	149128631	R	II	ZNF777	3'UTR	shore	3'UTR-shore	chr7:149128871-149129894	NA	NA
S01	cg24814075	0.0107381	-0.914154	0.0180999	-0.938588	19	12722342	F	I	ZNF791	Body	shore	Body-shore	chr19:12721532-12722116	NA	NA
S01	cg13253660	0.04176	-0.828152	0.0412066	-0.893223	19	53837494	F	II	ZNF845	5'UTR	island	5'UTR-island	chr19:53836795-53837495	NA	NA		rs1065231
S01	cg02237208	0.0157624	-0.89566	0.0486126	-0.880629	1	2250525	F	I		IGR	shore	IGR-shore	chr1:2249315-2249634	NA	NA
S01	cg05752349	0.0197261	-0.88302	0.0286116	-0.916475	1	175123194	R	I		IGR	opensea	IGR-opensea		NA	NA			rs11585617
S01	cg08263226	0.0380047	-0.836297	0.0294158	-0.914903	1	23881409	R	I		IGR	island	IGR-island	chr1:23881017-23881755	TRUE	NA
S01	cg17436476	0.0108012	0.913898	0.0195763	0.93527	1	62120002	F	I		IGR	island	IGR-island	chr1:62119874-62120093	NA	NA
S01	cg24641654	0.0248831	-0.868279	0.0212082	-0.931696	1	1860337	R	I		IGR	shore	IGR-shore	chr1:1859246-1859523	NA	NA			rs79581125
S01	cg25013451	0.0269697	0.862734	0.0203647	0.933532	1	81643731	R	I		IGR	opensea	IGR-opensea		NA	NA
S01	cg25973293	0.013761	0.902626	0.00983881	0.959181	1	1061647	R	I		IGR	opensea	IGR-opensea		NA	NA
S01	cg01156394	0.00670095	-0.932396	0.0423604	-0.891217	2	39714388	F	I		IGR	opensea	IGR-opensea		NA	TRUE		rs62136543
S01	cg02280281	0.0101902	0.916405	0.01497	0.945929	2	119593949	R	I		IGR	shore	IGR-shore	chr2:119592602-119593845	TRUE	NA
S01	cg02473084	0.00126107	-0.970863	0.00503527	-0.973923	2	37551451	R	I		IGR	island	IGR-island	chr2:37551350-37552546	TRUE	NA
S01	cg20539637	0.0476398	0.816059	0.0499743	0.878382	2	3698862	R	I		IGR	island	IGR-island	chr2:3698659-3698875	NA	TRUE			rs4849973
S01	cg25878063	0.0381725	-0.835925	0.0127652	-0.951405	2	159736477	R	I		IGR	opensea	IGR-opensea		NA	NA
S01	cg00992586	0.00559158	0.938307	0.0151735	0.945438	3	8000912	F	I		IGR	opensea	IGR-opensea		NA	NA
S01	cg05651820	0.0455135	-0.820347	0.0422753	-0.891364	3	122764562	F	I		IGR	opensea	IGR-opensea		NA	TRUE
S01	cg09401099	0.0113304	-0.911782	0.0317006	-0.910512	3	156534380	F	I		IGR	island	IGR-island	chr3:156533839-156535131	TRUE	TRUE
S01	cg25820960	0.0426115	-0.826354	0.0244274	-0.924896	3	141176036	F	I		IGR	opensea	IGR-opensea		NA	TRUE		rs7647014
S01	cg16812288	0.0221132	0.875993	0.0246159	0.924507	4	121471288	R	I		IGR	opensea	IGR-opensea		NA	NA
S01	cg19205926	0.00317318	0.953646	0.0099423	0.958895	4	6757569	R	I		IGR	opensea	IGR-opensea		NA	NA
S01	cg21952115	0.0278037	-0.860575	0.00728743	-0.96661	4	141174990	F	I		IGR	shore	IGR-shore	chr4:141173834-141174567	NA	NA
S01	cg27215140	0.00913034	-0.920933	0.0259548	-0.921772	4	111797675	R	I		IGR	opensea	IGR-opensea		NA	NA			rs515749
S01	cg08640168	0.00488206	-0.942394	0.0196582	-0.935088	5	138273197	R	I		IGR	opensea	IGR-opensea		NA	TRUE
S01	cg23946663	0.0308467	-0.852948	0.0066939	-0.968454	5	3305624	R	I		IGR	island	IGR-island	chr5:3305587-3306010	NA	NA			rs7718374
S01	cg03524116	0.0457439	-0.819878	0.0191862	-0.936138	6	105942500	F	I		IGR	opensea	IGR-opensea		NA	TRUE		rs10484472
S01	cg09602288	0.00761262	-0.927888	0.00882767	-0.962039	6	10382800	R	I		IGR	shore	IGR-shore	chr6:10383525-10384114	NA	NA
S01	cg13196216	0.0286933	0.858306	0.0189576	0.93665	6	34231128	F	I		IGR	island	IGR-island	chr6:34231093-34231502	NA	NA
S01	cg16691557	0.0241917	0.870164	0.0265323	0.920606	6	115562132	R	I		IGR	opensea	IGR-opensea		NA	NA
S01	cg17185176	0.00874547	0.92264	0.0467899	0.883669	6	695636	F	I		IGR	shelf	IGR-shelf	chr6:692464-693348	NA	NA
S01	cg21128553	0.0283184	-0.859258	0.0300246	-0.913723	6	3163406	F	I		IGR	island	IGR-island	chr6:3162832-3163523	NA	NA		rs78703537
S01	cg23645885	0.0186304	-0.886381	0.0179594	-0.938908	6	3247958	F	I		IGR	opensea	IGR-opensea		TRUE	TRUE		rs7746393
S01	cg01630199	0.00702236	0.930775	0.0328082	0.908419	7	66369076	F	I		IGR	island	IGR-island	chr7:66368772-66369612	NA	NA
S01	cg02570079	0.00909876	-0.921071	0.0442376	-0.887989	7	156814845	R	I		IGR	shore	IGR-shore	chr7:156810572-156814593	NA	TRUE
S01	cg12996161	0.0240256	0.870621	0.00830078	0.963571	7	79368937	F	I		IGR	opensea	IGR-opensea		NA	NA		rs76945181	rs75670200
S01	cg15283657	0.0384039	0.835413	0.0283406	0.917008	7	99066497	R	I		IGR	shelf	IGR-shelf	chr7:99070295-99070859	NA	NA
S01	cg18402987	0.029529	0.856205	0.0420956	0.891676	7	1209562	R	I		IGR	opensea	IGR-opensea		TRUE	NA
S01	cg11973777	0.00150288	-0.968178	0.00901179	-0.961511	8	8244085	F	I		IGR	shore	IGR-shore	chr8:8243559-8243984	TRUE	NA	high-CpG:8281318-8281592		rs1949475
S01	cg25037335	0.0428866	-0.825776	0.00217995	-0.985093	8	740043	R	I		IGR	shelf	IGR-shelf	chr8:735901-736172	NA	NA
S01	cg25674613	0.0150322	0.898149	0.0156991	0.944178	8	1273808	F	I		IGR	opensea	IGR-opensea		NA	NA		rs58756222
S01	cg14064335	0.00851007	0.923702	0.0154625	0.944743	9	139540822	F	I		IGR	opensea	IGR-opensea		NA	NA
S01	cg14194263	0.0390179	0.834063	0.0407068	0.894098	9	136075669	F	I		IGR	island	IGR-island	chr9:136075388-136075701	NA	NA		rs13295207
S01	cg15360468	0.0234037	-0.872345	0.0375072	-0.899782	10	72204310	F	I		IGR	shelf	IGR-shelf	chr10:72200065-72201368	NA	NA
S01	cg04844534	0.0320103	0.850125	0.0242952	0.925169	11	13073904	F	I		IGR	opensea	IGR-opensea		NA	TRUE
S01	cg10624860	0.0435164	0.824461	0.00227681	0.984654	11	75945841	R	I		IGR	shore	IGR-shore	chr11:75945903-75947583	NA	NA
S01	cg20889322	0.00476295	-0.943108	0.00270121	-0.982799	11	65196622	F	I		IGR	opensea	IGR-opensea		NA	TRUE	low-CpG:64952070-64953288
S01	cg21010686	0.0336718	-0.846178	0.0194274	-0.935601	11	69071040	R	I		IGR	opensea	IGR-opensea		NA	NA
S01	cg02932843	0.0387014	-0.834758	0.0398409	-0.895622	12	43618183	R	I		IGR	opensea	IGR-opensea		NA	NA
S01	cg16624888	0.0122005	-0.908404	0.0238906	-0.926008	12	109711141	R	I		IGR	opensea	IGR-opensea		NA	NA
S01	cg16714933	0.0122241	0.908314	0.00791492	0.964713	12	34529386	F	I		IGR	opensea	IGR-opensea		NA	NA		rs57798155
S01	cg26007358	0.0395343	0.832936	0.0135369	0.949456	12	46393592	F	I		IGR	opensea	IGR-opensea		NA	NA
S01	cg23990012	0.0181282	0.887954	0.0175518	0.939842	15	95870409	F	I		IGR	shore	IGR-shore	chr15:95869955-95870322	NA	TRUE		rs74974579
S01	cg01741626	0.000768336	0.977281	0.00741809	0.966211	16	4364093	F	I		IGR	island	IGR-island	chr16:4363935-4364151	NA	NA		rs74003281
S01	cg04645050	0.0142968	-0.900715	0.0173846	-0.940226	16	86603761	R	I		IGR	shore	IGR-shore	chr16:86599355-86602649	NA	NA
S01	cg07479492	0.0179818	-0.888416	0.0212051	-0.931703	16	10483353	R	I		IGR	shelf	IGR-shelf	chr16:10479686-10480254	NA	NA
S01	cg10524468	0.00828167	-0.924746	0.0275826	-0.918507	16	33959595	R	I		IGR	shore	IGR-shore	chr16:33961237-33962487	NA	NA
S01	cg27462519	0.00491502	0.942198	0.0131225	0.950498	16	3242639	R	I		IGR	island	IGR-island	chr16:3242622-3242912	NA	NA
S01	cg27598583	0.0172238	-0.890839	0.0170676	-0.94096	16	86337662	F	I		IGR	island	IGR-island	chr16:86337641-86337894	NA	NA
S01	cg08817507	0.00726841	0.929558	0.0114724	0.95476	17	79924068	R	I		IGR	shelf	IGR-shelf	chr17:79920529-79920756	NA	NA
S01	cg10685612	0.0459377	-0.819484	0.0499518	-0.878419	17	43047405	F	I		IGR	shore	IGR-shore	chr17:43047547-43047954	NA	NA
S01	cg14131285	0.0327883	0.848266	0.0405462	0.89438	17	71949210	F	I		IGR	island	IGR-island	chr17:71948478-71949255	TRUE	NA
S01	cg20080492	0.000692464	0.978436	0.00289225	0.981995	19	1777679	R	I		IGR	shore	IGR-shore	chr19:1776027-1776730	NA	NA
S01	cg26784011	0.0299738	-0.855098	0.0367582	-0.901134	20	21497842	R	I		IGR	shore	IGR-shore	chr20:21485932-21496714	NA	NA
S01	cg03234839	0.00396219	-0.948155	0.0206339	-0.932943	21	46408037	F	I		IGR	island	IGR-island	chr21:46407925-46408143	NA	NA
S01	cg27510503	0.0280278	-0.86	0.0241307	-0.92551	22	22012035	F	I		IGR	island	IGR-island	chr22:22011565-22012516	NA	NA		rs73382342
S01	cg00122659	0.0130625	-0.905171	0.0174524	-0.94007	1	179801627	R	II		IGR	opensea	IGR-opensea		NA	TRUE
S01	cg01937068	0.0115593	-0.910881	0.0350015	-0.904342	1	156406349	F	II		IGR	island	IGR-island	chr1:156405160-156406350	TRUE	NA		rs11264483
S01	cg01987224	0.00756241	0.92813	0.00884835	0.96198	1	201084466	R	II		IGR	island	IGR-island	chr1:201083458-201084567	NA	NA
S01	cg02504229	0.013979	0.901844	0.0209669	0.932219	1	9555380	R	II		IGR	island	IGR-island	chr1:9555379-9555652	NA	NA
S01	cg02974968	0.00535518	0.939639	0.0193861	0.935693	1	160236444	F	II		IGR	shelf	IGR-shelf	chr1:160231755-160232451	NA	NA		rs11265366
S01	cg03003073	0.00198923	0.963359	0.00495682	0.974195	1	9489434	R	II		IGR	shore	IGR-shore	chr1:9488937-9489249	NA	TRUE			rs9699999
S01	cg04085713	0.0276773	-0.860901	0.0307603	-0.912306	1	25509445	R	II		IGR	opensea	IGR-opensea		NA	NA
S01	cg04288975	0.00524409	0.940275	0.0246711	0.924393	1	98514064	F	II		IGR	shelf	IGR-shelf	chr1:98510966-98511710	TRUE	NA		rs9440399
S01	cg06513673	0.029445	-0.856415	0.0295421	-0.914658	1	2357638	R	II		IGR	shelf	IGR-shelf	chr1:2359926-2360167	NA	NA
S01	cg07575344	0.039734	0.832502	0.0401128	0.895142	1	64055717	F	II		IGR	shelf	IGR-shelf	chr1:64058937-64059913	NA	NA
S01	cg08036553	0.0136279	0.903106	0.0402011	0.894987	1	64649805	R	II		IGR	opensea	IGR-opensea		NA	TRUE
S01	cg10011855	0.00640747	-0.93391	0.00168639	-0.987441	1	17200163	F	II		IGR	shore	IGR-shore	chr1:17198626-17200049	TRUE	NA		rs59066024
S01	cg10579941	0.0432655	-0.824984	0.0404297	-0.894585	1	16517009	R	II		IGR	opensea	IGR-opensea		NA	TRUE
S01	cg11178863	0.026746	-0.863318	0.00551383	-0.972291	1	13839785	R	II		IGR	island	IGR-island	chr1:13839505-13840613	NA	TRUE
S01	cg11824956	0.0102011	0.916359	0.00248299	0.983739	1	181286843	F	II		IGR	shore	IGR-shore	chr1:181287300-181287873	NA	NA		rs79362444
S01	cg13185137	0.0108113	-0.913857	0.0273157	-0.919038	1	147793663	F	II		IGR	shelf	IGR-shelf	chr1:147789652-147790094	NA	NA
S01	cg13390284	0.00301918	0.954794	0.0219451	0.930111	1	65531864	R	II		IGR	shore	IGR-shore	chr1:65532161-65533212	NA	NA
S01	cg14556762	0.00565301	-0.937966	0.0308441	-0.912146	1	170532470	R	II		IGR	opensea	IGR-opensea		NA	TRUE
S01	cg15568408	0.0369395	-0.838675	0.0452219	-0.886313	1	11825928	R	II		IGR	shelf	IGR-shelf	chr1:11822139-11822363	NA	NA
S01	cg15639718	0.0102402	0.916197	0.0432611	0.889662	1	8361284	R	II		IGR	opensea	IGR-opensea		NA	TRUE
S01	cg17429686	0.0122159	-0.908345	0.0409522	-0.893668	1	2571229	F	II		IGR	shelf	IGR-shelf	chr1:2574030-2574864	NA	NA
S01	cg17931660	0.0101637	0.916515	0.0031378	0.980988	1	147829845	F	II		IGR	shelf	IGR-shelf	chr1:147826167-147826388	NA	NA
S01	cg19030740	0.0403339	0.831203	0.0466801	0.883853	1	41871155	F	II		IGR	opensea	IGR-opensea		NA	TRUE
S01	cg19377703	0.000198155	0.988484	0.00337275	0.980049	1	48673651	R	II		IGR	opensea	IGR-opensea		NA	TRUE
S01	cg19743622	0.0142617	0.900839	0.0408253	0.89389	1	11599019	R	II		IGR	shelf	IGR-shelf	chr1:11596382-11596622	NA	NA			rs10864516
S01	cg21859562	0.00396891	-0.948111	0.0330173	-0.908027	1	170344621	R	II		IGR	opensea	IGR-opensea		NA	TRUE
S01	cg22682172	0.0391827	-0.833703	0.0303683	-0.91306	1	2365064	R	II		IGR	opensea	IGR-opensea		NA	NA
S01	cg22718853	0.0124993	-0.907271	0.0327448	-0.908538	1	55404229	F	II		IGR	opensea	IGR-opensea		NA	TRUE
S01	cg23955334	0.0185712	0.886566	0.0332121	0.907662	1	1543828	R	II		IGR	opensea	IGR-opensea		NA	NA
S01	cg24086565	0.00368055	-0.950048	0.0263183	-0.921037	1	156109908	R	II		IGR	shelf	IGR-shelf	chr1:156105707-156106171	NA	TRUE
S01	cg24114822	0.0269436	-0.862802	0.00931295	-0.960655	1	84542225	F	II		IGR	shore	IGR-shore	chr1:84543146-84544261	NA	NA
S01	cg25623815	0.0262889	0.86452	0.0260264	0.921627	1	156056618	R	II		IGR	shelf	IGR-shelf	chr1:156052072-156052803	NA	NA
S01	cg25839724	0.00501946	0.941581	0.0254341	0.92283	1	203552475	F	II		IGR	opensea	IGR-opensea		NA	TRUE		rs1891811
S01	cg00551733	0.0174281	-0.890181	0.0275521	-0.918567	2	242879153	F	II		IGR	island	IGR-island	chr2:242878602-242879154	NA	NA
S01	cg03811905	0.0184291	-0.887009	0.0421222	-0.89163	2	239070208	R	II		IGR	shore	IGR-shore	chr2:239072191-239073109	NA	TRUE
S01	cg04612949	0.00192848	-0.963926	0.020175	-0.933948	2	3609017	F	II		IGR	shelf	IGR-shelf	chr2:3605489-3606332	NA	NA		rs12629
S01	cg04640971	0.0061444	-0.935296	0.0229007	-0.928082	2	45165318	F	II		IGR	island	IGR-island	chr2:45164561-45166567	NA	NA
S01	cg07773337	0.00852816	0.92362	0.0335958	0.906945	2	151248048	F	II		IGR	opensea	IGR-opensea		NA	TRUE			rs72993839
S01	cg09110388	0.0133741	-0.904027	0.0331534	-0.907772	2	708656	F	II		IGR	opensea	IGR-opensea		NA	NA		rs58835976
S01	cg11646240	0.0218054	-0.876878	0.0369429	-0.9008	2	232253064	F	II		IGR	opensea	IGR-opensea		TRUE	TRUE		rs73996738
S01	cg11655390	0.0335857	0.846381	0.0345514	0.905172	2	198177747	F	II		IGR	shelf	IGR-shelf	chr2:198174658-198175535	NA	NA
S01	cg12083336	0.0158221	-0.895459	0.0461161	-0.884802	2	157658562	R	II		IGR	opensea	IGR-opensea		NA	TRUE
S01	cg12890430	0.0368845	-0.838798	0.0348321	-0.904654	2	16420617	F	II		IGR	opensea	IGR-opensea		NA	TRUE
S01	cg13024761	0.0350955	0.842869	0.0498516	0.878583	2	121487296	F	II		IGR	opensea	IGR-opensea		NA	TRUE
S01	cg18767846	0.00288794	-0.955795	0.0265254	-0.92062	2	182303206	R	II		IGR	opensea	IGR-opensea		NA	TRUE
S01	cg19405162	0.0380477	-0.836201	0.0485974	-0.880654	2	239869824	F	II		IGR	opensea	IGR-opensea		TRUE	TRUE		rs4241229	rs79074669
S01	cg20595862	0.00133894	-0.969973	0.00212365	-0.985351	2	242977440	F	II		IGR	opensea	IGR-opensea		NA	NA			rs75421596
S01	cg22543026	0.0139325	-0.90201	0.0177052	-0.939489	2	208338079	F	II		IGR	opensea	IGR-opensea		NA	TRUE
S01	cg22864617	0.0149499	-0.898433	0.0298249	-0.914109	2	155338265	R	II		IGR	opensea	IGR-opensea		NA	TRUE
S01	cg26349358	0.0307825	0.853105	0.0343159	0.905607	2	468989	F	II		IGR	shore	IGR-shore	chr2:467849-468659	NA	NA
S01	cg27595576	0.0063803	-0.934052	0.0359464	-0.90261	2	18637920	R	II		IGR	opensea	IGR-opensea		NA	TRUE
S01	cg02960488	0.0298641	-0.85537	0.0193978	-0.935667	3	178863507	F	II		IGR	shelf	IGR-shelf	chr3:178866068-178866908	NA	NA
S01	cg05898320	0.0338643	0.845727	0.0344765	0.90531	3	55442720	R	II		IGR	opensea	IGR-opensea		NA	TRUE
S01	cg06101841	0.00925285	0.920397	0.0370214	0.900658	3	48758048	F	II		IGR	shelf	IGR-shelf	chr3:48754577-48754904	NA	NA
S01	cg07206256	0.046484	0.818379	0.0333589	0.907387	3	194573323	R	II		IGR	opensea	IGR-opensea		NA	NA
S01	cg07555343	0.0172895	0.890627	0.0200961	0.934121	3	176669833	F	II		IGR	opensea	IGR-opensea		NA	TRUE
S01	cg14920430	0.0132292	-0.904558	0.0336874	-0.906774	3	45348015	R	II		IGR	opensea	IGR-opensea		NA	NA
S01	cg19704102	0.00432933	0.945784	0.0205954	0.933027	3	42121737	R	II		IGR	opensea	IGR-opensea		NA	TRUE			rs73828528
S01	cg21459419	0.018116	-0.887992	0.0293023	-0.915124	3	138680674	F	II		IGR	shore	IGR-shore	chr3:138679244-138679579	NA	NA
S01	cg00675260	0.0236831	0.871568	0.0382873	0.898382	4	187291940	R	II		IGR	shore	IGR-shore	chr4:187292425-187293578	NA	NA
S01	cg02886205	0.0159594	-0.894998	0.030619	-0.912577	4	64215583	F	II		IGR	island	IGR-island	chr4:64214847-64215584	NA	NA			rs10049802
S01	cg05104897	0.00393632	-0.948326	0.0416427	-0.892463	4	120127485	R	II		IGR	opensea	IGR-opensea		NA	TRUE
S01	cg05546264	0.0139595	-0.901914	0.0301047	-0.913568	4	187507476	F	II		IGR	opensea	IGR-opensea		NA	TRUE		rs79598495
S01	cg05973455	0.0401058	0.831696	0.0425685	0.890857	4	186048542	R	II		IGR	island	IGR-island	chr4:186048541-186050220	TRUE	NA
S01	cg07123701	0.00732651	-0.929273	0.0487586	-0.880387	4	56024434	R	II		IGR	shore	IGR-shore	chr4:56023750-56024066	NA	NA
S01	cg07213119	0.000176182	-0.989143	0.00230175	-0.984542	4	8359269	R	II		IGR	opensea	IGR-opensea		NA	TRUE
S01	cg07588006	0.00319866	0.953459	0.00387913	0.978094	4	175752696	F	II		IGR	shelf	IGR-shelf	chr4:175750330-175750584	NA	NA
S01	cg07775547	0.0168122	-0.892176	0.0482792	-0.881182	4	1625484	F	II		IGR	island	IGR-island	chr4:1625116-1625493	NA	NA
S01	cg12099325	0.0308886	0.852845	0.0464625	0.884218	4	133045114	F	II		IGR	opensea	IGR-opensea		NA	NA		rs80075499
S01	cg13781321	0.0316502	0.850994	0.0124826	0.952129	4	1559244	R	II		IGR	shore	IGR-shore	chr4:1557561-1557772	NA	NA
S01	cg14031265	0.015256	-0.89738	0.0114854	-0.954725	4	17437540	F	II		IGR	opensea	IGR-opensea		NA	NA
S01	cg16141652	0.0340132	-0.845379	0.0190267	-0.936495	4	187023193	F	II		IGR	shelf	IGR-shelf	chr4:187025732-187026873	NA	NA
S01	cg19085507	0.0126432	-0.90673	0.0318259	-0.910274	4	94753295	F	II		IGR	shelf	IGR-shelf	chr4:94755786-94756310	NA	NA
S01	cg19566906	0.0228931	-0.873776	0.0281124	-0.917458	4	79971235	F	II		IGR	opensea	IGR-opensea		NA	NA		rs74644704
S01	cg20418501	0.0208683	0.87961	0.014551	0.946949	4	80644890	F	II		IGR	opensea	IGR-opensea		NA	NA
S01	cg20507963	0.00339196	-0.952062	0.0225672	-0.928787	4	13541863	R	II		IGR	shore	IGR-shore	chr4:13543562-13546494	NA	NA			rs77185858
S01	cg21356631	0.00957004	0.919025	0.00246313	0.983826	4	15702461	F	II		IGR	shelf	IGR-shelf	chr4:15704640-15705000	NA	NA
S01	cg22779896	0.0488162	0.813724	0.00255724	0.983416	4	6770554	F	II		IGR	opensea	IGR-opensea		TRUE	TRUE
S01	cg23233843	0.0296988	-0.855781	0.0316804	-0.91055	4	41878739	R	II		IGR	shore	IGR-shore	chr4:41880224-41880500	NA	NA
S01	cg24862787	0.000749879	-0.977557	0.00154529	-0.988152	4	55499384	R	II		IGR	opensea	IGR-opensea		NA	NA
S01	cg00766220	0.000355913	-0.984556	0.000116759	-0.997885	5	72598865	R	II		IGR	shore	IGR-shore	chr5:72598958-72599656	NA	NA			rs62361453
S01	cg01012134	0.0190527	0.885075	0.0242661	0.925229	5	130207034	R	II		IGR	opensea	IGR-opensea		NA	TRUE
S01	cg01903654	0.00923376	0.92048	0.000684473	0.993119	5	139225955	F	II		IGR	shore	IGR-shore	chr5:139227605-139228279	NA	NA
S01	cg01934390	0.0334429	0.846717	0.0114608	0.95479	5	1298891	R	II		IGR	shelf	IGR-shelf	chr5:1289275-1295970	NA	NA
S01	cg02610486	0.0366941	0.839227	0.0309723	0.9119	5	3593809	R	II		IGR	shore	IGR-shore	chr5:3594467-3603054	NA	NA
S01	cg06728135	0.0429452	0.825654	0.0171521	0.940764	5	2466293	F	II		IGR	opensea	IGR-opensea		NA	NA
S01	cg06795937	0.00196366	0.963597	0.0170024	0.941111	5	760613	F	II		IGR	opensea	IGR-opensea		NA	NA
S01	cg09160020	0.00220088	-0.961447	0.0193805	-0.935705	5	72740748	R	II		IGR	island	IGR-island	chr5:72740051-72740800	NA	NA
S01	cg10641441	0.00738477	0.928989	0.0253097	0.923084	5	176148468	F	II		IGR	opensea	IGR-opensea		NA	NA
S01	cg10914292	0.0108931	-0.913527	0.0437047	-0.888901	5	67746210	F	II		IGR	opensea	IGR-opensea		NA	TRUE
S01	cg11183181	0.00861552	-0.923224	0.0439846	-0.888421	5	5421214	R	II		IGR	shore	IGR-shore	chr5:5422125-5423251	NA	TRUE
S01	cg11205636	0.0139116	0.902085	0.0335014	0.907121	5	107108407	F	II		IGR	opensea	IGR-opensea		NA	TRUE
S01	cg11589532	0.0220488	-0.876178	0.0391963	-0.896763	5	14577364	R	II		IGR	opensea	IGR-opensea		NA	NA
S01	cg14707006	0.0360276	-0.840736	0.0381575	-0.898615	5	87982684	F	II		IGR	shore	IGR-shore	chr5:87980878-87981272	NA	NA
S01	cg15528437	0.00216771	-0.96174	0.017624	-0.939676	5	134386159	R	II		IGR	island	IGR-island	chr5:134385967-134386370	NA	TRUE
S01	cg19671143	0.0183162	0.887363	0.0146473	0.946714	5	53907133	R	II		IGR	opensea	IGR-opensea		NA	TRUE
S01	cg20379258	0.0445706	-0.822279	0.00959128	-0.959872	5	180526995	F	II		IGR	shore	IGR-shore	chr5:180527368-180528782	NA	NA
S01	cg20722210	0.0314741	-0.85142	0.0274893	-0.918692	5	134827136	R	II		IGR	shore	IGR-shore	chr5:134827285-134827644	NA	TRUE
S01	cg24001471	0.00668915	-0.932456	0.0205005	-0.933235	5	133980531	F	II		IGR	shelf	IGR-shelf	chr5:133984171-133984994	NA	NA		rs79707212
S01	cg24027594	0.0396441	-0.832697	0.0440726	-0.888271	5	131841158	F	II		IGR	opensea	IGR-opensea		NA	TRUE
S01	cg24856171	0.0162918	-0.89389	0.0373544	-0.900057	5	1640861	F	II		IGR	opensea	IGR-opensea		NA	NA
S01	cg27654615	0.00718603	-0.929963	0.0221589	-0.929655	5	138674135	R	II		IGR	shelf	IGR-shelf	chr5:138677333-138678248	NA	NA
S01	cg00367596	0.00712008	-0.930289	0.0184011	-0.937904	6	168684221	F	II		IGR	shore	IGR-shore	chr6:168684602-168684934	NA	NA
S01	cg01759136	0.0201834	-0.881644	0.0337409	-0.906675	6	27242945	F	II		IGR	opensea	IGR-opensea		NA	NA
S01	cg02650127	0.0329637	-0.847849	0.0486718	-0.880531	6	74801378	R	II		IGR	opensea	IGR-opensea		NA	TRUE
S01	cg03208893	0.0303908	-0.854067	0.0474231	-0.882609	6	170746098	R	II		IGR	opensea	IGR-opensea		NA	TRUE
S01	cg03240981	0.0202175	-0.881541	0.0072226	-0.966809	6	26615071	R	II		IGR	shore	IGR-shore	chr6:26614013-26614851	NA	NA
S01	cg04092581	0.0409144	-0.829955	0.00980378	-0.959279	6	70573798	F	II		IGR	shelf	IGR-shelf	chr6:70576974-70577572	NA	NA
S01	cg04334496	0.0411808	-0.829385	0.0231205	-0.927619	6	133953605	R	II		IGR	opensea	IGR-opensea		NA	TRUE
S01	cg05283716	0.0361137	0.84054	0.00821534	0.963822	6	51204950	F	II		IGR	opensea	IGR-opensea		NA	TRUE			rs71570536
S01	cg05372753	0.0334067	0.846802	0.0212508	0.931604	6	11804635	R	II		IGR	opensea	IGR-opensea		NA	TRUE
S01	cg06683148	0.0294825	-0.856321	0.0354203	-0.903573	6	68691011	R	II		IGR	opensea	IGR-opensea		NA	TRUE
S01	cg07734926	0.037427	-0.837582	0.0289781	-0.915757	6	28832358	R	II		IGR	shore	IGR-shore	chr6:28831682-28832134	NA	NA
S01	cg07830436	0.032198	0.849675	0.00357348	0.979263	6	30419066	R	II		IGR	island	IGR-island	chr6:30418844-30419630	TRUE	NA
S01	cg07872302	0.00132054	-0.970181	0.00400415	-0.977625	6	3064805	R	II		IGR	shore	IGR-shore	chr6:3063811-3064553	NA	NA
S01	cg08292919	0.0334023	-0.846812	0.0136444	-0.949187	6	29565696	F	II		IGR	opensea	IGR-opensea		NA	NA
S01	cg08433051	0.0426315	-0.826312	0.0222912	-0.929373	6	3800707	R	II		IGR	opensea	IGR-opensea		NA	TRUE
S01	cg15148691	0.0340819	-0.845218	0.0241005	-0.925572	6	29404733	F	II		IGR	opensea	IGR-opensea		NA	NA		rs13201967
S01	cg15604733	0.00611809	-0.935437	0.0154509	-0.944771	6	51295164	F	II		IGR	opensea	IGR-opensea		NA	TRUE		rs16881454	rs1555969
S01	cg15665833	0.0122754	0.908119	0.0432468	0.889687	6	26285013	F	II		IGR	shore	IGR-shore	chr6:26285423-26285940	NA	NA
S01	cg16383871	0.0265044	-0.863952	0.0332514	-0.907588	6	31888543	F	II		IGR	opensea	IGR-opensea		NA	TRUE
S01	cg17676119	0.0154152	-0.896836	0.0331533	-0.907772	6	26192932	R	II		IGR	shelf	IGR-shelf	chr6:26188997-26189295	NA	NA
S01	cg20391436	0.01878	-0.885917	0.027197	-0.919274	6	170559437	R	II		IGR	opensea	IGR-opensea		NA	NA
S01	cg20426532	0.0217356	-0.877079	0.034099	-0.906009	6	64185918	R	II		IGR	opensea	IGR-opensea		NA	TRUE
S01	cg25551551	0.000253354	0.986975	0.00339475	0.979962	6	111808596	F	II		IGR	shelf	IGR-shelf	chr6:111803556-111805509	NA	NA
S01	cg26220972	0.0419275	0.827797	0.046814	0.883628	6	52600483	R	II		IGR	opensea	IGR-opensea		NA	TRUE
S01	cg27359629	0.0378777	0.836578	0.00075726	0.992639	6	74101601	F	II		IGR	shelf	IGR-shelf	chr6:74104425-74104878	NA	NA
S01	cg00050402	0.00844201	0.924011	0.0298761	0.91401	7	55073022	F	II		IGR	island	IGR-island	chr7:55072962-55073433	NA	NA			rs28531921
S01	cg02652018	0.0307807	0.853109	0.0451492	0.886437	7	45188275	F	II		IGR	opensea	IGR-opensea		NA	NA
S01	cg03004748	7.49629e-05	0.992922	0.00149966	0.988387	7	128554523	F	II		IGR	shore	IGR-shore	chr7:128555329-128556650	NA	NA			rs10248058
S01	cg03260621	0.0119657	0.909304	0.0256959	0.922297	7	18330092	F	II		IGR	opensea	IGR-opensea		NA	NA	low-CpG:18296595-18296635
S01	cg06537110	0.0334817	-0.846625	0.0211779	-0.931761	7	1250500	R	II		IGR	shore	IGR-shore	chr7:1250826-1251141	NA	TRUE
S01	cg07945907	0.00363337	-0.950371	0.00756211	-0.965773	7	136850736	R	II		IGR	shore	IGR-shore	chr7:136849054-136849346	NA	TRUE
S01	cg08263941	0.00490057	-0.942284	0.00690477	-0.967793	7	136401170	F	II		IGR	opensea	IGR-opensea		NA	NA
S01	cg12157788	0.0311386	-0.852235	0.0181592	-0.938453	7	4389134	R	II		IGR	opensea	IGR-opensea		NA	NA
S01	cg15426660	0.00348428	-0.951409	0.0140339	-0.94822	7	140347007	F	II		IGR	opensea	IGR-opensea		TRUE	TRUE
S01	cg18022774	0.0109608	-0.913255	0.0460716	-0.884877	7	156789333	F	II		IGR	shelf	IGR-shelf	chr7:156792318-156793272	NA	NA			rs60764972
S01	cg22555741	0.0389566	-0.834198	0.0165947	-0.942062	7	48170072	R	II		IGR	opensea	IGR-opensea		NA	TRUE
S01	cg22786667	0.00625881	-0.93469	0.0143279	-0.947495	7	47641179	R	II		IGR	opensea	IGR-opensea		TRUE	TRUE
S01	cg26480092	0.025986	-0.865322	0.0451661	-0.886408	7	136401420	F	II		IGR	opensea	IGR-opensea		NA	NA
S01	cg01458356	0.0342101	0.844919	0.0416202	0.892502	8	144926368	R	II		IGR	shelf	IGR-shelf	chr8:144922744-144923112	TRUE	NA
S01	cg02666119	0.00763648	0.927774	0.0293424	0.915046	8	71447545	R	II		IGR	opensea	IGR-opensea		NA	NA			rs73685641
S01	cg02784328	0.0399311	0.832074	0.0353403	0.903719	8	142400693	R	II		IGR	shore	IGR-shore	chr8:142401533-142402494	NA	NA
S01	cg03385495	0.000577883	-0.980307	0.00846772	-0.963082	8	49747620	F	II		IGR	island	IGR-island	chr8:49747395-49747621	NA	NA
S01	cg03694403	0.0245404	-0.86921	0.0100681	-0.958547	8	101872528	F	II		IGR	opensea	IGR-opensea		NA	TRUE
S01	cg04032181	0.0467078	0.817927	0.0256409	0.922409	8	49382422	F	II		IGR	opensea	IGR-opensea		NA	NA		rs74821541
S01	cg04204079	0.0274301	-0.861539	0.00593123	-0.970906	8	58130323	F	II		IGR	opensea	IGR-opensea		TRUE	NA		rs76778783
S01	cg04222297	0.00956331	0.919054	0.048143	0.881409	8	140740513	F	II		IGR	shelf	IGR-shelf	chr8:140744199-140744498	NA	NA
S01	cg04914126	0.00324051	0.953153	0.0264579	0.920756	8	143086405	R	II		IGR	opensea	IGR-opensea		NA	NA
S01	cg06163994	0.00741395	-0.928847	0.0127038	-0.951562	8	132854760	F	II		IGR	opensea	IGR-opensea		NA	TRUE
S01	cg06547867	0.00464104	-0.943848	0.0146909	-0.946607	8	144987948	F	II		IGR	shelf	IGR-shelf	chr8:144990270-145002135	NA	NA
S01	cg07392860	0.00739171	-0.928955	0.0216648	-0.930712	8	10617394	F	II		IGR	opensea	IGR-opensea		NA	NA
S01	cg08198773	0.0301576	0.854642	0.0310908	0.911673	8	1697536	F	II		IGR	opensea	IGR-opensea		NA	NA		rs6558520
S01	cg09122660	0.00371361	-0.949822	0.0141531	-0.947925	8	124625011	F	II		IGR	opensea	IGR-opensea		NA	TRUE		rs7001829
S01	cg10209300	0.0125339	0.907141	0.0359839	0.902542	8	127725946	R	II		IGR	opensea	IGR-opensea		NA	NA
S01	cg10303695	0.0122106	-0.908365	0.0268551	-0.919958	8	80784083	F	II		IGR	opensea	IGR-opensea		NA	NA		rs16907247
S01	cg10567706	0.0286118	0.858513	0.00732454	0.966496	8	49174292	R	II		IGR	shore	IGR-shore	chr8:49173001-49173426	NA	TRUE
S01	cg11057205	0.0397667	0.832431	0.0334398	0.907236	8	134588243	R	II		IGR	shelf	IGR-shelf	chr8:134581969-134584875	TRUE	NA
S01	cg14088325	0.0153562	0.897037	0.0448462	0.886952	8	54571020	F	II		IGR	shore	IGR-shore	chr8:54569667-54570010	TRUE	TRUE
S01	cg14545963	0.0145575	-0.899799	0.0392976	-0.896583	8	21868607	F	II		IGR	shore	IGR-shore	chr8:21867732-21868204	NA	NA
S01	cg14930838	0.00872237	-0.922743	0.0165809	-0.942094	8	10459902	F	II		IGR	opensea	IGR-opensea		NA	NA
S01	cg16322269	0.0186418	-0.886346	0.00449476	-0.975829	8	49379533	R	II		IGR	opensea	IGR-opensea		NA	TRUE
S01	cg17654770	0.0243099	-0.86984	0.0265612	-0.920548	8	49055494	F	II		IGR	opensea	IGR-opensea		NA	NA
S01	cg19414630	0.0267054	-0.863425	0.027794	-0.918087	8	48648874	R	II		IGR	shore	IGR-shore	chr8:48649766-48651653	NA	NA
S01	cg21450738	0.00492236	-0.942155	0.0133611	-0.949897	8	100909366	R	II		IGR	shelf	IGR-shelf	chr8:100905657-100906003	NA	NA
S01	cg21518268	0.0362827	0.840157	0.0419715	0.891891	8	81124468	F	II		IGR	opensea	IGR-opensea		NA	TRUE
S01	cg23351271	0.0189347	-0.885439	0.0326146	-0.908783	8	145644123	R	II		IGR	shelf	IGR-shelf	chr8:145641915-145642118	NA	NA
S01	cg25189681	0.017151	-0.891074	0.0237238	-0.926356	8	1244039	R	II		IGR	shore	IGR-shore	chr8:1245671-1246464	NA	NA
S01	cg26067361	0.00500451	-0.941669	0.0330658	-0.907936	8	38010768	R	II		IGR	opensea	IGR-opensea		NA	TRUE
S01	cg26100214	0.0253864	-0.866922	0.0495241	-0.879123	8	8580376	F	II		IGR	shore	IGR-shore	chr8:8580551-8581214	NA	TRUE
S01	cg27391399	0.0127048	-0.9065	0.0441733	-0.888099	8	145988992	F	II		IGR	opensea	IGR-opensea		NA	TRUE
S01	cg27603055	0.00137089	0.969615	0.00312025	0.981059	8	29172360	F	II		IGR	opensea	IGR-opensea		TRUE	NA
S01	cg01987962	0.00758857	-0.928004	0.0085191	-0.962933	9	132081735	R	II		IGR	shore	IGR-shore	chr9:132082871-132083582	NA	TRUE
S01	cg02329835	0.0145188	-0.899934	0.0445459	-0.887463	9	98315369	R	II		IGR	island	IGR-island	chr9:98315341-98315559	NA	TRUE
S01	cg13430898	0.0232372	-0.87281	0.0360339	-0.902451	9	137458253	R	II		IGR	opensea	IGR-opensea		NA	NA
S01	cg13809660	0.0178337	-0.888886	0.0319286	-0.910079	9	91321362	R	II		IGR	opensea	IGR-opensea		NA	NA
S01	cg13980944	0.0111828	0.912367	0.025837	0.92201	9	138860330	R	II		IGR	opensea	IGR-opensea		NA	TRUE
S01	cg14161094	0.0114521	0.911302	0.0203974	0.93346	9	23089447	F	II		IGR	opensea	IGR-opensea		NA	TRUE
S01	cg14370927	0.0060266	0.935926	0.0370442	0.900617	9	94483076	F	II		IGR	shelf	IGR-shelf	chr9:94486291-94487253	NA	NA
S01	cg14555264	0.00898982	-0.921552	0.0140588	-0.948158	9	122135535	R	II		IGR	shelf	IGR-shelf	chr9:122131086-122132214	NA	NA
S01	cg23927014	0.0197865	-0.882837	0.0459042	-0.885159	9	33019922	R	II		IGR	island	IGR-island	chr9:33019921-33020146	NA	NA
S01	cg01454540	0.00628006	-0.934578	0.00791211	-0.964721	10	134782773	R	II		IGR	shelf	IGR-shelf	chr10:134778683-134779073	NA	NA
S01	cg04778755	0.0417191	-0.828239	0.0452	-0.886351	10	3235569	R	II		IGR	opensea	IGR-opensea		NA	NA
S01	cg06526388	0.00458618	-0.944184	0.0324698	-0.909056	10	133274319	R	II		IGR	opensea	IGR-opensea		NA	NA
S01	cg08608892	0.0174377	0.89015	0.0435068	0.88924	10	134872413	F	II		IGR	shelf	IGR-shelf	chr10:134876330-134878539	TRUE	NA
S01	cg11045531	0.0406279	0.83057	0.00522774	0.973261	10	130546299	F	II		IGR	opensea	IGR-opensea		NA	NA		rs74160189
S01	cg12485652	0.00691808	-0.931297	0.0153218	-0.945081	10	54215089	R	II		IGR	opensea	IGR-opensea		NA	NA
S01	cg14331281	0.0297182	0.855733	0.0497697	0.878718	10	51491984	R	II		IGR	shelf	IGR-shelf	chr10:51488963-51489644	NA	NA
S01	cg15444831	0.00911319	-0.921008	0.0339608	-0.906266	10	33371435	R	II		IGR	opensea	IGR-opensea		NA	TRUE
S01	cg16602747	0.030591	-0.853574	0.0381288	-0.898666	10	119313075	F	II		IGR	island	IGR-island	chr10:119312766-119313563	NA	NA
S01	cg17568266	0.00750982	-0.928383	0.0339658	-0.906257	10	319225	F	II		IGR	opensea	IGR-opensea		NA	NA
S01	cg23605284	0.0188888	-0.88558	0.025915	-0.921852	10	131764280	R	II		IGR	island	IGR-island	chr10:131761169-131771696	NA	NA
S01	cg24461742	0.00788443	-0.926596	0.039427	-0.896354	10	77359124	R	II		IGR	opensea	IGR-opensea		NA	TRUE
S01	cg24684520	0.0448395	0.821726	0.0397454	0.895791	10	120543329	F	II		IGR	opensea	IGR-opensea		NA	NA
S01	cg24850580	0.00140078	0.969283	0.0139408	0.94845	10	88159614	R	II		IGR	island	IGR-island	chr10:88159613-88161411	NA	NA
S01	cg25154244	0.00973458	0.918322	0.0137686	0.948878	10	135060549	F	II		IGR	opensea	IGR-opensea		NA	NA
S01	cg00606902	0.0249955	0.867974	0.0404701	0.894514	11	19366654	R	II		IGR	island	IGR-island	chr11:19366653-19368234	NA	NA
S01	cg01223071	0.00290326	-0.955677	0.0208489	-0.932475	11	86472904	R	II		IGR	opensea	IGR-opensea		NA	TRUE
S01	cg02149899	0.0478947	-0.815551	0.0347619	-0.904783	11	75993521	F	II		IGR	opensea	IGR-opensea		NA	TRUE		rs35330485
S01	cg02692808	0.00146524	0.968581	0.0124564	0.952196	11	121712689	R	II		IGR	opensea	IGR-opensea		NA	TRUE
S01	cg03206660	0.0473712	-0.816595	0.0269901	-0.919688	11	134021905	R	II		IGR	opensea	IGR-opensea		NA	NA
S01	cg06041479	0.00959506	0.918917	0.0260747	0.921529	11	134731610	F	II		IGR	opensea	IGR-opensea		NA	NA
S01	cg06159181	0.0342745	0.844769	0.0363644	0.901849	11	70072977	R	II		IGR	opensea	IGR-opensea		NA	TRUE
S01	cg09407122	0.0237791	-0.871302	0.0259578	-0.921766	11	72237341	F	II		IGR	opensea	IGR-opensea		NA	TRUE
S01	cg10493324	0.00295577	-0.955275	0.0113782	-0.955009	11	118974627	R	II		IGR	shelf	IGR-shelf	chr11:118977878-118978785	NA	NA
S01	cg16864999	0.00515087	-0.940814	0.00996006	-0.958845	11	117190160	R	II		IGR	shelf	IGR-shelf	chr11:117186344-117186979	NA	NA
S01	cg19020978	0.02178	0.876951	0.036898	0.900881	11	68440326	R	II		IGR	shelf	IGR-shelf	chr11:68437639-68438019	NA	NA
S01	cg19255465	0.0176401	0.889502	0.0101871	0.95822	11	69830509	F	II		IGR	shore	IGR-shore	chr11:69831571-69832484	NA	TRUE		rs80111901
S01	cg20425154	0.0305895	0.853578	0.0019962	0.985944	11	114486075	R	II		IGR	opensea	IGR-opensea		NA	NA
S01	cg20472911	0.0340633	-0.845262	0.0455237	-0.885802	11	34383007	R	II		IGR	shelf	IGR-shelf	chr11:34378229-34379993	NA	NA
S01	cg21181562	0.00447315	-0.944883	0.00821572	-0.963821	11	9635043	F	II		IGR	island	IGR-island	chr11:9634969-9636065	NA	NA			rs74875613
S01	cg22129122	0.0114483	-0.911317	0.0403942	-0.894647	11	75143724	R	II		IGR	shore	IGR-shore	chr11:75140737-75141849	NA	NA
S01	cg24556252	0.00421462	-0.946514	0.0141387	-0.947961	11	31149217	F	II		IGR	opensea	IGR-opensea		NA	NA
S01	cg25153731	0.0408197	-0.830158	0.0220347	-0.92992	11	1295008	F	II		IGR	shore	IGR-shore	chr11:1293162-1294071	NA	NA
S01	cg27104448	0.0113109	-0.911859	0.0299843	-0.913801	11	31870646	R	II		IGR	opensea	IGR-opensea		NA	TRUE
S01	cg00094595	0.0311233	0.852272	0.0447233	0.887161	12	91775374	F	II		IGR	opensea	IGR-opensea		NA	TRUE
S01	cg04118035	0.00820084	0.925119	0.0476595	0.882214	12	9501845	R	II		IGR	opensea	IGR-opensea		NA	NA
S01	cg09371042	0.0138653	-0.902251	0.00395992	-0.977791	12	53741690	F	II		IGR	shelf	IGR-shelf	chr12:53738546-53738986	NA	NA
S01	cg10147974	0.0161808	0.894258	0.0291647	0.915393	12	1759064	R	II		IGR	shelf	IGR-shelf	chr12:1754997-1755243	NA	TRUE
S01	cg12067997	0.0190647	-0.885038	0.0040154	-0.977583	12	3583597	R	II		IGR	opensea	IGR-opensea		NA	TRUE
S01	cg13208413	0.0350872	-0.842888	0.0236908	-0.926425	12	109162390	R	II		IGR	shore	IGR-shore	chr12:109162408-109162722	TRUE	NA
S01	cg13322954	0.0158508	-0.895362	0.0447579	-0.887102	12	69198953	F	II		IGR	shelf	IGR-shelf	chr12:69201622-69202663	NA	NA
S01	cg16610804	0.0051251	-0.940963	0.00107098	-0.990724	12	43685563	F	II		IGR	opensea	IGR-opensea		NA	TRUE		rs11181997
S01	cg19673995	0.00979129	-0.918081	0.0285426	-0.91661	12	132163518	F	II		IGR	opensea	IGR-opensea		NA	NA
S01	cg20560115	0.00912208	0.920969	9.26636e-05	0.998187	12	131401879	R	II		IGR	opensea	IGR-opensea		NA	TRUE
S01	cg22458088	0.0472943	0.81675	0.0418473	0.892107	12	34458119	R	II		IGR	opensea	IGR-opensea		NA	NA
S01	cg25598488	0.0199494	0.882346	0.00298491	0.981612	12	34258505	F	II		IGR	shelf	IGR-shelf	chr12:34260736-34261698	NA	NA
S01	cg26584983	0.00357349	-0.950786	0.0161881	-0.943018	12	93798975	R	II		IGR	opensea	IGR-opensea		NA	TRUE
S01	cg26621770	0.0375906	-0.837217	0.0437142	-0.888884	12	115131447	F	II		IGR	shore	IGR-shore	chr12:115130008-115130242	NA	TRUE
S01	cg27210269	0.0240399	-0.870582	0.0431726	-0.889815	12	6599286	F	II		IGR	shelf	IGR-shelf	chr12:6602360-6602586	NA	NA
S01	cg00348891	0.0143081	0.900675	0.0171678	0.940728	13	46251914	R	II		IGR	opensea	IGR-opensea		NA	TRUE
S01	cg05122213	0.02178	-0.876951	0.0471926	-0.882994	13	114062198	F	II		IGR	opensea	IGR-opensea		NA	NA
S01	cg06466459	0.00752858	-0.928293	0.0216677	-0.930706	13	112054426	R	II		IGR	island	IGR-island	chr13:112054425-112054644	NA	NA			rs71702489
S01	cg10730576	0.00209185	0.96242	0.0249073	0.923907	13	60162090	R	II		IGR	opensea	IGR-opensea		NA	TRUE
S01	cg11650298	0.0455877	0.820196	0.0340977	0.906012	13	44690989	R	II		IGR	opensea	IGR-opensea		NA	TRUE
S01	cg14496523	0.00638874	-0.934008	0.043809	-0.888722	13	42028600	R	II		IGR	shelf	IGR-shelf	chr13:42030913-42032667	NA	NA
S01	cg16215968	0.0135909	0.90324	0.0435027	0.889247	13	30995686	R	II		IGR	island	IGR-island	chr13:30995685-30995947	NA	NA
S01	cg16813662	0.00701538	-0.930809	0.0334952	-0.907133	13	100650387	F	II		IGR	island	IGR-island	chr13:100649322-100650388	NA	NA
S01	cg25597177	0.0148977	-0.898614	0.0348176	-0.90468	13	22239929	F	II		IGR	shelf	IGR-shelf	chr13:22243259-22245362	NA	NA
S01	cg25811766	3.20381e-06	-0.998538	0.000163493	-0.997352	13	21894605	F	II		IGR	island	IGR-island	chr13:21894085-21894606	NA	NA		rs9578366
S01	cg27060477	0.042658	-0.826256	0.0251623	-0.923385	13	22400387	R	II		IGR	opensea	IGR-opensea		NA	TRUE
S01	cg10195687	0.0362548	-0.84022	0.0484957	-0.880823	14	74926396	R	II		IGR	opensea	IGR-opensea		TRUE	TRUE
S01	cg22991163	0.0168982	-0.891895	0.0478035	-0.881974	14	42067176	R	II		IGR	opensea	IGR-opensea		NA	NA
S01	cg23130258	0.0185376	0.88667	0.0323576	0.909268	14	104682642	R	II		IGR	opensea	IGR-opensea		NA	NA			rs76749260
S01	cg02722434	0.00533185	-0.939772	0.03042	-0.91296	15	91362469	R	II		IGR	island	IGR-island	chr15:91362445-91362658	NA	NA
S01	cg05907398	0.0195788	-0.883467	0.0216067	-0.930837	15	56643419	F	II		IGR	opensea	IGR-opensea		NA	TRUE
S01	cg08065374	0.00800711	-0.92602	0.0179628	-0.9389	15	75095730	F	II		IGR	shore	IGR-shore	chr15:75095349-75095560	NA	NA		rs36097296
S01	cg08096367	0.0420376	0.827564	0.048799	0.88032	15	95384471	F	II		IGR	shelf	IGR-shelf	chr15:95388001-95388438	NA	NA
S01	cg09200774	0.0141432	-0.901259	0.0495244	-0.879122	15	41877387	F	II		IGR	shore	IGR-shore	chr15:41877441-41877871	TRUE	TRUE		rs73391151
S01	cg10083258	0.0351614	-0.842717	0.0159753	-0.943521	15	93362731	F	II		IGR	opensea	IGR-opensea		NA	TRUE
S01	cg12311514	0.0353352	-0.842318	0.0399347	-0.895456	15	62519237	F	II		IGR	shelf	IGR-shelf	chr15:62516324-62516805	NA	NA
S01	cg13385601	0.0075191	-0.928338	0.0415608	-0.892606	15	62612975	F	II		IGR	opensea	IGR-opensea		NA	NA			rs80311871
S01	cg18746157	0.0405788	-0.830676	0.0406205	-0.894249	15	67232264	R	II		IGR	opensea	IGR-opensea		NA	TRUE
S01	cg19419914	0.00288617	0.955809	0.000637862	0.993435	15	65128184	F	II		IGR	island	IGR-island	chr15:65127964-65128185	NA	NA		rs79385562
S01	cg19697042	0.0348458	0.843445	0.0237412	0.92632	15	92080308	R	II		IGR	opensea	IGR-opensea		TRUE	TRUE
S01	cg20260721	0.0148928	0.898631	0.005289	0.973051	15	63245298	F	II		IGR	island	IGR-island	chr15:63245237-63245530	NA	NA
S01	cg25943481	0.0323186	0.849386	0.00891681	0.961783	15	39505883	F	II		IGR	opensea	IGR-opensea		TRUE	TRUE
S01	cg26342214	0.000351187	-0.98466	0.00397159	-0.977747	15	57028231	F	II		IGR	shelf	IGR-shelf	chr15:57025347-57026150	NA	NA
S01	cg02194842	0.0074397	0.928722	0.0169405	0.941255	16	88756919	F	II		IGR	shelf	IGR-shelf	chr16:88752520-88753278	NA	NA
S01	cg03857640	0.0151752	-0.897657	0.0401123	-0.895143	16	46607688	F	II		IGR	opensea	IGR-opensea		TRUE	NA
S01	cg05722692	0.0478561	0.815627	0.0484555	0.88089	16	46465353	R	II		IGR	shelf	IGR-shelf	chr16:46461370-46462886	NA	NA			rs79548474
S01	cg05765804	0.00622749	0.934855	0.0164457	0.942411	16	88379433	F	II		IGR	opensea	IGR-opensea		NA	NA
S01	cg05766489	0.0452338	0.820918	0.0347139	0.904872	16	50875307	F	II		IGR	island	IGR-island	chr16:50875063-50875322	NA	NA
S01	cg06852240	0.0221426	-0.875909	0.0145171	-0.947031	16	85520182	R	II		IGR	shore	IGR-shore	chr16:85519109-85519357	NA	NA			rs76580397
S01	cg08681497	0.000663392	-0.978896	0.00920864	-0.960951	16	605725	R	II		IGR	shore	IGR-shore	chr16:604801-605348	NA	TRUE
S01	cg09079580	0.0303109	0.854264	0.0488714	0.8802	16	49317767	F	II		IGR	shore	IGR-shore	chr16:49314037-49316543	NA	NA
S01	cg26627760	0.0129984	0.905408	0.00617386	0.970115	16	48191219	F	II		IGR	opensea	IGR-opensea		NA	NA		rs8058886
S01	cg00877758	0.02167	0.877269	0.0323404	0.9093	17	41382140	F	II		IGR	opensea	IGR-opensea		TRUE	NA	low-CpG:38737330-38737768	rs11428305
S01	cg03385114	0.0102432	-0.916184	0.0335434	-0.907043	17	25665760	R	II		IGR	opensea	IGR-opensea		NA	TRUE
S01	cg03406131	0.0279395	-0.860227	0.00397609	-0.97773	17	39187759	R	II		IGR	opensea	IGR-opensea		NA	NA
S01	cg04558115	0.00369206	0.949969	0.0176489	0.939618	17	45871717	R	II		IGR	shelf	IGR-shelf	chr17:45867103-45867744	NA	NA
S01	cg05082311	0.00238226	-0.959879	0.008688	-0.962442	17	8313457	F	II		IGR	opensea	IGR-opensea		NA	NA
S01	cg05516100	0.03164	0.851018	0.0498705	0.878552	17	1804784	F	II		IGR	shelf	IGR-shelf	chr17:1808572-1808773	NA	NA
S01	cg09772097	0.000716506	0.978064	0.00184213	0.986678	17	38109636	R	II		IGR	opensea	IGR-opensea		NA	TRUE
S01	cg13536447	0.0456538	0.820062	0.0474058	0.882637	17	36188913	R	II		IGR	opensea	IGR-opensea		NA	TRUE
S01	cg16316944	0.0430253	-0.825486	0.0484044	-0.880974	17	26555245	F	II		IGR	shore	IGR-shore	chr17:26554244-26555018	TRUE	TRUE
S01	cg17224892	0.0277399	0.860739	0.0307606	0.912306	17	1094496	R	II		IGR	opensea	IGR-opensea		NA	NA
S01	cg21648260	0.0156647	-0.895989	0.017126	-0.940824	17	54707430	R	II		IGR	opensea	IGR-opensea		TRUE	TRUE
S01	cg04338652	0.00366269	0.95017	0.00737298	0.966348	18	13136597	R	II		IGR	island	IGR-island	chr18:13136596-13137564	NA	NA
S01	cg24080902	0.0123437	0.907859	0.0366826	0.901271	18	73631749	R	II		IGR	shelf	IGR-shelf	chr18:73627917-73628658	NA	NA
S01	cg24518609	0.0367235	0.839161	0.0277797	0.918116	18	77547235	R	II		IGR	shore	IGR-shore	chr18:77547965-77549038	NA	NA
S01	cg02293228	0.00133361	-0.970033	0.0155064	-0.944638	19	51222322	R	II		IGR	island	IGR-island	chr19:51221447-51222704	NA	NA
S01	cg02663382	0.0159285	0.895101	0.00657681	0.968824	19	38308458	R	II		IGR	island	IGR-island	chr19:38307878-38308526	NA	TRUE
S01	cg06590074	0.015434	-0.896772	0.0142171	-0.947768	20	691211	F	II		IGR	shore	IGR-shore	chr20:690575-691099	NA	TRUE
S01	cg11868041	0.00051501	-0.981413	0.00162772	-0.987734	20	55503363	F	II		IGR	shelf	IGR-shelf	chr20:55500347-55501102	NA	NA
S01	cg16024702	0.00160102	0.967149	0.00536243	0.972802	20	62569366	R	II		IGR	shore	IGR-shore	chr20:62569797-62570776	NA	NA			rs73332964
S01	cg04498775	0.00779111	-0.927037	0.00707178	-0.967274	21	44573062	R	II		IGR	shore	IGR-shore	chr21:44573815-44574073	NA	NA
S01	cg11961231	0.0359204	0.84098	0.0230484	0.927771	22	43256603	R	II		IGR	shelf	IGR-shelf	chr22:43252653-43253667	NA	NA
S01	cg27004669	0.000678987	0.978648	0.00729917	0.966574	22	28010598	F	II		IGR	island	IGR-island	chr22:28010273-28010599	NA	NA
S02	cg07637365	0.0138731	0.902223	0.0169293	0.941281	2	160568836	F	II	MARCH7	TSS200	island	TSS200-island	chr2:160568776-160569679	NA	NA
S02	cg00115567	0.0216643	0.877286	0.022456	0.929023	6	44279361	R	II	AARS2	Body	shore	Body-shore	chr6:44280719-44281198	NA	NA
S02	cg02663193	0.0216928	0.877203	0.0303544	0.913086	9	139906314	F	II	ABCA2	Body	island	Body-island	chr9:139905818-139906459	NA	NA		rs2271862
S02	cg26105227	0.0145013	0.899995	0.0397283	0.895821	11	17495097	R	II	ABCC8	Body	shelf	Body-shelf	chr11:17497463-17498626	TRUE	NA
S02	cg09878415	0.00369121	0.949975	0.0244475	0.924854	14	23067552	R	II	ABHD4	Body	island	Body-island	chr14:23067443-23067773	NA	NA
S02	cg14362370	0.0165675	0.892979	0.0389037	0.897283	9	133589654	F	II	ABL1	5'UTR	shore	5'UTR-shore	chr9:133587865-133588901	NA	NA
S02	cg14145074	8.7081e-05	0.992371	0.000911275	0.991671	7	5567891	F	II	ACTB	Body	shore	Body-shore	chr7:5569062-5570594	NA	NA
S02	cg15278957	0.0308787	0.852869	0.0374833	0.899825	3	179280056	R	I	ACTL6A	TSS1500	shore	TSS1500-shore	chr3:179280362-179281463	NA	NA
S02	cg18770350	0.00484763	0.9426	0.00728932	0.966604	1	236849966	F	I	ACTN2	1stExon	island	1stExon-island	chr1:236849472-236850323	TRUE	TRUE	high-CpG:234916417-234916759
S02	cg00558358	0.00401901	-0.947781	0.0313336	-0.91121	2	114647918	R	I	ACTR3	Body	island	Body-island	chr2:114647669-114648312	NA	NA
S02	cg21314318	0.0132281	0.904561	0.0385571	0.8979	15	100651510	R	II	ADAMTS17	Body	opensea	Body-opensea		TRUE	TRUE
S02	cg16580073	0.00403002	-0.947709	0.0396432	-0.895971	5	64446603	F	II	ADAMTS6	3'UTR	opensea	3'UTR-opensea		NA	NA
S02	cg16559275	0.014693	0.899325	0.0122391	0.952756	1	150522121	F	I	ADAMTSL4	5'UTR	island	5'UTR-island	chr1:150521349-150522368	NA	NA
S02	cg14667192	0.00542204	0.93926	0.0313539	0.911171	10	1453030	F	II	ADARB2	Body	opensea	Body-opensea		NA	NA
S02	cg14786686	0.0281761	0.859621	0.0405809	0.894319	10	1713335	R	II	ADARB2	Body	opensea	Body-opensea		NA	NA
S02	cg15388570	0.0167978	0.892223	0.00325067	0.980534	14	78328609	R	II	ADCK1	Body	opensea	Body-opensea		TRUE	NA
S02	cg24524451	0.0144515	0.90017	0.0406089	0.89427	7	140372725	F	I	ADCK2	TSS1500	shore	TSS1500-shore	chr7:140372743-140373443	NA	NA	high-CpG:140019172-140019446
S02	cg27279809	0.0160565	-0.894673	0.0453011	-0.886179	12	49183212	F	I	ADCY6	TSS1500	island	TSS1500-island	chr12:49183049-49183282	NA	NA
S02	cg01738022	0.00628882	0.934532	0.0238252	0.926145	16	4012936	R	I	ADCY9	3'UTR	shelf	3'UTR-shelf	chr16:4015001-4015232	NA	TRUE
S02	cg05641529	0.0091198	0.920979	0.0234504	0.926927	4	100242957	F	II	ADH1B	TSS1500	opensea	TSS1500-opensea		NA	NA
S02	cg11096441	0.0213939	0.87807	0.0175306	0.93989	20	49548515	F	II	ADNP	TSS1500	island	TSS1500-island	chr20:49548194-49548525	NA	TRUE
S02	cg03242905	0.00674023	0.932196	0.00671597	0.968385	13	114081076	F	II	ADPRHL1	Body	opensea	Body-opensea		NA	NA
S02	cg16731821	0.00288146	-0.955845	0.0479855	-0.881671	7	44153333	R	II	AEBP1	Body	island	Body-island	chr7:44153157-44153501	NA	NA
S02	cg16615927	0.00107193	0.973147	0.000609124	0.993634	18	12377398	R	I	AFG3L2	TSS1500	shore	TSS1500-shore	chr18:12376538-12377306	NA	NA
S02	cg05779786	0.0184842	0.886837	0.0438726	0.888613	2	237028849	F	I	AGAP1	Body	island	Body-island	chr2:237028848-237029121	NA	NA
S02	cg01803654	0.0455466	0.82028	0.0370429	0.900619	2	236772061	R	II	AGAP1	Body	shore	Body-shore	chr2:236773883-236774084	NA	NA
S02	cg18667086	0.00657243	0.933055	0.0118282	0.953825	12	58133488	F	II	AGAP2	TSS1500	shore	TSS1500-shore	chr12:58130870-58132047	NA	NA			rs73338229
S02	cg18094330	0.00935507	0.919952	0.0226355	0.928642	7	100136910	R	I	AGFG2	1stExon	island	1stExon-island	chr7:100136448-100136919	NA	NA	high-CpG:99974720-99974901
S02	cg14755690	0.00873067	0.922706	0.0345596	0.905156	7	128868265	R	II	AHCYL2	Body	shelf	Body-shelf	chr7:128864320-128865655	NA	NA
S02	cg17164905	0.0344922	-0.844263	0.0265282	-0.920614	1	27931310	R	II	AHDC1	TSS1500	shore	TSS1500-shore	chr1:27929705-27930866	NA	NA
S02	cg01899089	0.00388789	0.948648	0.00347151	0.97966	5	369969	F	II	AHRR	Body	shore	Body-shore	chr5:370185-370422	NA	NA
S02	cg15118503	0.00423988	0.946352	0.00886397	0.961935	2	61404861	R	II	AHSA2	1stExon	island	1stExon-island	chr2:61404048-61405361	NA	NA
S02	cg18689454	0.0114286	0.911394	0.00780303	0.965047	21	45705694	R	I	AIRE	TSS200	island	TSS200-island	chr21:45705428-45706044	TRUE	NA
S02	cg10795359	0.0372169	0.838052	0.00910768	0.961238	7	134143988	R	I	AKR1B1	TSS200	island	TSS200-island	chr7:134143115-134144063	NA	NA	high-CpG:133794344-133794604
S02	cg26757503	0.0240922	0.870437	0.0431969	0.889773	19	50376357	R	II	AKT1S1	Body	island	Body-island	chr19:50376356-50376564	NA	NA
S02	cg13776234	0.000277144	0.986376	0.00220134	0.984995	13	52585753	F	II	ALG11	TSS1500	island	TSS1500-island	chr13:52585314-52586567	NA	NA
S02	cg26883884	0.000823532	0.976476	0.00166184	0.987563	1	63874464	F	I	ALG6	Body	opensea	Body-opensea		NA	TRUE		rs35101624
S02	cg07235652	0.0153448	0.897076	0.0249006	0.923921	12	109531354	R	I	ALKBH2	TSS200	island	TSS200-island	chr12:109531107-109531359	NA	NA
S02	cg00976125	0.00538682	0.939459	0.0113755	0.955016	2	73613587	R	II	ALMS1	Body	island	Body-island	chr2:73612655-73613661	NA	NA
S02	cg03213775	0.002855	0.95605	0.0234904	0.926843	1	21866491	R	II	ALPL	5'UTR	opensea	5'UTR-opensea		TRUE	TRUE
S02	cg01564033	0.00471172	0.943418	0.0269362	0.919796	11	44332216	R	II	ALX4	TSS1500	shore	TSS1500-shore	chr11:44332314-44332757	TRUE	TRUE
S02	cg04047082	0.0417851	0.828099	0.0197215	0.934948	16	56423860	R	II	AMFR	Body	opensea	Body-opensea		TRUE	NA
S02	cg26796245	0.00146255	0.96861	0.0125921	0.951848	4	113970820	F	I	ANK2	5'UTR	opensea	5'UTR-opensea		NA	NA	low-CpG:114190244-114190281
S02	cg27634695	0.00526974	0.940128	0.0187737	0.937063	4	113739184	F	II	ANK2	TSS200	opensea	TSS200-opensea		TRUE	TRUE
S02	cg07827008	0.00906325	-0.921228	0.0253069	-0.923089	12	133338719	R	II	ANKLE2	TSS1500	island	TSS1500-island	chr12:133337981-133338989	NA	NA
S02	cg15403093	0.00223433	0.961153	0.011445	0.954832	12	133312361	R	II	ANKLE2	Body	shelf	Body-shelf	chr12:133308488-133310334	NA	NA
S02	cg13604246	0.00675972	0.932097	0.0202862	0.933704	2	241497412	F	I	ANKMY1	TSS200	island	TSS200-island	chr2:241496576-241497600	TRUE	NA	high-CpG:241146052-241146091
S02	cg08057432	0.00370794	-0.94986	0.0435451	-0.889175	16	89441217	F	II	ANKRD11	5'UTR	shelf	5'UTR-shelf	chr16:89438503-89438850	NA	NA
S02	cg09867358	0.00177294	-0.96542	0.0202937	-0.933687	16	89342851	F	II	ANKRD11	Body	shelf	Body-shelf	chr16:89345463-89348521	NA	NA
S02	cg18141744	0.00585231	0.93687	0.0323843	0.909217	11	69924156	F	I	ANO1	TSS1500	shore	TSS1500-shore	chr11:69924338-69925197	NA	NA
S02	cg04338871	0.020572	0.880486	0.031396	0.911091	11	70002333	F	II	ANO1	Body	shore	Body-shore	chr11:70001753-70001988	NA	NA
S02	cg25818697	0.0259322	0.865464	0.00463226	0.975337	11	69934795	R	II	ANO1	Body	shore	Body-shore	chr11:69933919-69934209	NA	TRUE
S02	cg12518775	0.0437607	0.823953	0.00970383	0.959557	2	69970294	F	II	ANXA4	5'UTR	shore	5'UTR-shore	chr2:69968749-69969592	NA	NA		rs72839814
S02	cg23996241	0.0172967	0.890604	0.0178695	0.939113	17	33914362	F	II	AP2B1	1stExon	opensea	1stExon-opensea		NA	NA
S02	cg05640721	0.00602583	0.935931	0.0425272	0.890928	15	90437833	F	II	AP3S2	TSS1500	shore	TSS1500-shore	chr15:90437025-90437602	NA	NA		rs28372736
S02	cg15605858	0.0210238	0.879152	0.0283776	0.916935	15	29395932	R	I	APBA2	Body	island	Body-island	chr15:29395641-29396290	TRUE	TRUE
S02	cg01863596	0.00762251	0.927841	0.0204093	0.933434	15	29348365	F	II	APBA2	Body	opensea	Body-opensea		NA	NA		rs28639932
S02	cg15832405	0.0136784	0.902923	0.0214107	0.931259	4	41216869	R	II	APBB2	TSS1500	shore	TSS1500-shore	chr4:41218314-41218768	NA	NA
S02	cg25611723	0.00250425	0.958857	0.00570115	0.971665	18	10453624	R	II	APCDD1	TSS1500	shore	TSS1500-shore	chr18:10454082-10454296	NA	NA
S02	cg10070112	0.0223841	0.875219	0.0453051	0.886172	19	36360529	R	II	APLP1	Body	island	Body-island	chr19:36360264-36360835	NA	TRUE
S02	cg09135399	0.00376477	0.949474	0.0265635	0.920543	22	39493114	F	II	APOBEC3H	TSS200	opensea	TSS200-opensea		NA	NA		rs35338824
S02	cg09051904	0.000904485	0.975343	0.00378885	0.978436	22	36635583	R	II	APOL2	1stExon	opensea	1stExon-opensea		NA	TRUE	low-CpG:34965501-34965624
S02	cg25455724	0.0428545	0.825844	0.0476039	0.882307	6	31623318	F	II	APOM	TSS1500	shelf	TSS1500-shelf	chr6:31619856-31620525	NA	NA		rs73398248
S02	cg24598678	0.0273923	0.861636	0.0266471	0.920375	3	57262464	R	II	APPL1	Body	island	Body-island	chr3:57261455-57262598	NA	NA
S02	cg00831237	0.0152916	0.897258	0.0406828	0.89414	12	50344289	F	II	AQP2	TSS1500	opensea	TSS1500-opensea		NA	NA
S02	cg26328335	0.00502669	0.941539	0.0205674	0.933088	12	50354840	F	I	AQP5	TSS1500	island	TSS1500-island	chr12:50354839-50356163	NA	NA
S02	cg02491003	0.00127085	-0.97075	0.0129831	-0.950851	3	57581393	R	II	ARF4	Body	shore	Body-shore	chr3:57583020-57583611	NA	NA
S02	cg20456954	0.00645519	0.933662	0.0172	0.940653	8	68178729	R	II	ARFGEF1	Body	opensea	Body-opensea		NA	TRUE
S02	cg08251901	0.000215428	0.987992	0.00610969	0.970323	12	15114904	F	II	ARHGDIB	TSS1500	opensea	TSS1500-opensea		NA	NA
S02	cg01128503	0.00152439	0.96795	0.0214398	0.931196	8	1771541	R	I	ARHGEF10	TSS1500	island	TSS1500-island	chr8:1771361-1772760	NA	NA
S02	cg17717972	0.0379329	0.836456	0.00740566	0.966248	8	1814957	R	II	ARHGEF10	Body	opensea	Body-opensea		NA	NA
S02	cg20335384	0.0488013	0.813754	0.0161835	0.943029	1	17901599	F	II	ARHGEF10L	5'UTR	opensea	5'UTR-opensea		NA	NA
S02	cg18337287	0.00603585	0.935877	0.0441811	0.888085	19	930871	R	II	ARID3A	Body	shore	Body-shore	chr19:932598-932845	NA	NA
S02	cg02582925	0.0152542	0.897386	3.07416e-06	0.999813	5	78281734	F	II	ARSB	1stExon	shore	1stExon-shore	chr5:78280317-78281300	NA	NA
S02	cg04341745	0.00133942	-0.969967	0.0142265	-0.947744	2	176029176	R	II	ATF2	5'UTR	shelf	5'UTR-shelf	chr2:176032385-176033275	NA	NA
S02	cg11580844	0.00994936	0.917413	0.0131132	0.950521	6	32097158	F	II	ATF6B	TSS1500	shore	TSS1500-shore	chr6:32097820-32098086	NA	NA
S02	cg21548749	0.0119982	0.909179	0.049751	0.878749	6	32096524	R	II	ATF6B	TSS1500	shore	TSS1500-shore	chr6:32097820-32098086	NA	NA
S02	cg00979931	0.00170585	0.966085	0.0135375	0.949454	11	72533664	F	II	ATG16L2	Body	island	Body-island	chr11:72532612-72533774	NA	NA		rs4944806
S02	cg23601059	0.00306574	0.954444	0.0388645	0.897353	2	38604316	R	I	ATL2	1stExon	island	1stExon-island	chr2:38603569-38604510	NA	NA
S02	cg22678707	0.043342	0.824824	0.0380732	0.898766	11	108092902	F	II	ATM	TSS1500	shore	TSS1500-shore	chr11:108093211-108093969	NA	NA
S02	cg01201215	0.00166214	0.966525	0.0130947	0.950568	5	151137430	F	II	ATOX1	Body	shore	Body-shore	chr5:151137992-151138418	NA	NA
S02	cg16745793	0.00416384	0.94684	0.0426632	0.890693	19	19770860	F	II	ATP13A1	Body	shelf	Body-shelf	chr19:19773991-19774767	NA	NA
S02	cg25789721	0.00406088	-0.947507	0.0185899	-0.937477	3	10370264	F	II	ATP2B2	3'UTR	shore	3'UTR-shore	chr3:10370438-10370806	NA	NA		rs41291205
S02	cg09685250	0.0120042	0.909156	0.00795089	0.964606	13	114305121	F	II	ATP4B	Body	shelf	Body-shelf	chr13:114302311-114302519	NA	NA
S02	cg02491878	0.00132543	0.970125	0.0152587	0.945233	7	138482580	R	II	ATP6V0A4	5'UTR	opensea	5'UTR-opensea		NA	TRUE			rs75431559
S02	cg18934443	0.0497016	0.811984	0.0475858	0.882337	7	149569776	F	II	ATP6V0E2	TSS1500	shore	TSS1500-shore	chr7:149570366-149571272	NA	NA
S02	cg16662787	0.0100324	0.917064	0.0390559	0.897012	16	28835671	R	II	ATXN2L	Body	island	Body-island	chr16:28833904-28835873	NA	NA	high-CpG:28742876-28743383
S02	cg12470551	0.0164159	0.893479	0.0313735	0.911134	7	70057640	F	II	AUTS2	Body	shelf	Body-shelf	chr7:70060834-70061456	NA	NA
S02	cg16906375	0.00760669	0.927917	0.0342395	0.905749	10	99447073	F	I	AVPI1	TSS200	island	TSS200-island	chr10:99446696-99447400	NA	NA	high-CpG:99436889-99437064
S02	cg04788993	0.0316796	0.850922	0.0414448	0.892808	13	31800059	R	II	B3GALTL	Body	opensea	Body-opensea		NA	TRUE
S02	cg09932758	0.00543442	0.93919	0.0238295	0.926136	12	58022542	R	II	B4GALNT1	Body	shore	Body-shore	chr12:58021294-58022037	NA	NA
S02	cg21097105	0.0079296	0.926384	0.0386705	0.897698	17	19265900	R	I	B9D1	1stExon	island	1stExon-island	chr17:19265403-19266444	NA	NA	high-CpG:19206483-19206649
S02	cg14116162	0.0421845	0.827254	0.019892	0.934571	11	64052260	F	I	BAD	TSS200	shore	TSS200-shore	chr11:64052607-64053652	NA	NA		rs652611
S02	cg11031567	0.00805082	-0.925816	0.0336165	-0.906907	17	79378207	F	II	BAHCC1	Body	shore	Body-shore	chr17:79377529-79377870	NA	NA		rs67316991
S02	cg13563094	0.0383802	0.835466	0.0438319	0.888683	17	79077330	R	II	BAIAP2	Body	island	Body-island	chr17:79077317-79077518	NA	NA
S02	cg10122230	0.000503309	-0.981626	0.00712909	-0.967097	16	88043323	F	II	BANP	Body	shore	Body-shore	chr16:88044296-88044502	NA	TRUE
S02	cg16821068	0.0294293	0.856454	0.0312293	0.911409	11	129245691	F	II	BARX2	TSS200	island	TSS200-island	chr11:129245108-129246395	TRUE	NA
S02	cg27308967	0.00850666	0.923717	0.001492	0.988427	6	31510491	F	I	BAT1	TSS1500	shore	TSS1500-shore	chr6:31509668-31509896	NA	NA
S02	cg08288345	0.04162	0.82845	0.0111465	0.955624	6	31506604	F	II	BAT1	Body	shelf	Body-shelf	chr6:31509668-31509896	NA	NA		rs1129640
S02	cg16220567	0.00748392	0.928508	0.0487324	0.880431	6	31631762	F	II	BAT4	Body	shore	Body-shore	chr6:31632815-31634093	TRUE	NA
S02	cg00746130	0.000985761	0.974254	0.00994437	0.958889	6	31671271	R	II	BAT5	TSS200	island	TSS200-island	chr6:31670594-31671274	NA	NA
S02	cg13804854	0.000862045	0.97593	0.00417657	0.976986	19	49458488	R	II	BAX	Body	island	Body-island	chr19:49457926-49458493	NA	NA
S02	cg10328766	0.00119572	0.971632	0.000749711	0.992688	7	107220040	R	II	BCAP29	TSS1500	shore	TSS1500-shore	chr7:107220344-107221075	NA	NA			rs79348113
S02	cg05179038	0.010108	-0.916747	0.0130804	-0.950604	14	99737917	R	II	BCL11B	TSS200	shore	TSS200-shore	chr14:99739801-99740920	NA	NA
S02	cg27569829	0.0102514	0.91615	0.0196288	0.935153	18	60984485	R	II	BCL2	Body	shore	Body-shore	chr18:60985503-60985741	NA	NA
S02	cg02214188	0.00575753	0.937389	0.039729	0.895819	4	104020949	F	II	BDH2	1stExon	opensea	1stExon-opensea		NA	NA
S02	cg20662856	0.0119998	0.909173	0.0241623	0.925444	22	43506238	R	II	BIK	TSS1500	shore	TSS1500-shore	chr22:43506500-43507610	TRUE	NA
S02	cg06291107	0.0333322	0.846978	0.0102665	0.958002	20	36157675	F	II	BLCAP	TSS1500	shore	TSS1500-shore	chr20:36156022-36156669	NA	NA			rs12625151
S02	cg11421182	0.00764362	0.92774	0.0224104	0.92912	20	36153479	R	II	BLCAP	5'UTR	shelf	5'UTR-shelf	chr20:36156022-36156669	TRUE	NA
S02	cg03741406	0.00784622	0.926776	0.0272707	0.919127	1	40255103	F	I	BMP8B	TSS1500	island	TSS1500-island	chr1:40253683-40255172	NA	NA
S02	cg12110846	0.00522209	0.940402	0.0400657	0.895225	6	32947695	F	II	BRD2	Body	opensea	Body-opensea		NA	NA
S02	cg01499736	0.00136682	0.96966	0.0157349	0.944092	6	36164655	R	I	BRPF3	5'UTR	island	5'UTR-island	chr6:36164132-36165205	NA	NA	high-CpG:36272480-36272974
S02	cg13885159	0.0111625	0.912448	0.0343935	0.905464	11	62473858	R	I	BSCL2	Body	island	Body-island	chr11:62473453-62474156	NA	NA	high-CpG:62230078-62230466
S02	cg00086297	0.00296246	0.955224	0.0107275	0.956749	16	3662233	R	I	BTBD12	TSS1500	shore	TSS1500-shore	chr16:3661120-3661775	NA	NA
S02	cg10866062	0.0251663	0.867513	0.0138561	0.94866	17	72358370	F	I	BTBD17	TSS1500	shelf	TSS1500-shelf	chr17:72356096-72356327	NA	TRUE
S02	cg09395239	0.00108849	0.97294	0.0214447	0.931185	11	57511522	R	II	BTBD18	3'UTR	shore	3'UTR-shore	chr11:57508730-57509569	NA	NA
S02	cg23712405	0.0108873	0.91355	0.0186001	0.937454	1	92546447	F	I	BTBD8	Body	island	Body-island	chr1:92545819-92546480	NA	NA
S02	cg25786525	0.0117973	0.909954	0.0437587	0.888808	10	77991332	R	II	C10orf11	Body	opensea	Body-opensea		NA	TRUE
S02	cg25193742	0.023687	0.871557	0.0294453	0.914846	10	104614220	R	I	C10orf32	Body	island	Body-island	chr10:104614000-104614326	TRUE	NA
S02	cg07909759	0.000983105	0.974289	0.000546634	0.994078	10	118429813	R	I	C10orf82	TSS1500	island	TSS1500-island	chr10:118429430-118429853	TRUE	NA
S02	cg04160753	0.000189917	0.988727	0.00557302	0.972092	10	134257307	R	I	C10orf91	TSS1500	opensea	TSS1500-opensea		TRUE	NA
S02	cg25745697	0.000183376	0.988923	0.00406699	0.977391	10	134755862	R	II	C10orf93	Body	island	Body-island	chr10:134755663-134756852	TRUE	TRUE			rs56100128
S02	cg03179726	0.00806851	0.925733	0.00368271	0.978842	11	33652171	F	I	C11orf41	Body	opensea	Body-opensea		NA	NA
S02	cg20921106	0.00151934	-0.968003	0.0215234	-0.931016	11	86012744	F	II	C11orf73	TSS1500	opensea	TSS1500-opensea		NA	NA
S02	cg15946268	0.0126235	-0.906804	0.0458324	-0.88528	11	64727755	F	II	C11orf85	TSS200	opensea	TSS200-opensea		NA	NA
S02	cg03882242	0.0394117	0.833203	0.0446875	0.887222	12	103889798	F	II	C12orf42	TSS200	island	TSS200-island	chr12:103889148-103889843	NA	NA
S02	cg14593550	0.00952966	0.919198	0.0206192	0.932975	12	7053164	R	I	C12orf57	TSS200	island	TSS200-island	chr12:7053149-7053927	NA	NA		rs28366050
S02	cg13236166	0.000579582	-0.980278	0.0072725	-0.966656	13	50511900	R	II	C13orf1	TSS1500	shore	TSS1500-shore	chr13:50509944-50511198	NA	NA
S02	cg25072733	0.0176072	0.889607	0.0329729	0.90811	13	37249481	F	I	C13orf36	5'UTR	shore	5'UTR-shore	chr13:37247949-37248463	NA	NA
S02	cg02008651	0.0401528	0.831594	0.0320557	0.909838	14	29247148	R	II	C14orf23	Body	shore	Body-shore	chr14:29247324-29247624	NA	NA
S02	cg14118465	0.00287094	0.955926	0.00980138	0.959285	14	105958792	F	II	C14orf80	Body	shore	Body-shore	chr14:105956175-105958197	NA	NA
S02	cg01370893	0.0189044	-0.885532	0.0319609	-0.910018	15	90443941	F	II	C15orf38	3'UTR	opensea	3'UTR-opensea		NA	NA
S02	cg09693508	0.00606583	0.935716	0.0293017	0.915125	15	90118856	R	II	C15orf42	1stExon	shore	1stExon-shore	chr15:90118971-90119363	NA	NA
S02	cg12959737	0.00107547	0.973103	0.00180472	0.986859	17	79519703	R	II	C17orf70	TSS1500	island	TSS1500-island	chr17:79518816-79519844	NA	NA
S02	cg02014797	0.00295195	0.955304	0.00878661	0.962158	17	59489343	F	II	C17orf82	1stExon	island	1stExon-island	chr17:59488115-59490485	NA	NA			rs34695336
S02	cg03764274	0.00508547	0.941194	0.0248908	0.923941	17	79632335	F	II	C17orf90	Body	shore	Body-shore	chr17:79633256-79634230	NA	NA		rs1128812
S02	cg25436157	0.0404361	0.830983	0.0339774	0.906235	18	21018562	R	II	C18orf45	TSS1500	shore	TSS1500-shore	chr18:21017671-21018011	NA	NA
S02	cg25804447	0.013239	0.904521	0.0133117	0.950021	19	1279189	R	II	C19orf24	3'UTR	shore	3'UTR-shore	chr19:1280712-1281170	NA	NA
S02	cg01011619	0.00449944	0.944719	0.0139334	0.948469	1	111506632	F	II	C1orf103	TSS200	island	TSS200-island	chr1:111505881-111507007	TRUE	NA		rs60940275
S02	cg01119135	0.0471893	0.81696	0.0159474	0.943587	1	207205525	R	II	C1orf116	5'UTR	opensea	5'UTR-opensea		NA	NA
S02	cg17355809	0.00684482	-0.931666	0.02339	-0.927054	1	231475345	F	II	C1orf124	Body	shore	Body-shore	chr1:231473012-231474382	NA	NA
S02	cg25461905	0.00884599	0.92219	0.0274496	0.918771	1	178481807	F	II	C1orf49	TSS1500	opensea	TSS1500-opensea		NA	NA
S02	cg00193613	0.011319	0.911827	0.0050557	0.973852	17	77042810	R	II	C1QTNF1	Body	shore	Body-shore	chr17:77043741-77044489	NA	NA
S02	cg24124029	0.0119137	0.909504	0.0421454	0.891589	20	9495572	R	I	C20orf103	Body	island	Body-island	chr20:9495253-9495597	NA	TRUE
S02	cg06824795	0.0380225	0.836257	0.0369947	0.900706	20	31766130	R	II	C20orf70	Body	opensea	Body-opensea		NA	TRUE
S02	cg20556702	0.0103132	0.915894	0.00944758	0.960275	21	19191892	R	I	C21orf91	TSS200	island	TSS200-island	chr21:19191095-19191952	NA	NA
S02	cg21968101	0.00721702	-0.92981	0.0469539	-0.883394	19	406560	R	II	C2CD4C	3'UTR	island	3'UTR-island	chr19:406131-406611	NA	NA
S02	cg24248317	0.0158829	0.895254	0.0255338	0.922627	2	26986379	R	II	C2orf18	TSS1500	shore	TSS1500-shore	chr2:26987030-26987500	NA	NA
S02	cg01436700	0.00573255	0.937526	0.0484318	0.880929	2	105953902	R	II	C2orf49	TSS200	island	TSS200-island	chr2:105953744-105954249	TRUE	NA			rs2033726
S02	cg16606324	0.00927729	0.92029	0.00204933	0.985695	3	10149918	F	I	C3orf24	TSS200	island	TSS200-island	chr3:10149750-10150066	NA	NA
S02	cg16338035	0.0156465	0.896051	0.0468512	0.883566	3	143691269	R	II	C3orf58	1stExon	island	1stExon-island	chr3:143689733-143692279	NA	NA
S02	cg01379240	0.00214947	0.961903	0.00674952	0.968279	3	138666144	F	I	C3orf72	5'UTR	island	5'UTR-island	chr3:138663718-138666346	NA	NA
S02	cg08785164	0.00353982	-0.95102	0.0447866	-0.887053	4	37591965	F	II	C4orf19	Body	opensea	Body-opensea		NA	TRUE			rs35633618
S02	cg00214668	0.000672842	0.978745	0.0175768	0.939784	4	81256795	F	I	C4orf22	TSS200	shore	TSS200-shore	chr4:81257040-81257270	TRUE	NA
S02	cg06889339	0.00507992	0.941227	0.0351671	0.904037	6	168197625	F	I	C6orf123	TSS200	island	TSS200-island	chr6:168197142-168198164	NA	NA
S02	cg00063066	0.00111946	0.972556	0.00883923	0.962006	6	126661328	R	I	C6orf173	5'UTR	island	5'UTR-island	chr6:126661135-126661387	TRUE	NA
S02	cg16289417	0.00771649	0.927392	0.0423823	0.891179	6	166400665	F	I	C6orf176	Body	shore	Body-shore	chr6:166401526-166402659	TRUE	NA
S02	cg18520925	0.00399679	0.947927	0.0453478	0.8861	6	36305155	F	II	C6orf222	TSS1500	opensea	TSS1500-opensea		NA	NA		rs75873031
S02	cg21620139	0.014735	0.899179	0.0451201	0.886486	6	31691535	F	I	C6orf25	Body	island	Body-island	chr6:31691425-31691718	NA	NA
S02	cg00994601	0.0222789	0.875519	0.00278068	0.982462	6	31628797	F	II	C6orf47	TSS1500	shore	TSS1500-shore	chr6:31628338-31628658	TRUE	NA
S02	cg05895410	0.00251376	0.958779	0.0193936	0.935676	7	40609519	F	II	C7orf10	Body	opensea	Body-opensea		NA	TRUE
S02	cg26627486	0.00451257	-0.944638	0.0214049	-0.931271	7	2595589	R	II	C7orf27	TSS1500	shore	TSS1500-shore	chr7:2594724-2595538	NA	NA
S02	cg23522468	0.0104452	-0.91535	0.0389027	-0.897285	7	139025701	R	II	C7orf55	TSS200	island	TSS200-island	chr7:139024930-139026298	NA	NA
S02	cg15978778	0.011899	-0.909561	0.0332291	-0.90763	7	47694443	R	II	C7orf65	TSS1500	opensea	TSS1500-opensea		NA	TRUE
S02	cg13947534	0.000911123	0.975252	0.0117725	0.95397	9	135362421	R	I	C9orf171	Body	island	Body-island	chr9:135361992-135362481	NA	NA
S02	cg21633026	0.0343486	0.844597	0.0351664	0.904038	8	61119660	R	II	CA8	3'UTR	opensea	3'UTR-opensea		NA	NA
S02	cg26176242	0.0352605	0.842489	0.0284381	0.916816	20	60969816	F	I	CABLES2	Body	island	Body-island	chr20:60969767-60970111	NA	NA
S02	cg01348442	0.000702742	-0.978276	0.0101995	-0.958186	3	54660332	R	I	CACNA2D3	Body	island	Body-island	chr3:54660189-54660638	TRUE	NA
S02	cg21743307	0.0028987	0.955712	0.00905493	0.961388	3	54159139	F	II	CACNA2D3	Body	shelf	Body-shelf	chr3:54155239-54157025	NA	NA
S02	cg27516159	0.0176591	0.889441	0.0464765	0.884195	12	1904847	R	I	CACNA2D4	Body	shore	Body-shore	chr12:1905277-1906765	NA	NA
S02	cg04168479	0.0182757	0.88749	0.0379155	0.899048	2	152872424	R	II	CACNB4	Body	opensea	Body-opensea		NA	NA
S02	cg24580655	0.00748615	-0.928497	0.0235144	-0.926793	1	159145638	R	II	CADM3	Body	shelf	Body-shelf	chr1:159141202-159141718	NA	NA
S02	cg27391511	0.022386	0.875213	0.0163203	0.942706	3	62571762	R	II	CADPS	Body	opensea	Body-opensea		NA	NA		rs833641
S02	cg15819352	5.48662e-05	0.993946	7.53294e-05	0.998421	1	1845940	R	II	CALML6	TSS1500	opensea	TSS1500-opensea		NA	NA
S02	cg12678695	0.00371031	0.949844	0.0257284	0.922231	7	71248649	F	II	CALN1	3'UTR	opensea	3'UTR-opensea		NA	TRUE		rs3801156
S02	cg04218548	0.00629452	0.934502	0.00439012	0.976206	1	6941387	F	II	CAMTA1	Body	opensea	Body-opensea		NA	TRUE
S02	cg07710883	0.00731442	0.929332	0.019607	0.935202	11	64972227	F	I	CAPN1	Body	island	Body-island	chr11:64972185-64972404	NA	TRUE
S02	cg22989995	0.00841149	0.924151	0.0437098	0.888892	7	2968595	F	II	CARD11	Body	island	Body-island	chr7:2968234-2968596	NA	NA
S02	cg01100203	0.00813221	0.925437	0.023275	0.927295	12	25348358	R	I	CASC1	TSS1500	island	TSS1500-island	chr12:25348039-25348399	NA	NA
S02	cg27418564	0.0118555	0.909729	0.0173669	0.940267	15	44581614	F	II	CASC4	Body	shore	Body-shore	chr15:44580804-44581543	NA	NA
S02	cg07581365	0.00783204	0.926844	0.0378394	0.899185	17	77770444	R	II	CBX8	Body	shore	Body-shore	chr17:77770672-77778468	NA	NA
S02	cg14202186	0.0281983	-0.859565	0.0311735	-0.911515	19	56164042	F	II	CCDC106	Body	island	Body-island	chr19:56163662-56167257	NA	NA
S02	cg07147285	0.0399442	0.832046	0.0495094	0.879147	16	58282922	R	II	CCDC113	TSS1500	shore	TSS1500-shore	chr16:58283703-58284084	NA	NA
S02	cg02803139	0.00429929	0.945974	0.00388779	0.978062	10	106113391	F	II	CCDC147	TSS200	opensea	TSS200-opensea		TRUE	NA
S02	cg00069059	0.039802	0.832354	0.00255578	0.983423	1	46086861	F	II	CCDC17	Body	shore	Body-shore	chr1:46088194-46089142	NA	NA
S02	cg06784218	0.00268254	0.957408	0.0205035	0.933228	1	46089804	F	II	CCDC17	TSS200	shore	TSS200-shore	chr1:46088194-46089142	NA	NA
S02	cg17105151	0.0092677	0.920332	0.0438827	0.888596	1	32666292	F	I	CCDC28B	1stExon	island	1stExon-island	chr1:32666231-32666460	TRUE	NA
S02	cg06541093	0.00478593	0.94297	0.0375238	0.899752	15	74537514	R	II	CCDC33	Body	shore	Body-shore	chr15:74537809-74538114	NA	NA
S02	cg19611175	0.0012311	0.971213	0.00776265	0.965168	3	128720242	F	I	CCDC48	TSS1500	island	TSS1500-island	chr3:128719865-128721245	NA	NA
S02	cg20488281	0.0436356	0.824213	0.00734323	0.966439	12	119772354	R	II	CCDC60	TSS200	island	TSS200-island	chr12:119772353-119772594	NA	NA
S02	cg12703194	0.0262228	0.864695	0.00169225	0.987412	16	3086867	F	I	CCDC64B	TSS1500	island	TSS1500-island	chr16:3086283-3086968	NA	NA
S02	cg00308065	0.00100901	0.973951	0.018117	0.938549	12	124422135	R	II	CCDC92	Body	island	Body-island	chr12:124421581-124422163	NA	NA
S02	cg10826200	0.0415974	0.828498	0.00166609	0.987542	19	4247502	R	II	CCDC94	Body	shore	Body-shore	chr19:4246828-4247222	NA	NA
S02	cg26984343	0.04177	0.828131	0.0302708	0.913247	13	37006133	R	I	CCNA1	1stExon	island	1stExon-island	chr13:37005581-37006453	TRUE	TRUE
S02	cg08366813	0.0251546	0.867545	0.0212743	0.931553	15	59397042	F	I	CCNB2	TSS1500	shore	TSS1500-shore	chr15:59397270-59397749	NA	NA
S02	cg15330584	0.0129322	0.905653	0.0308005	0.912229	11	69455512	F	I	CCND1	TSS1500	island	TSS1500-island	chr11:69451136-69458596	NA	NA
S02	cg13377056	0.000100453	0.991805	0.00238628	0.984165	1	145705805	F	II	CD160	Body	opensea	Body-opensea		NA	TRUE
S02	cg18166915	0.00153818	0.967804	0.0252211	0.923265	3	112694196	R	II	CD200R1	TSS1500	opensea	TSS1500-opensea		NA	NA
S02	cg02099418	0.00498627	0.941777	0.0413779	0.892924	2	204571146	R	II	CD28	TSS200	opensea	TSS200-opensea		NA	NA			rs55705516
S02	cg06180389	0.0105226	0.915032	0.00375565	0.978563	1	111436823	F	II	CD53	Body	opensea	Body-opensea		NA	NA		rs3905318
S02	cg19825186	0.00411711	0.947142	0.018254	0.938237	1	207495562	F	I	CD55	Body	shore	Body-shore	chr1:207494543-207495364	NA	NA
S02	cg09970481	0.0034064	0.951959	0.0378413	0.899181	19	42379744	F	II	CD79A	TSS1500	opensea	TSS1500-opensea		NA	NA		rs1428922
S02	cg09664479	0.0259164	0.865506	0.0324604	0.909074	11	44617598	R	I	CD82	Body	opensea	Body-opensea		NA	TRUE
S02	cg08608952	0.00900785	0.921472	0.0423997	0.891149	1	22383198	R	II	CDC42	5'UTR	shelf	5'UTR-shelf	chr1:22379009-22380029	NA	NA
S02	cg18768612	0.00439778	0.945353	0.0370396	0.900625	1	22378488	R	II	CDC42	TSS1500	shore	TSS1500-shore	chr1:22379009-22380029	NA	NA			rs725157
S02	cg07477137	0.025373	0.866957	0.0266474	0.920375	11	65083332	F	II	CDC42EP2	5'UTR	island	5'UTR-island	chr11:65081937-65083333	NA	NA
S02	cg15773716	0.0224886	0.874921	0.0396177	0.896016	6	44355950	F	I	CDC5L	Body	shore	Body-shore	chr6:44355156-44355778	NA	NA
S02	cg06160898	0.00714609	0.93016	0.0437565	0.888812	3	45187312	R	II	CDCP1	Body	island	Body-island	chr3:45187026-45187946	TRUE	NA
S02	cg03632782	0.00523899	-0.940304	0.0307785	-0.912271	16	82781365	F	II	CDH13	Body	opensea	Body-opensea		NA	TRUE		rs77816025
S02	cg14150687	0.00593217	-0.936436	0.0364172	-0.901753	10	73356962	R	II	CDH23	Body	opensea	Body-opensea		NA	TRUE			rs74147370
S02	cg23373966	0.00112235	0.97252	0.0043791	0.976246	6	20668719	F	II	CDKAL1	Body	opensea	Body-opensea		NA	TRUE
S02	cg05090695	0.00749107	0.928474	0.0429964	0.890118	11	2907670	F	I	CDKN1C	TSS1500	island	TSS1500-island	chr11:2907308-2907675	NA	NA			rs55812657
S02	cg26646427	0.00391646	0.948458	0.0393241	0.896536	22	46770870	F	II	CELSR1	Body	island	Body-island	chr22:46770433-46770871	NA	NA		rs78660875
S02	cg17904852	0.000716736	0.97806	0.0108723	0.956358	3	48700269	F	I	CELSR3	5'UTR	island	5'UTR-island	chr3:48698335-48701667	NA	NA	high-CpG:48674967-48675358
S02	cg22926842	0.00984541	0.917851	0.0488768	0.880191	22	42336869	R	II	CENPM	TSS1500	opensea	TSS1500-opensea		NA	NA
S02	cg12911907	0.0045914	0.944152	0.0293714	0.91499	6	49451444	F	II	CENPQ	Body	opensea	Body-opensea		NA	NA
S02	cg06060835	0.0125233	0.907181	0.0116909	0.954184	6	31913809	R	I	CFB	1stExon	opensea	1stExon-opensea		TRUE	TRUE	low-CpG:32021681-32021916
S02	cg20021784	0.00578	0.937265	0.0299739	0.913821	2	201984386	F	II	CFLAR	5'UTR	shore	5'UTR-shore	chr2:201983198-201983709	NA	NA
S02	cg14538319	0.0109795	0.913179	0.0228267	0.928238	15	93464153	F	II	CHD2	Body	opensea	Body-opensea		NA	TRUE			rs79551512
S02	cg13916266	0.00134169	0.969941	0.0150412	0.945757	17	7787658	F	II	CHD3	TSS1500	shore	TSS1500-shore	chr17:7788261-7789091	NA	NA
S02	cg16519762	0.00868174	0.922926	0.0445801	0.887405	17	7792134	R	II	CHD3	Body	shelf	Body-shelf	chr17:7788261-7789091	NA	TRUE
S02	cg23432201	0.0180314	0.888259	0.0305066	0.912793	20	5892091	F	I	CHGB	5'UTR	island	5'UTR-island	chr20:5891878-5892417	TRUE	TRUE	high-CpG:5840032-5840182
S02	cg19431346	0.00389027	0.948632	0.0469177	0.883454	3	427558	F	II	CHL1	Body	opensea	Body-opensea		NA	NA
S02	cg04671614	0.00598377	0.936157	0.0437051	0.8889	15	78913820	R	I	CHRNA3	TSS200	shore	TSS200-shore	chr15:78912246-78913616	NA	NA
S02	cg09413615	0.00546203	0.939034	0.00645008	0.969227	15	78913637	F	II	CHRNA3	TSS200	shore	TSS200-shore	chr15:78912246-78913616	NA	NA
S02	cg21883683	0.00429144	0.946024	0.0132706	0.950124	15	32322525	F	II	CHRNA7	TSS200	island	TSS200-island	chr15:32322164-32323060	TRUE	NA
S02	cg22349396	0.0467868	0.817768	0.0429846	0.890138	17	4803684	R	I	CHRNE	Body	island	Body-island	chr17:4802265-4805402	NA	NA
S02	cg01940855	0.0360499	0.840685	0.0480255	0.881604	12	104852355	R	I	CHST11	Body	island	Body-island	chr12:104850253-104852395	NA	NA
S02	cg06399302	0.00059968	0.979938	0.00550223	0.97233	19	34113214	F	II	CHST8	5'UTR	island	5'UTR-island	chr19:34112279-34114353	NA	TRUE
S02	cg00590620	0.00665071	0.932653	0.0410452	0.893506	18	12254690	R	II	CIDEA	Body	island	Body-island	chr18:12254147-12255089	TRUE	TRUE
S02	cg01704198	0.0191327	-0.884829	0.0405363	-0.894397	3	33757893	F	II	CLASP2	Body	shore	Body-shore	chr3:33759206-33759911	NA	NA
S02	cg19243533	0.00080137	-0.976796	0.0191385	-0.936245	1	43205605	R	II	CLDN19	1stExon	shore	1stExon-shore	chr1:43204115-43204323	NA	NA
S02	cg06315607	0.00634642	0.934229	0.0488528	0.880231	22	19512084	R	II	CLDN5	1stExon	island	1stExon-island	chr22:19510871-19512254	NA	NA
S02	cg02272213	0.0017663	0.965486	0.00427762	0.976615	6	31699298	F	II	CLIC1	Body	shore	Body-shore	chr6:31695894-31698245	NA	NA
S02	cg02189785	0.00680266	0.931879	0.0164643	0.942368	9	139891008	R	II	CLIC3	1stExon	shore	1stExon-shore	chr9:139888934-139890343	NA	TRUE
S02	cg21196488	0.00412382	0.947099	0.0267671	0.920134	9	139890918	R	II	CLIC3	Body	shore	Body-shore	chr9:139888934-139890343	NA	TRUE			rs908834
S02	cg25005374	0.00242165	-0.959546	0.0116229	-0.954363	1	25132363	R	II	CLIC4	Body	opensea	Body-opensea		TRUE	TRUE
S02	cg17038108	0.00297665	0.955116	0.0444325	0.887656	15	74907587	F	II	CLK3	5'UTR	island	5'UTR-island	chr15:74906938-74908538	NA	NA
S02	cg21182196	0.0137248	0.902756	0.00648861	0.969105	14	95786801	R	I	CLMN	TSS1500	shore	TSS1500-shore	chr14:95785752-95786151	NA	NA
S02	cg10466221	0.0203178	0.881242	0.0459695	0.885049	16	28503997	F	I	CLN3	TSS1500	shore	TSS1500-shore	chr16:28502813-28503491	NA	NA
S02	cg22565251	0.0138401	0.902341	0.00462937	0.975347	19	45461093	F	II	CLPTM1	Body	shelf	Body-shelf	chr19:45458213-45459083	NA	NA
S02	cg25396690	0.00726814	0.929559	0.0233567	0.927123	2	7006004	R	II	CMPK2	TSS200	island	TSS200-island	chr2:7005163-7006340	NA	NA		rs4669108
S02	cg10021295	0.00250955	0.958814	0.0318297	0.910266	16	66731183	R	I	CMTM4	TSS1500	island	TSS1500-island	chr16:66729825-66731262	NA	NA
S02	cg23301462	0.000172705	0.989251	0.00312122	0.981055	8	87757285	F	II	CNGB3	TSS1500	opensea	TSS1500-opensea		NA	NA
S02	cg18961230	0.00950621	0.919299	0.0405328	0.894404	11	66046083	F	II	CNIH2	Body	shore	Body-shore	chr11:66045211-66045708	TRUE	NA
S02	cg17235179	0.041563	0.828571	0.0490958	0.879829	5	154240634	F	II	CNOT8	5'UTR	shelf	5'UTR-shelf	chr5:154237008-154238362	NA	NA
S02	cg01507577	0.00257071	-0.958311	0.0175989	-0.939733	7	146484609	R	II	CNTNAP2	Body	opensea	Body-opensea		NA	NA
S02	cg02452435	0.00332903	0.952513	0.0287215	0.916259	17	71188192	R	I	COG1	TSS1500	shore	TSS1500-shore	chr17:71188407-71189458	NA	NA
S02	cg08241373	0.0270385	0.862555	0.0168691	0.941421	6	33139529	F	I	COL11A2	Body	opensea	Body-opensea		NA	NA		rs61738289
S02	cg21232625	0.0444088	0.822612	0.0468109	0.883633	6	33161394	R	II	COL11A2	TSS1500	shore	TSS1500-shore	chr6:33159991-33160263	TRUE	NA
S02	cg13494827	0.0188116	-0.885819	0.0350938	-0.904172	9	101809008	F	II	COL15A1	Body	opensea	Body-opensea		NA	TRUE
S02	cg12751817	0.022808	0.874016	0.0264539	0.920764	6	55977770	F	II	COL21A1	Body	opensea	Body-opensea		NA	NA
S02	cg26278699	0.0140801	0.901484	0.0166107	0.942024	2	238322972	R	II	COL6A3	TSS200	opensea	TSS200-opensea		NA	NA	low-CpG:237987359-237987790
S02	cg03704503	0.00436577	0.945554	0.0299628	0.913842	10	76994576	F	II	COMTD1	Body	island	Body-island	chr10:76993892-76995953	NA	NA
S02	cg16947947	0.00941349	0.919699	0.00558834	0.972041	4	84206068	R	II	COQ2	TSS200	shore	TSS200-shore	chr4:84205381-84206020	NA	NA
S02	cg17690322	0.0321977	0.849676	0.0226423	0.928628	11	67206434	R	II	CORO1B	Body	shelf	Body-shelf	chr11:67203319-67203662	NA	NA
S02	cg00084094	0.0245041	0.869309	0.0497992	0.87867	12	109096204	R	II	CORO1C	5'UTR	opensea	5'UTR-opensea		NA	TRUE
S02	cg16404364	0.0187213	0.886099	0.0200552	0.934211	7	1006746	F	II	COX19	3'UTR	shore	3'UTR-shore	chr7:1007159-1007558	NA	NA
S02	cg09635541	0.0244955	0.869332	0.0367808	0.901093	4	812499	F	II	CPLX1	Body	island	Body-island	chr4:812386-812646	NA	NA
S02	cg14648916	0.0133011	0.904294	0.0394425	0.896326	5	175224322	R	I	CPLX2	5'UTR	island	5'UTR-island	chr5:175223609-175224679	TRUE	TRUE
S02	cg25277630	0.00209027	0.962434	0.00536167	0.972804	1	53662708	F	II	CPT2	1stExon	island	1stExon-island	chr1:53662309-53662815	NA	NA		rs2929073
S02	cg16414052	0.00208237	0.962506	0.0191773	0.936158	16	1704944	F	II	CRAMP1L	Body	shore	Body-shore	chr16:1705866-1706244	NA	NA
S02	cg00097038	0.00425091	-0.946282	0.0379839	-0.898926	1	197382771	F	II	CRB1	Body	opensea	Body-opensea		NA	NA
S02	cg08051625	0.0115512	0.910913	0.0271073	0.919454	16	3791081	R	II	CREBBP	Body	opensea	Body-opensea		NA	NA
S02	cg12451271	0.00350637	0.951254	0.0243187	0.92512	1	167523119	F	II	CREG1	TSS200	shore	TSS200-shore	chr1:167522469-167523070	NA	NA
S02	cg09562045	0.00602719	0.935923	0.0113376	0.955116	4	5890424	F	II	CRMP1	Body	island	Body-island	chr4:5889203-5890645	TRUE	NA
S02	cg12159464	0.0192639	-0.884427	0.0241009	-0.925572	8	19295809	R	II	CSGALNACT1	Body	opensea	Body-opensea		NA	TRUE
S02	cg20668952	0.0049981	0.941707	0.0224585	0.929018	15	75082885	F	II	CSK	5'UTR	opensea	5'UTR-opensea		TRUE	TRUE
S02	cg27211576	0.00446357	0.944942	0.00626116	0.969833	15	75093165	R	II	CSK	Body	shelf	Body-shelf	chr15:75095349-75095560	NA	TRUE
S02	cg12468647	0.0499651	0.81147	0.00464654	0.975286	15	75975061	F	II	CSPG4	Body	island	Body-island	chr15:75975005-75975363	NA	NA
S02	cg23589728	0.0430554	0.825423	0.0374094	0.899958	1	201454426	F	II	CSRP1	Body	shelf	Body-shelf	chr1:201450880-201451105	NA	NA
S02	cg18132611	0.00565927	0.937931	0.0450519	0.886602	1	85040304	R	I	CTBS	TSS200	island	TSS200-island	chr1:85039825-85040344	NA	NA
S02	cg12824246	0.0010672	0.973207	0.01613	0.943155	3	37902741	F	I	CTDSPL	TSS1500	island	TSS1500-island	chr3:37901938-37904039	NA	NA
S02	cg14288266	0.00379499	0.94927	0.0262111	0.921253	2	204737672	F	II	CTLA4	3'UTR	opensea	3'UTR-opensea		NA	NA
S02	cg21747652	0.00225273	0.960992	0.0172266	0.940591	5	138238397	F	I	CTNNA1	Body	opensea	Body-opensea		NA	TRUE		rs77548631
S02	cg11544657	0.002918	-0.955564	0.0131078	-0.950535	1	9968130	R	II	CTNNBIP1	5'UTR	shore	5'UTR-shore	chr1:9969845-9970063	NA	NA
S02	cg02240370	0.0297861	0.855564	0.0453984	0.886014	10	101996963	F	II	CWF19L1	Body	opensea	Body-opensea		NA	NA
S02	cg25784617	0.0278101	0.860559	0.0434358	0.889362	3	39323539	F	II	CX3CR1	TSS1500	opensea	TSS1500-opensea		NA	NA			rs62244246
S02	cg10322876	0.0214564	-0.877889	0.0378545	-0.899158	19	41496749	R	II	CYP2B6	TSS1500	opensea	TSS1500-opensea		NA	NA
S02	cg18984983	0.010482	0.915199	0.0344101	0.905433	10	135342936	F	II	CYP2E1	Body	shore	Body-shore	chr10:135341255-135342561	TRUE	NA
S02	cg19062489	0.0359245	0.840971	0.0243227	0.925112	19	15662114	R	II	CYP4F22	Body	island	Body-island	chr19:15662113-15662358	NA	NA
S02	cg14630237	0.00183089	-0.964857	0.0460612	-0.884894	7	91742501	R	II	CYP51A1	3'UTR	opensea	3'UTR-opensea		NA	NA
S02	cg11592576	0.0241333	0.870324	0.0189624	0.936639	3	42915467	F	II	CYP8B1	3'UTR	opensea	3'UTR-opensea		NA	NA			rs79670156
S02	cg16093048	0.0153293	0.897129	0.0245398	0.924664	17	20059054	F	II	CYTSB	Body	island	Body-island	chr17:20059028-20060060	NA	NA
S02	cg21521453	0.0102065	0.916337	0.0433008	0.889594	2	242695552	R	II	D2HGDH	Body	opensea	Body-opensea		NA	NA
S02	cg22641501	0.00201871	0.963087	0.0208728	0.932423	2	242692882	R	II	D2HGDH	Body	opensea	Body-opensea		NA	NA
S02	cg07011711	0.0266418	-0.863591	0.0259994	-0.921681	11	61467286	R	II	DAGLA	5'UTR	opensea	5'UTR-opensea		NA	TRUE
S02	cg21521230	0.0382829	0.835681	0.0359924	0.902526	6	33288635	R	II	DAXX	Body	shore	Body-shore	chr6:33288733-33289008	NA	NA
S02	cg18315312	0.0117326	0.910205	0.0192192	0.936065	1	168025917	F	II	DCAF6	Body	shore	Body-shore	chr1:168025508-168025722	NA	NA			rs12078184
S02	cg02835371	0.00108111	0.973032	0.0236317	0.926548	18	49866085	R	II	DCC	TSS1500	shelf	TSS1500-shelf	chr18:49868377-49868759	NA	NA
S02	cg04945158	0.00745273	-0.928659	0.0380501	-0.898807	6	24358681	R	II	DCDC2	TSS1500	shore	TSS1500-shore	chr6:24360029-24360411	NA	NA
S02	cg05657208	0.0253315	0.867069	0.0392678	0.896636	10	14993673	R	II	DCLRE1C	Body	shelf	Body-shelf	chr10:14995680-14996431	NA	NA
S02	cg09810078	0.0238178	0.871194	0.0195569	0.935313	6	30860265	R	I	DDR1	Body	opensea	Body-opensea		NA	TRUE
S02	cg03529744	0.0228901	0.873785	0.0320503	0.909848	12	9600884	F	I	DDX12	TSS200	island	TSS200-island	chr12:9600415-9601259	NA	NA	high-CpG:9492142-9492201
S02	cg14057760	0.00271528	0.957147	0.0191854	0.93614	12	12982506	F	II	DDX47	3'UTR	opensea	3'UTR-opensea		NA	NA
S02	cg05758978	0.0499069	0.811583	0.014459	0.947174	7	44614305	F	I	DDX56	TSS200	shore	TSS200-shore	chr7:44613211-44613875	NA	NA
S02	cg05200311	0.00417962	0.946739	0.0324301	0.909131	6	18264737	F	II	DEK	1stExon	island	1stExon-island	chr6:18264139-18265100	NA	NA	high-CpG:18372383-18372783
S02	cg20895054	0.00574032	0.937483	0.0498243	0.878628	6	18261541	R	II	DEK	Body	shelf	Body-shelf	chr6:18264139-18265100	NA	NA
S02	cg22804000	0.0112142	0.912242	0.00973705	0.959465	7	24797691	F	II	DFNA5	TSS1500	shore	TSS1500-shore	chr7:24796541-24797487	NA	NA		rs6956429
S02	cg06697094	0.0118769	0.909646	0.0209774	0.932196	17	54911185	F	I	DGKE	TSS1500	island	TSS1500-island	chr17:54910496-54912470	NA	NA
S02	cg01795964	0.0375485	0.837311	0.0108826	0.956331	7	137532857	R	II	DGKI	TSS1500	shore	TSS1500-shore	chr7:137531125-137532382	NA	NA
S02	cg03933646	0.0430241	0.825488	0.0135339	0.949464	1	55317098	R	II	DHCR24	3'UTR	opensea	3'UTR-opensea		NA	TRUE	low-CpG:55089666-55089896
S02	cg05170711	0.00810368	0.925569	0.0343697	0.905508	13	60648567	R	II	DIAPH3	Body	opensea	Body-opensea		NA	TRUE
S02	cg16518266	0.00414537	0.946959	0.0035991	0.979164	2	218621552	R	II	DIRC3	TSS1500	shore	TSS1500-shore	chr2:218621279-218621498	TRUE	NA
S02	cg04507426	0.00125002	0.970992	0.0123934	0.952358	16	56229180	R	II	DKFZP434H168	TSS1500	shelf	TSS1500-shelf	chr16:56225255-56226351	NA	NA
S02	cg08272783	0.0188939	0.885564	0.019643	0.935122	11	45792066	F	I	DKFZp779M0652	TSS1500	opensea	TSS1500-opensea		NA	NA
S02	cg23489110	0.0214204	0.877993	0.0124879	0.952115	19	49866384	R	I	DKKL1	TSS1500	shore	TSS1500-shore	chr19:49866752-49867209	NA	NA
S02	cg08768218	0.00599171	0.936114	0.00241164	0.984053	8	13372483	F	II	DLC1	TSS200	opensea	TSS200-opensea		NA	NA
S02	cg23791672	0.00564351	0.938018	0.0397694	0.895748	11	83167314	R	I	DLG2	3'UTR	opensea	3'UTR-opensea		NA	NA
S02	cg26495179	0.046615	0.818114	0.011754	0.954019	20	34994278	F	II	DLGAP4	TSS1500	opensea	TSS1500-opensea		NA	NA			rs61361327
S02	cg27139933	0.000284788	0.986189	0.00324173	0.98057	6	170600026	F	I	DLL1	TSS1500	island	TSS1500-island	chr6:170598214-170601222	TRUE	NA
S02	cg27199697	0.00303465	0.954677	0.0173018	0.940418	17	48067475	F	II	DLX3	3'UTR	shelf	3'UTR-shelf	chr17:48070698-48072654	NA	NA			rs35795438
S02	cg25581124	0.0270099	-0.862629	0.0149144	-0.946064	15	51786154	F	II	DMXL2	Body	opensea	Body-opensea		NA	TRUE			rs77973860
S02	cg26460931	0.00663938	0.932711	0.0260869	0.921504	1	6762130	F	II	DNAJC11	TSS200	island	TSS200-island	chr1:6761295-6762131	NA	NA
S02	cg25432392	0.0251897	0.86745	0.00422928	0.976792	3	180707711	F	II	DNAJC19	TSS200	shore	TSS200-shore	chr3:180707266-180707627	NA	NA
S02	cg19738233	0.000848396	-0.976122	0.0120019	-0.953371	11	31393785	R	II	DNAJC24	Body	shelf	Body-shelf	chr11:31391087-31391498	NA	NA
S02	cg04683068	0.0304911	0.85382	0.00696727	0.967598	2	25527080	F	I	DNMT3A	Body	opensea	Body-opensea		NA	TRUE
S02	cg10142668	0.00625184	0.934727	0.0323581	0.909267	2	25534203	F	II	DNMT3A	Body	opensea	Body-opensea		TRUE	TRUE
S02	cg11007492	0.00348496	0.951404	0.0370207	0.900659	10	128974063	F	II	DOCK1	Body	island	Body-island	chr10:128973590-128974064	NA	NA
S02	cg18642369	0.0110182	0.913024	0.015527	0.944589	13	99651231	F	II	DOCK9	Body	opensea	Body-opensea		NA	TRUE
S02	cg21712331	0.0343185	0.844667	0.0176002	0.93973	13	99630489	R	II	DOCK9	Body	opensea	Body-opensea		TRUE	TRUE
S02	cg03047626	0.0338942	0.845657	0.0208254	0.932526	11	65119893	R	II	DPF2	3'UTR	shelf	3'UTR-shelf	chr11:65121938-65122712	NA	NA
S02	cg07179075	0.036896	0.838772	0.0463179	0.884462	1	97706031	R	II	DPYD	Body	opensea	Body-opensea		NA	NA
S02	cg02595120	0.0147908	0.898984	0.0259198	0.921842	5	146832518	F	II	DPYSL3	Body	shore	Body-shore	chr5:146832560-146833938	NA	NA
S02	cg12176709	0.00183189	0.964847	0.0219702	0.930058	11	113346485	F	II	DRD2	TSS1500	shore	TSS1500-shore	chr11:113345068-113346328	NA	NA
S02	cg20029745	0.00270275	0.957246	0.0232415	0.927365	18	28621985	F	II	DSC3	Body	island	Body-island	chr18:28621489-28623117	NA	NA
S02	cg19869037	0.00437838	0.945475	0.0359583	0.902589	6	116732515	F	II	DSE	Body	opensea	Body-opensea		NA	TRUE
S02	cg16305516	0.00108744	-0.972953	0.0069748	-0.967575	6	345932	F	II	DUSP22	Body	opensea	Body-opensea		NA	NA
S02	cg10663017	0.00612921	0.935377	0.0069472	0.967661	1	159750305	R	II	DUSP23	TSS1500	shore	TSS1500-shore	chr1:159750416-159751353	NA	NA
S02	cg25144696	0.0127115	0.906474	0.0371422	0.90044	12	77459591	R	I	E2F7	TSS1500	island	TSS1500-island	chr12:77458947-77459942	NA	NA			rs310852
S02	cg07810726	0.0030762	0.954366	0.0153206	0.945084	5	158524649	F	II	EBF1	Body	shore	Body-shore	chr5:158526133-158526431	NA	NA
S02	cg22077962	0.0133847	0.903989	0.0456594	0.885573	1	21607409	F	I	ECE1	TSS1500	opensea	TSS1500-opensea		NA	NA		rs77531714
S02	cg11803660	0.00969099	0.918507	0.0285151	0.916664	3	128097781	R	II	EEFSEC	Body	opensea	Body-opensea		TRUE	TRUE			rs79318268
S02	cg03440362	0.0486809	0.813991	0.0442794	0.887917	12	3782889	F	II	EFCAB4B	Body	opensea	Body-opensea		NA	NA		rs61908560	rs61907259
S02	cg12305588	0.00495291	0.941974	0.0436676	0.888964	6	32135715	R	II	EGFL8	Body	shore	Body-shore	chr6:32134460-32135196	NA	NA
S02	cg24328676	0.0480559	0.81523	0.0289427	0.915826	6	32134970	F	II	EGFL8	Body	island	Body-island	chr6:32134460-32135196	NA	TRUE
S02	cg05666120	0.0027933	0.956531	0.0220943	0.929793	2	73520379	R	I	EGR4	1stExon	island	1stExon-island	chr2:73518364-73520986	NA	NA
S02	cg12087303	0.0387215	0.834714	0.0289519	0.915808	6	31854429	R	II	EHMT2	Body	shelf	Body-shelf	chr6:31856896-31857104	NA	NA
S02	cg00332575	0.00994058	0.91745	0.0430345	0.890052	22	36925175	F	II	EIF3D	1stExon	island	1stExon-island	chr22:36924935-36925640	NA	NA	high-CpG:35255103-35255222
S02	cg00963169	0.0280492	0.859946	0.0332616	0.907569	1	50513927	F	I	ELAVL4	Body	island	Body-island	chr1:50513644-50514320	NA	TRUE
S02	cg08538032	0.00692452	0.931264	0.0142062	0.947794	1	50574507	R	II	ELAVL4	Body	opensea	Body-opensea		NA	NA
S02	cg00037388	0.0120119	0.909126	0.0160615	0.943317	2	54951307	F	II	EML6	TSS1500	island	TSS1500-island	chr2:54950394-54952488	NA	NA		rs76162628
S02	cg20951821	0.0173343	0.890483	0.0308859	0.912065	5	73937141	F	II	ENC1	1stExon	island	1stExon-island	chr5:73935725-73937551	NA	NA
S02	cg23267872	0.0243904	0.86962	0.0458962	0.885173	1	8937087	F	I	ENO1	5'UTR	shore	5'UTR-shore	chr1:8938098-8939409	NA	NA
S02	cg20991983	0.0101864	0.916421	0.0386134	0.8978	1	22927528	F	II	EPHA8	Body	island	Body-island	chr1:22927145-22927542	NA	NA
S02	cg03037684	0.00283904	0.956174	0.0426363	0.89074	6	152421333	R	II	ESR1	3'UTR	opensea	3'UTR-opensea		TRUE	NA
S02	cg07392702	0.0385265	0.835143	0.0291855	0.915352	7	158595915	R	II	ESYT2	Body	shore	Body-shore	chr7:158596444-158597251	NA	NA
S02	cg12984635	0.000748502	-0.977578	0.0127516	-0.95144	19	44032076	F	I	ETHE1	TSS1500	shore	TSS1500-shore	chr19:44031127-44031504	NA	NA
S02	cg11760500	0.0478741	0.815592	0.040126	0.895119	11	128385880	F	II	ETS1	Body	opensea	Body-opensea		NA	TRUE		rs11221335	rs76301752
S02	cg02332577	0.00983075	0.917913	0.0464408	0.884255	1	157106123	R	II	ETV3	Body	shore	Body-shore	chr1:157107749-157108645	NA	NA
S02	cg19069963	0.00385801	0.948847	0.0420573	0.891742	22	29663643	R	I	EWSR1	TSS1500	island	TSS1500-island	chr22:29663622-29664903	NA	NA
S02	cg14579240	0.016331	0.89376	0.0373359	0.90009	9	140202073	F	I	EXD3	Body	opensea	Body-opensea		NA	TRUE
S02	cg14004197	0.000604448	-0.979858	0.00477621	-0.974827	9	140216230	F	II	EXD3	Body	shore	Body-shore	chr9:140216866-140218065	NA	NA		rs11534411
S02	cg04088182	0.0183181	-0.887357	0.0384324	-0.898123	6	159188303	R	II	EZR	Body	opensea	Body-opensea		NA	NA
S02	cg25762974	0.0197636	0.882907	0.0397814	0.895727	12	50293815	F	II	FAIM2	Body	shelf	Body-shelf	chr12:50297580-50297988	NA	NA
S02	cg02852436	0.00757132	0.928087	0.022597	0.928724	20	2821472	F	I	FAM113A	TSS200	island	TSS200-island	chr20:2820509-2821911	NA	NA			rs6076435
S02	cg11490986	0.0336749	0.846171	0.0230198	0.927831	7	143599184	R	I	FAM115A	TSS200	island	TSS200-island	chr7:143598867-143599426	NA	NA
S02	cg07076175	0.00175806	0.965567	0.00741136	0.966231	8	53478053	R	I	FAM150A	TSS200	island	TSS200-island	chr8:53477544-53478627	NA	NA
S02	cg11243835	0.00626691	0.934647	0.0272578	0.919153	10	116581808	F	II	FAM160B1	1stExon	island	1stExon-island	chr10:116581522-116582434	NA	NA
S02	cg05707236	0.00289814	0.955716	0.0295721	0.914599	2	29204695	F	II	FAM179A	5'UTR	opensea	5'UTR-opensea		NA	TRUE
S02	cg02543636	0.035214	0.842596	0.00614196	0.970218	7	30810183	F	II	FAM188B	TSS1500	shore	TSS1500-shore	chr7:30810863-30811550	NA	NA
S02	cg19619414	0.00561475	0.938178	0.0432816	0.889627	7	218950	F	II	FAM20C	Body	island	Body-island	chr7:218309-218951	TRUE	NA
S02	cg25346583	0.00155833	0.967593	0.0104926	0.957385	19	16296095	R	II	FAM32A	TSS200	shore	TSS200-shore	chr19:16296300-16296742	NA	NA
S02	cg15648792	0.0317838	-0.850671	0.0415983	-0.89254	18	11146255	R	II	FAM38B	Body	shelf	Body-shelf	chr18:11148307-11149936	NA	NA
S02	cg26284390	0.000768173	0.977284	0.0101074	0.958439	3	101546697	F	II	FAM55C	3'UTR	opensea	3'UTR-opensea		NA	NA
S02	cg18565711	0.00529093	0.940006	0.0422701	0.891373	19	55870393	R	II	FAM71E2	Body	island	Body-island	chr19:55870392-55870601	NA	NA
S02	cg18166862	0.0176912	0.889339	0.0431432	0.889865	1	166136262	R	I	FAM78B	TSS200	island	TSS200-island	chr1:166134258-166136448	TRUE	NA
S02	cg22172038	0.0166512	0.892704	0.0471746	0.883024	1	231176991	F	II	FAM89A	TSS1500	island	TSS1500-island	chr1:231176785-231177009	NA	NA		rs35401460	rs35442426
S02	cg16644647	0.00133438	0.970024	0.00541821	0.972613	19	38896878	R	I	FAM98C	Body	shelf	Body-shelf	chr19:38893480-38894383	NA	NA
S02	cg02183491	0.0106723	0.914421	0.0348345	0.904649	13	99100829	R	II	FARP1	3'UTR	opensea	3'UTR-opensea		NA	NA
S02	cg11823624	0.00142559	0.969011	0.0136672	0.94913	7	150778724	F	II	FASTK	TSS1500	island	TSS1500-island	chr7:150777607-150780879	NA	NA
S02	cg20454518	0.00598216	0.936166	0.0200592	0.934203	12	133135463	F	I	FBRSL1	Body	island	Body-island	chr12:133135293-133135722	NA	NA
S02	cg00688311	0.00134352	0.969921	0.0127002	0.951571	12	133100714	R	II	FBRSL1	Body	shore	Body-shore	chr12:133102168-133102604	NA	TRUE
S02	cg21694349	0.00498319	0.941795	0.0359779	0.902553	7	100184161	F	II	FBXO24	1stExon	island	1stExon-island	chr7:100183527-100184625	NA	NA
S02	cg23155006	0.00355845	0.95089	0.0139229	0.948494	11	33795595	R	II	FBXO3	Body	island	Body-island	chr11:33795392-33796319	NA	NA
S02	cg00220769	0.0086916	0.922881	0.0306342	0.912548	6	153305382	F	I	FBXO5	TSS1500	shore	TSS1500-shore	chr6:153303408-153304973	NA	NA
S02	cg27599319	0.0026214	0.957899	0.0268984	0.919871	17	18680666	F	II	FBXW10	Body	shelf	Body-shelf	chr17:18684525-18685009	NA	NA		rs9674521
S02	cg18454454	0.036421	0.839844	0.0411878	0.893256	5	108084228	F	I	FER	5'UTR	island	5'UTR-island	chr5:108083987-108085203	NA	NA		rs78406487
S02	cg14386728	0.0151664	0.897687	0.0424229	0.891109	7	121941496	F	II	FEZF1	3'UTR	shore	3'UTR-shore	chr7:121940006-121940648	NA	NA
S02	cg15068733	0.00291975	0.95555	0.00636791	0.96949	17	7342846	R	II	FGF11	1stExon	island	1stExon-island	chr17:7342829-7344028	NA	NA
S02	cg13726191	0.00720152	0.929886	0.0138956	0.948562	4	15940033	R	II	FGFBP1	TSS200	opensea	TSS200-opensea		NA	TRUE
S02	cg20695334	0.0116143	0.910666	0.0477242	0.882106	4	1005070	R	I	FGFRL1	TSS1500	island	TSS1500-island	chr4:1003106-1005455	NA	NA
S02	cg11158760	0.00402769	0.947724	0.00836253	0.96339	3	61237270	F	II	FHIT	TSS200	shore	TSS200-shore	chr3:61236606-61237227	TRUE	NA
S02	cg02987906	0.0144678	0.900113	0.00399676	0.977653	4	54243303	R	II	FIP1L1	TSS1500	shore	TSS1500-shore	chr4:54243642-54244397	NA	NA
S02	cg26116447	0.00323092	0.953223	0.0235205	0.92678	6	21666030	F	I	FLJ22536	TSS1500	island	TSS1500-island	chr6:21665715-21666031	NA	NA
S02	cg05940966	0.0438448	0.823778	0.0212368	0.931634	5	6337408	F	II	FLJ33360	TSS200	opensea	TSS200-opensea		NA	NA
S02	cg21761853	0.0258184	0.865767	0.0391389	0.896865	6	30704809	R	II	FLOT1	Body	opensea	Body-opensea		NA	NA
S02	cg10038446	0.00537492	0.939527	0.0245658	0.92461	20	14307665	R	II	FLRT3	Body	opensea	Body-opensea		NA	NA
S02	cg05027533	0.00526328	0.940165	0.0188574	0.936875	2	153290479	F	II	FMNL2	Body	opensea	Body-opensea		NA	TRUE		rs12693362
S02	cg10129085	0.0178735	-0.888759	0.0365655	-0.901484	6	159655941	R	II	FNDC1	Body	shore	Body-shore	chr6:159653233-159655397	NA	NA
S02	cg07990556	0.00273008	0.957029	0.0404279	0.894588	4	159792176	F	II	FNIP2	Body	opensea	Body-opensea		NA	TRUE
S02	cg03817107	0.00409945	0.947257	0.0460214	0.884961	5	169532775	R	II	FOXI1	TSS200	shore	TSS200-shore	chr5:169533080-169533534	NA	NA
S02	cg11940381	0.00346707	0.95153	0.0498199	0.878636	6	108983311	R	II	FOXO3	Body	shore	Body-shore	chr6:108984764-108985011	NA	TRUE
S02	cg15958828	0.0410756	0.82961	0.0354055	0.9036	3	71598380	R	II	FOXP1	5'UTR	opensea	5'UTR-opensea		NA	TRUE
S02	cg22798400	0.0136078	0.903179	0.0293941	0.914945	3	71205277	F	II	FOXP1	Body	opensea	Body-opensea		NA	TRUE
S02	cg19360788	2.99935e-05	0.995525	0.000754389	0.992658	13	39261045	F	I	FREM2	TSS200	shore	TSS200-shore	chr13:39261236-39262299	TRUE	NA			rs2496421
S02	cg08519270	0.00129903	0.970426	0.00644598	0.96924	4	190861788	F	I	FRG1	TSS200	island	TSS200-island	chr4:190861591-190862475	TRUE	NA	high-CpG:191098768-191098849	rs77110991
S02	cg27423627	0.0152077	0.897545	0.0333416	0.90742	3	69299355	R	II	FRMD4B	Body	opensea	Body-opensea		NA	TRUE	low-CpG:69381995-69382046
S02	cg08409972	0.00645165	0.93368	0.0136777	0.949104	5	132821959	F	II	FSTL4	Body	opensea	Body-opensea		NA	TRUE
S02	cg05560725	0.0134521	0.903743	0.0499915	0.878353	1	24194989	F	II	FUCA1	TSS200	island	TSS200-island	chr1:24194254-24194990	NA	NA
S02	cg05122887	0.00124859	0.971008	0.0190767	0.936383	15	91424836	F	II	FURIN	Body	island	Body-island	chr15:91424576-91424837	NA	NA
S02	cg08077337	0.000647819	0.979146	0.0118125	0.953866	2	202900063	R	I	FZD7	1stExon	island	1stExon-island	chr2:202897386-202901046	NA	NA
S02	cg07985503	0.00169917	0.966152	0.0195088	0.93542	10	35930523	R	II	FZD8	TSS200	island	TSS200-island	chr10:35928501-35931893	NA	NA
S02	cg25742761	0.00511472	-0.941024	0.0384705	-0.898055	4	144311512	F	II	GAB1	Body	opensea	Body-opensea		NA	TRUE
S02	cg03881768	0.0383646	-0.8355	0.0171022	-0.940879	6	29582192	F	II	GABBR1	Body	opensea	Body-opensea		NA	NA		rs2267634
S02	cg05043657	0.00792574	0.926402	0.0245543	0.924634	15	27129196	F	II	GABRA5	Body	shore	Body-shore	chr15:27128249-27128935	NA	NA
S02	cg14249922	0.0057397	0.937487	0.0393805	0.896436	9	92221133	R	I	GADD45G	3'UTR	island	3'UTR-island	chr9:92219771-92221411	NA	NA
S02	cg03280063	0.0468793	0.817582	0.0421743	0.891539	4	893186	R	II	GAK	Body	shore	Body-shore	chr4:893911-894186	NA	NA
S02	cg16729714	0.000817499	0.976563	0.00236536	0.984258	7	151723229	F	II	GALNT11	5'UTR	island	5'UTR-island	chr7:151722590-151723241	NA	NA
S02	cg05628506	0.000100186	-0.991816	0.00381107	-0.978352	19	56696870	F	II	GALP	3'UTR	opensea	3'UTR-opensea		NA	NA
S02	cg08870822	0.0146523	0.899467	0.034997	0.90435	19	19496575	R	II	GATAD2A	TSS200	island	TSS200-island	chr19:19495952-19497038	NA	NA	high-CpG:19357416-19357833
S02	cg09264112	0.0114876	0.911162	0.0389732	0.897159	15	41056369	F	II	GCHFR	1stExon	island	1stExon-island	chr15:41055396-41056787	NA	NA		rs35183988
S02	cg12930882	0.00360939	0.950537	0.0304031	0.912992	5	37825585	R	II	GDNF	Body	opensea	Body-opensea		NA	TRUE
S02	cg21918513	0.00419893	0.946615	0.0387696	0.897522	5	37838741	R	II	GDNF	5'UTR	island	5'UTR-island	chr5:37836747-37840726	NA	TRUE
S02	cg08664810	0.000534344	0.981066	0.00658503	0.968798	1	92949973	F	I	GFI1	5'UTR	island	5'UTR-island	chr1:92945907-92952609	NA	TRUE			rs35233607
S02	cg11823729	0.000879604	0.975686	0.0103685	0.957723	6	55190909	R	II	GFRAL	TSS1500	opensea	TSS1500-opensea		NA	NA
S02	cg17160382	0.00750979	0.928383	0.0456505	0.885588	6	121758980	F	I	GJA1	5'UTR	opensea	5'UTR-opensea		NA	NA
S02	cg06649191	0.0115712	0.910835	0.0224908	0.928949	17	42908211	R	II	GJC1	TSS1500	shore	TSS1500-shore	chr17:42906810-42908061	TRUE	NA
S02	cg07517944	0.00229026	0.960667	0.0347869	0.904737	15	51633816	F	I	GLDN	1stExon	island	1stExon-island	chr15:51633724-51634318	NA	TRUE
S02	cg02071447	0.00493489	0.94208	0.0328966	0.908253	5	151304542	F	I	GLRA1	TSS200	island	TSS200-island	chr5:151304226-151304824	NA	TRUE			rs6878033
S02	cg00245850	0.00315699	0.953766	0.0227824	0.928332	8	143925513	F	II	GML	Body	opensea	Body-opensea		NA	NA
S02	cg27262796	0.0317517	0.850748	0.0342775	0.905678	20	57426858	R	I	GNAS	TSS1500	island	TSS1500-island	chr20:57426729-57427047	TRUE	TRUE
S02	cg18935491	0.0393626	0.83331	0.0256948	0.922299	20	57425979	F	I	GNASAS	TSS200	shore	TSS200-shore	chr20:57426729-57427047	TRUE	NA		rs45596642
S02	cg12054318	0.0485575	0.814235	0.000465263	0.994681	20	57414529	F	II	GNASAS	Body	shore	Body-shore	chr20:57414595-57414896	TRUE	NA
S02	cg22967080	0.0171452	0.891093	0.0406285	0.894235	14	52333365	F	II	GNG2	5'UTR	opensea	5'UTR-opensea		NA	TRUE
S02	cg27231075	0.00108398	0.972996	0.00453223	0.975694	4	44728550	R	I	GNPDA2	1stExon	island	1stExon-island	chr4:44728033-44728719	TRUE	NA	high-CpG:44423275-44423363
S02	cg07778315	0.0321871	0.849701	0.047579	0.882348	12	133380627	R	II	GOLGA3	Body	shore	Body-shore	chr12:133378384-133378638	NA	NA
S02	cg02643110	0.00265712	0.957611	0.0298762	0.91401	8	41347805	R	II	GOLGA7	TSS1500	island	TSS1500-island	chr8:41347794-41348581	NA	NA
S02	cg12401651	0.0315092	0.851335	0.0283661	0.916957	1	150669681	F	II	GOLPH3L	TSS200	opensea	TSS200-opensea		NA	NA
S02	cg26077062	0.012265	0.908158	0.0257594	0.922168	8	110661013	F	II	GOLSYN	1stExon	shelf	1stExon-shelf	chr8:110656795-110657291	NA	NA
S02	cg04283815	0.0130962	0.905046	0.0232548	0.927337	10	134944512	R	II	GPR123	3'UTR	island	3'UTR-island	chr10:134944511-134944792	NA	NA
S02	cg11547474	0.0137399	-0.902702	0.0349862	-0.90437	10	134930475	F	II	GPR123	Body	shelf	Body-shelf	chr10:134925815-134926878	NA	NA
S02	cg23649140	0.0247449	0.868653	0.0445457	0.887463	8	37661612	R	II	GPR124	Body	opensea	Body-opensea		NA	NA	low-CpG:37780731-37780771
S02	cg19462118	0.00282184	0.956308	0.0181526	0.938468	3	100401270	R	I	GPR128	Body	opensea	Body-opensea		NA	NA
S02	cg06960941	0.015872	-0.895291	0.0418807	-0.892049	9	127239156	F	II	GPR144	Body	shore	Body-shore	chr9:127240131-127240456	NA	NA
S02	cg20093940	0.0024371	-0.959417	0.0387332	-0.897586	12	6930084	R	II	GPR162	TSS1500	shelf	TSS1500-shelf	chr12:6933276-6933605	NA	NA
S02	cg11630392	0.0134498	0.903752	0.0434875	0.889273	3	150920964	R	II	GPR171	1stExon	opensea	1stExon-opensea		NA	NA
S02	cg10649647	0.0205963	0.880414	0.0434573	0.889325	1	27719310	R	II	GPR3	5'UTR	island	5'UTR-island	chr1:27718892-27719349	NA	NA
S02	cg03032770	0.0280727	0.859886	0.0140126	0.948272	16	57669519	F	II	GPR56	5'UTR	opensea	5'UTR-opensea		NA	TRUE
S02	cg24918060	0.0102896	0.915992	0.0256693	0.922351	5	89854632	R	II	GPR98	5'UTR	island	5'UTR-island	chr5:89854290-89854956	TRUE	NA
S02	cg11562153	0.00111592	0.972599	0.00912253	0.961195	6	28493500	F	II	GPX5	TSS1500	opensea	TSS1500-opensea		NA	NA
S02	cg23936402	0.00211462	0.962215	0.0280647	0.917552	6	28499703	R	II	GPX5	Body	opensea	Body-opensea		NA	NA
S02	cg09554798	0.0363653	0.83997	0.0423749	0.891192	19	35510233	R	II	GRAMD1A	Body	shelf	Body-shelf	chr19:35512589-35512809	NA	NA
S02	cg26402422	0.0107604	0.914063	0.0413834	0.892915	3	113557462	F	II	GRAMD1C	TSS1500	shore	TSS1500-shore	chr3:113557568-113557800	NA	NA
S02	cg21205364	0.0136046	-0.90319	0.0458338	-0.885278	4	94074754	R	II	GRID2	Body	opensea	Body-opensea		NA	TRUE
S02	cg23315601	0.000380252	0.984036	0.00743455	0.96616	11	120590134	F	II	GRIK4	Body	opensea	Body-opensea		NA	TRUE
S02	cg25047001	0.00675574	0.932117	0.0116404	0.954317	16	10277017	F	II	GRIN2A	TSS1500	island	TSS1500-island	chr16:10273943-10277424	NA	NA
S02	cg03471705	0.0071256	0.930261	0.0474552	0.882555	14	81686966	F	II	GTF2A1	5'UTR	island	5'UTR-island	chr14:81686385-81687885	NA	NA
S02	cg16345272	0.00682019	-0.93179	0.00780539	-0.96504	6	30875382	R	II	GTF2H4	TSS1500	shore	TSS1500-shore	chr6:30875642-30875957	NA	NA
S02	cg12504247	0.0021374	0.96201	0.0338997	0.906379	17	7907007	F	II	GUCY2D	Body	island	Body-island	chr17:7905927-7907445	NA	TRUE
S02	cg24409677	0.0385561	0.835078	0.049078	0.879859	11	2019655	F	I	H19	TSS1500	island	TSS1500-island	chr11:2019565-2019863	NA	TRUE			rs12292822
S02	cg14194708	0.00499353	0.941734	0.0095471	0.959996	11	118967322	R	II	H2AFX	TSS1500	shore	TSS1500-shore	chr11:118965017-118966464	NA	NA
S02	cg18142940	0.028381	0.859099	0.0362989	0.901968	1	156594108	F	I	HAPLN2	Body	island	Body-island	chr1:156593657-156595283	TRUE	NA
S02	cg02071670	0.00288928	0.955785	0.0344181	0.905418	15	89438918	F	I	HAPLN3	TSS200	shore	TSS200-shore	chr15:89438176-89438850	TRUE	NA
S02	cg09191485	0.0306775	0.853362	0.0072811	0.966629	20	61734520	F	II	HAR1A	Body	island	Body-island	chr20:61733275-61734521	NA	NA
S02	cg21781600	0.000235484	0.987444	0.00660994	0.968719	8	122651575	F	II	HAS2	5'UTR	shore	5'UTR-shore	chr8:122651665-122652389	TRUE	NA		rs75251324
S02	cg08220084	0.0220239	0.876249	0.0363576	0.901861	14	23426592	R	II	HAUS4	TSS1500	shore	TSS1500-shore	chr14:23425982-23426457	TRUE	NA
S02	cg07263153	0.00975394	0.918239	0.0129416	0.950956	16	202974	R	II	HBZ	1stExon	shore	1stExon-shore	chr16:203753-204866	NA	NA
S02	cg19749898	0.012874	0.905869	0.0208665	0.932437	11	1712765	F	I	HCCA2	Body	shelf	Body-shelf	chr11:1715347-1715607	NA	NA
S02	cg05842120	0.00416454	0.946836	0.0118489	0.95377	6	26522904	F	II	HCG11	Body	shore	Body-shore	chr6:26521947-26522579	NA	NA
S02	cg06710082	0.00242799	0.959493	0.00738525	0.966311	6	29943408	F	I	HCG9	Body	shore	Body-shore	chr6:29944402-29945169	NA	TRUE
S02	cg05536984	0.000627632	0.979474	0.00444404	0.976011	1	32083535	R	II	HCRTR1	5'UTR	island	5'UTR-island	chr1:32083149-32084069	NA	TRUE
S02	cg27381979	0.00744088	0.928717	0.0479409	0.881745	3	13537787	F	II	HDAC11	Body	opensea	Body-opensea		TRUE	TRUE
S02	cg15635302	0.0328008	-0.848236	0.00939289	-0.960429	2	240043224	F	II	HDAC4	Body	shelf	Body-shelf	chr2:240046200-240046736	NA	NA
S02	cg02880877	0.00398376	0.948013	0.0463579	0.884395	6	125623484	F	II	HDDC2	TSS1500	shore	TSS1500-shore	chr6:125622704-125623117	NA	NA
S02	cg00826855	0.00850749	-0.923713	0.0415248	-0.892668	2	242175569	F	II	HDLBP	Body	shelf	Body-shelf	chr2:242179276-242179510	NA	NA
S02	cg07564175	0.0165188	0.893139	0.0432596	0.889665	17	8024546	F	I	HES7	3'UTR	shore	3'UTR-shore	chr17:8024758-8026862	NA	NA
S02	cg22996129	0.00357396	0.950782	0.0162486	0.942875	17	43226092	F	II	HEXIM1	1stExon	island	1stExon-island	chr17:43224933-43227616	NA	NA	high-CpG:40581617-40581879
S02	cg27271242	0.00477962	0.943008	0.0173109	0.940397	6	27832728	R	I	HIST1H2AL	TSS1500	shore	TSS1500-shore	chr6:27833120-27833406	NA	NA			rs2200870
S02	cg04062567	0.0268536	0.863037	0.0303451	0.913104	6	27861237	F	I	HIST1H2AM	TSS1500	shore	TSS1500-shore	chr6:27861317-27861595	TRUE	NA		rs76948379
S02	cg22036966	0.0100521	0.916981	0.00182373	0.986767	6	26183576	F	I	HIST1H2BE	TSS1500	shore	TSS1500-shore	chr6:26184036-26184336	NA	NA
S02	cg13671249	0.00204043	0.962888	0.00820232	0.963861	6	27806141	F	II	HIST1H2BN	TSS1500	island	TSS1500-island	chr6:27805843-27806853	TRUE	NA		rs201003
S02	cg10199913	0.024816	0.86846	0.0223417	0.929266	6	26045987	F	I	HIST1H3C	1stExon	island	1stExon-island	chr6:26045644-26046033	NA	NA		rs41266785
S02	cg23504411	0.00477181	0.943055	0.00836251	0.96339	6	27859160	R	II	HIST1H3J	TSS1500	shore	TSS1500-shore	chr6:27860653-27860918	NA	NA
S02	cg13170051	0.00413795	-0.947007	0.0322185	-0.90953	1	41982392	F	I	HIVEP3	Body	shore	Body-shore	chr1:41981788-41982043	NA	NA
S02	cg16096631	0.0179334	0.888569	0.0106054	0.957079	1	42092165	R	II	HIVEP3	5'UTR	opensea	5'UTR-opensea		TRUE	TRUE
S02	cg21591486	0.00205794	0.962728	0.00763684	0.965547	6	29910994	R	I	HLA-A	Body	island	Body-island	chr6:29910202-29911367	NA	NA			rs17882350
S02	cg11456756	0.0352337	0.842551	0.0392369	0.896691	6	30228069	R	I	HLA-L	Body	island	Body-island	chr6:30227320-30228255	NA	NA
S02	cg07720160	0.0364127	0.839863	0.0157268	0.944112	6	30232814	F	II	HLA-L	Body	opensea	Body-opensea		NA	TRUE		rs75519604
S02	cg22053904	0.00354581	0.950978	0.0290158	0.915683	6	30228007	F	II	HLA-L	Body	island	Body-island	chr6:30227320-30228255	NA	NA
S02	cg20212339	0.00450523	-0.944684	0.030168	-0.913446	8	28908912	F	II	HMBOX1	3'UTR	opensea	3'UTR-opensea		NA	NA
S02	cg23146197	0.0472167	0.816905	0.0363927	0.901798	12	66271002	F	II	HMGA2	Body	opensea	Body-opensea		NA	TRUE
S02	cg20400622	0.00766788	-0.927624	0.0245197	-0.924705	8	76477653	F	II	HNF4G	3'UTR	opensea	3'UTR-opensea		NA	NA
S02	cg05434655	0.00241044	0.959641	0.0362428	0.90207	2	178078121	F	II	HNRNPA3	Body	island	Body-island	chr2:178077185-178078215	NA	NA
S02	cg10773266	0.0177595	0.889121	0.0238408	0.926112	10	43895225	F	II	HNRNPF	5'UTR	shelf	5'UTR-shelf	chr10:43891546-43892917	NA	NA
S02	cg27084303	0.0406461	0.830531	0.0216716	0.930697	14	23755009	F	I	HOMEZ	Body	shore	Body-shore	chr14:23755121-23755456	NA	NA
S02	cg20817131	0.0155269	-0.896456	0.0271193	-0.919429	7	27184167	R	II	HOXA5	TSS1500	island	TSS1500-island	chr7:27182613-27185562	NA	NA
S02	cg20152430	0.0187652	0.885963	0.0487	0.880484	17	46641504	F	I	HOXB3	5'UTR	shore	5'UTR-shore	chr17:46641534-46642110	TRUE	NA
S02	cg14237746	0.00959419	0.918921	0.0167219	0.941764	17	46692592	R	I	HOXB8	TSS1500	shore	TSS1500-shore	chr17:46690390-46691055	TRUE	NA
S02	cg04727865	0.00533992	0.939726	0.0256207	0.92245	12	54331892	F	II	HOXC13	TSS1500	shore	TSS1500-shore	chr12:54332805-54333731	TRUE	NA		rs2366148
S02	cg08992581	0.0213348	0.878243	0.0153332	0.945053	2	176983949	R	I	HOXD10	Body	shore	Body-shore	chr2:176982107-176982402	TRUE	NA
S02	cg19481531	0.021936	0.876502	0.0168637	0.941434	17	77100818	F	II	HRNBP3	Body	shore	Body-shore	chr17:77099995-77100203	NA	NA		rs2707049
S02	cg00932128	0.0267565	0.863291	0.0391609	0.896826	14	65006881	F	II	HSPA2	TSS1500	island	TSS1500-island	chr14:65006874-65009197	NA	NA		rs9285591
S02	cg17240885	0.00638946	0.934004	0.0137658	0.948885	1	22351256	R	I	HSPC157	TSS1500	shore	TSS1500-shore	chr1:22351917-22352194	NA	NA
S02	cg13215285	0.0356215	-0.841662	0.0185322	-0.937607	1	22237254	F	II	HSPG2	Body	opensea	Body-opensea		NA	TRUE
S02	cg18788940	0.0292127	0.856997	0.0246916	0.924351	11	20385085	R	II	HTATIP2	TSS1500	shore	TSS1500-shore	chr11:20385161-20385673	TRUE	NA
S02	cg19116351	0.0280869	0.859849	0.0190485	0.936446	3	88031048	R	II	HTR1F	TSS1500	opensea	TSS1500-opensea		NA	NA
S02	cg26466234	0.0145784	-0.899725	0.0147505	-0.946462	10	124264224	F	I	HTRA1	Body	opensea	Body-opensea		TRUE	TRUE
S02	cg25387593	0.017051	0.891399	0.0414414	0.892814	11	118927868	R	I	HYOU1	1stExon	island	1stExon-island	chr11:118927374-118928412	NA	NA	high-CpG:118432771-118433172
S02	cg14644898	0.0247644	0.8686	0.0393605	0.896472	2	9615234	F	II	IAH1	Body	island	Body-island	chr2:9614194-9615235	NA	NA
S02	cg18074820	0.0263128	-0.864457	0.0379102	-0.899058	15	99203739	F	II	IGF1R	Body	opensea	Body-opensea		NA	TRUE
S02	cg16460681	0.0055168	0.938726	0.0284813	0.916731	7	45961794	F	I	IGFBP3	TSS1500	shore	TSS1500-shore	chr7:45960137-45961347	NA	NA
S02	cg22202264	0.0178226	0.888921	0.0394056	0.896392	11	133816022	F	I	IGSF9B	Body	opensea	Body-opensea		NA	NA
S02	cg27606396	0.0147621	0.899084	0.00679979	0.968121	2	113542117	R	II	IL1A	1stExon	opensea	1stExon-opensea		NA	TRUE
S02	cg19282782	0.00971155	0.91842	0.0418514	0.8921	19	14141098	F	II	IL27RA	TSS1500	shore	TSS1500-shore	chr19:14142398-14142977	NA	NA
S02	cg00087425	0.00194932	0.963731	0.0172152	0.940618	7	22766829	R	II	IL6	5'UTR	opensea	5'UTR-opensea		TRUE	TRUE
S02	cg20665007	0.0187741	0.885935	0.0345888	0.905102	19	10793130	F	II	ILF3	Body	opensea	Body-opensea		NA	NA	low-CpG:10653594-10654333
S02	cg27074609	0.00927813	0.920286	0.0464623	0.884219	19	10792710	F	II	ILF3	Body	opensea	Body-opensea		NA	NA	low-CpG:10653594-10654333	rs35968299
S02	cg16007619	0.0166813	0.892605	0.012371	0.952416	6	76645016	R	II	IMPG1	Body	opensea	Body-opensea		TRUE	TRUE
S02	cg21940830	0.019687	0.883138	0.0320141	0.909917	4	184425975	R	I	ING2	TSS1500	island	TSS1500-island	chr4:184425262-184427628	NA	NA	high-CpG:184662879-184663251
S02	cg06376402	0.000320764	0.985341	0.00373773	0.978631	10	134404945	F	II	INPP5A	Body	opensea	Body-opensea		TRUE	TRUE
S02	cg08913117	0.0126487	0.906709	0.0449887	0.886709	10	134581440	F	II	INPP5A	Body	shore	Body-shore	chr10:134581729-134582079	NA	NA		rs58963669	rs60027062
S02	cg05643988	0.0432321	0.825054	0.0222741	0.92941	10	121575345	R	II	INPP5F	Body	shelf	Body-shelf	chr10:121577529-121578385	NA	NA
S02	cg19365742	0.0146717	0.899399	0.00540412	0.972661	19	7202458	R	II	INSR	Body	shelf	Body-shelf	chr19:7198117-7198561	NA	NA
S02	cg05806434	0.0419804	0.827685	0.023557	0.926704	11	9406109	R	II	IPO7	TSS200	island	TSS200-island	chr11:9406108-9406702	NA	NA
S02	cg16503624	0.00302319	0.954764	0.00748438	0.966009	7	2615775	F	II	IQCE	Body	opensea	Body-opensea		NA	NA		rs76688999	rs11765094
S02	cg02223784	0.00188023	-0.964383	0.0228556	-0.928177	7	128589932	R	II	IRF5	3'UTR	opensea	3'UTR-opensea		NA	NA
S02	cg11153485	0.00109998	0.972797	0.0301373	0.913505	13	110431612	F	II	IRS2	Body	shelf	Body-shelf	chr13:110434466-110440180	NA	TRUE		rs4771648
S02	cg00226545	0.00850243	0.923736	0.0205492	0.933128	16	54320225	R	I	IRX3	5'UTR	island	5'UTR-island	chr16:54317821-54324604	NA	NA	high-CpG:52877497-52878246
S02	cg03465861	0.00708573	0.930459	0.0382003	0.898538	15	76630660	R	II	ISL2	Body	island	Body-island	chr15:76630029-76630970	NA	NA
S02	cg25796439	0.00518933	0.940591	0.0281362	0.917411	20	13200939	F	I	ISM1	TSS1500	island	TSS1500-island	chr20:13200670-13202616	TRUE	NA	high-CpG:13148870-13149049
S02	cg26238180	0.00407057	-0.947444	0.040866	-0.893819	14	77946191	R	I	ISM2	Body	shelf	Body-shelf	chr14:77941993-77942316	NA	NA
S02	cg01516033	0.0210106	-0.879191	0.0432136	-0.889744	22	35480203	R	II	ISX	Body	opensea	Body-opensea		NA	NA
S02	cg00152034	0.00371207	0.949832	0.0351561	0.904057	5	52094702	F	II	ITGA1	Body	shore	Body-shore	chr5:52095811-52096025	NA	NA
S02	cg12537162	0.0174305	0.890173	0.0352862	0.903818	17	45330878	F	II	ITGB3	TSS1500	shore	TSS1500-shore	chr17:45330928-45331766	NA	NA
S02	cg02802590	0.00155626	0.967614	0.00138137	0.989007	2	96990549	R	II	ITPRIPL1	TSS1500	shore	TSS1500-shore	chr2:96990857-96991283	NA	NA
S02	cg22772440	0.00102565	0.973736	0.00693292	0.967705	6	150716612	F	I	IYD	Body	opensea	Body-opensea		TRUE	NA		rs75380096	rs73617694
S02	cg25534226	0.0135289	0.903464	0.0480828	0.881509	10	133956112	R	I	JAKMIP3	Body	shore	Body-shore	chr10:133953845-133954279	TRUE	NA
S02	cg15153264	0.022213	0.875707	0.0233335	0.927172	10	65169511	F	II	JMJD1C	Body	opensea	Body-opensea		NA	TRUE
S02	cg13636908	0.0077342	0.927308	0.028769	0.916166	5	78532944	R	I	JMY	1stExon	island	1stExon-island	chr5:78531531-78533495	NA	NA
S02	cg09994117	0.000611344	-0.979743	0.00724721	-0.966733	8	75231860	F	II	JPH1	Body	shore	Body-shore	chr8:75232649-75234101	NA	NA
S02	cg22589504	0.0154605	-0.896682	0.0493499	-0.87941	20	42790265	F	II	JPH2	Body	shore	Body-shore	chr20:42788216-42789168	NA	NA
S02	cg17033047	0.00445019	0.945026	0.0223288	0.929293	1	111214851	R	II	KCNA3	3'UTR	shore	3'UTR-shore	chr1:111216244-111217937	NA	NA
S02	cg11185792	0.000784351	0.977045	0.01266	0.951674	1	6097703	R	II	KCNAB2	5'UTR	opensea	5'UTR-opensea		TRUE	NA
S02	cg02965351	0.00412128	-0.947115	0.0326236	-0.908766	19	50823066	R	II	KCNC3	3'UTR	shelf	3'UTR-shelf	chr19:50826780-50827028	NA	NA
S02	cg23065768	0.0014511	0.968734	0.0168048	0.941571	11	17411712	R	II	KCNJ11	TSS1500	shore	TSS1500-shore	chr11:17410436-17411287	NA	NA
S02	cg19979370	0.00276366	-0.956764	0.0281022	-0.917478	11	128772355	F	II	KCNJ5	5'UTR	opensea	5'UTR-opensea		NA	TRUE
S02	cg10935723	0.0376758	0.837028	0.0404579	0.894535	14	88793634	R	II	KCNK10	TSS1500	shore	TSS1500-shore	chr14:88792904-88793324	NA	NA
S02	cg05220534	0.00988315	0.917692	0.0291961	0.915331	20	62075387	F	II	KCNQ2	Body	shore	Body-shore	chr20:62076060-62076263	NA	NA
S02	cg11386025	0.00388385	0.948675	0.0308734	0.912089	1	41284582	R	I	KCNQ4	Body	island	Body-island	chr1:41283840-41284591	TRUE	TRUE
S02	cg00702546	0.0119196	0.909481	0.0030325	0.981417	18	24132138	R	II	KCTD1	5'UTR	shore	5'UTR-shore	chr18:24126780-24131138	NA	NA
S02	cg00495740	0.0080306	0.92591	0.0398371	0.895629	19	34291318	F	II	KCTD15	5'UTR	shelf	5'UTR-shelf	chr19:34286184-34289135	NA	NA
S02	cg05139649	0.00868014	0.922933	0.0463348	0.884433	11	108368923	R	I	KDELC2	1stExon	island	1stExon-island	chr11:108368498-108369407	NA	NA	high-CpG:107874128-107874682
S02	cg08768472	0.00686528	0.931562	0.0222235	0.929517	16	85689701	R	II	KIAA0182	Body	opensea	Body-opensea		NA	NA
S02	cg14922732	0.0141753	0.901146	0.0489408	0.880086	1	3731959	R	II	KIAA0562	3'UTR	island	3'UTR-island	chr1:3731458-3732015	NA	NA			rs12729542
S02	cg03422895	0.0492585	0.812853	0.029745	0.914264	17	2598389	F	I	KIAA0664	Body	island	Body-island	chr17:2598251-2598800	NA	NA
S02	cg01567509	0.0068457	0.931661	0.0219792	0.930039	1	15104223	R	II	KIAA1026	Body	opensea	Body-opensea		NA	NA
S02	cg22313519	0.032597	0.848721	0.0223932	0.929156	19	18385724	R	II	KIAA1683	TSS1500	opensea	TSS1500-opensea		TRUE	TRUE
S02	cg12701697	0.0323471	0.849318	0.0255727	0.922547	1	1914707	R	II	KIAA1751	Body	shore	Body-shore	chr1:1910268-1913800	TRUE	NA
S02	cg00992521	0.00548098	0.938927	0.0414111	0.892866	20	36889859	F	II	KIAA1755	TSS1500	shore	TSS1500-shore	chr20:36888891-36889442	NA	NA		rs76487234
S02	cg16964809	0.00782558	0.926874	0.0264886	0.920694	1	233463318	R	I	KIAA1804	TSS200	shore	TSS200-shore	chr1:233463526-233464414	TRUE	NA
S02	cg17207000	0.0153895	0.896924	0.0142246	0.947749	17	72321767	F	II	KIF19	TSS1500	shore	TSS1500-shore	chr17:72321948-72322461	TRUE	NA
S02	cg11650013	0.0076699	0.927614	0.0424187	0.891116	2	149632960	R	I	KIF5C	5'UTR	island	5'UTR-island	chr2:149632682-149633882	NA	NA	high-CpG:149349242-149349655
S02	cg01726065	0.00585787	-0.93684	0.0298639	-0.914033	15	90171768	R	II	KIF7	Body	island	Body-island	chr15:90171665-90171904	NA	NA
S02	cg10210369	0.0020879	0.962456	0.0198516	0.93466	15	90197924	F	II	KIF7	5'UTR	shore	5'UTR-shore	chr15:90198100-90198833	TRUE	NA
S02	cg08129658	0.0032772	-0.952887	0.0424005	-0.891147	19	55327217	F	I	KIR3DL1	TSS1500	opensea	TSS1500-opensea		NA	NA		rs4247375
S02	cg07451370	0.0037466	0.949597	0.00287015	0.982087	11	126848024	R	II	KIRREL3	Body	opensea	Body-opensea		NA	TRUE
S02	cg05321721	0.00500973	0.941638	0.0217497	0.93053	14	104094918	R	I	KLC1	TSS1500	island	TSS1500-island	chr14:104094551-104096361	NA	NA
S02	cg15866047	0.0205687	0.880495	0.0162266	0.942927	19	12998099	R	II	KLF1	TSS200	shore	TSS200-shore	chr19:12996086-12997039	NA	NA
S02	cg18226169	0.00832383	0.924552	0.0194618	0.935524	19	12998764	F	II	KLF1	TSS1500	shore	TSS1500-shore	chr19:12996086-12997039	NA	NA
S02	cg07787634	0.00434134	0.945708	0.0415328	0.892654	1	241715378	F	II	KMO	Body	opensea	Body-opensea		NA	NA		rs12079041
S02	cg01403320	0.00210699	0.962283	0.0124185	0.952293	2	88355784	F	II	KRCC1	TSS1500	shore	TSS1500-shore	chr2:88354840-88355574	NA	NA
S02	cg13973449	0.0213461	0.878209	0.0303595	0.913077	7	91834102	R	II	KRIT1	Body	opensea	Body-opensea		NA	NA
S02	cg25881535	0.0420645	-0.827507	0.0439482	-0.888484	12	52625897	R	II	KRT7	TSS1500	shore	TSS1500-shore	chr12:52626793-52627577	NA	TRUE
S02	cg07265310	0.00265426	0.957634	0.0186211	0.937407	12	53242922	F	II	KRT78	TSS200	opensea	TSS200-opensea		NA	NA
S02	cg10046767	0.00791319	-0.926461	0.0481508	-0.881396	12	53297693	F	I	KRT8	Body	island	Body-island	chr12:53297442-53297824	TRUE	TRUE		rs7953982
S02	cg18998321	0.00626267	0.93467	0.0196682	0.935066	18	7038943	F	II	LAMA1	Body	opensea	Body-opensea		TRUE	NA
S02	cg07532159	0.0029548	0.955282	0.0344204	0.905414	6	129494059	R	I	LAMA2	Body	opensea	Body-opensea		NA	NA
S02	cg01736278	0.00597543	-0.936202	0.0414943	-0.892721	10	931793	R	II	LARP4B	TSS200	opensea	TSS200-opensea		NA	NA
S02	cg26338757	0.0108867	0.913553	0.0479558	0.88172	10	88428295	R	I	LDB3	TSS200	opensea	TSS200-opensea		TRUE	NA
S02	cg19831403	0.0126648	0.906649	0.0248449	0.924036	10	88453678	R	II	LDB3	Body	opensea	Body-opensea		TRUE	TRUE
S02	cg07512814	0.013056	0.905195	0.036693	0.901253	19	11203661	R	II	LDLR	Body	shore	Body-shore	chr19:11200919-11201686	NA	NA
S02	cg12623364	0.0238973	0.870975	0.00729092	0.966599	4	109038130	R	II	LEF1	Body	opensea	Body-opensea		NA	TRUE
S02	cg00856204	0.00472341	0.943347	0.013196	0.950312	7	2560104	F	I	LFNG	Body	shore	Body-shore	chr7:2558371-2559967	NA	NA
S02	cg18263969	0.0408103	-0.830178	0.0169206	-0.941301	17	76970864	F	II	LGALS3BP	Body	opensea	Body-opensea		NA	NA		rs3744166
S02	cg03985801	0.0209647	0.879326	0.0483333	0.881092	1	202182603	F	I	LGR6	TSS1500	shore	TSS1500-shore	chr1:202183193-202183526	TRUE	NA
S02	cg17270081	0.0171106	0.891205	0.0414105	0.892868	9	139092974	R	II	LHX3	Body	island	Body-island	chr9:139090420-139095472	NA	NA
S02	cg01971160	0.0200586	0.882018	0.02181	0.9304	1	75593804	F	II	LHX8	TSS1500	shelf	TSS1500-shelf	chr1:75595813-75596162	NA	NA		rs17622606
S02	cg03555157	0.00960293	0.918884	0.049429	0.879279	2	128439171	F	II	LIMS2	1stExon	opensea	1stExon-opensea		NA	NA		rs7585525
S02	cg05647859	0.00122082	0.971334	0.0120868	0.953151	12	81331718	R	I	LIN7A	TSS200	shore	TSS200-shore	chr12:81330608-81331514	TRUE	NA
S02	cg00973309	0.0190779	-0.884997	0.0425653	-0.890862	15	75111129	F	I	LMAN1L	Body	opensea	Body-opensea		TRUE	NA		rs74025850
S02	cg00574740	0.00038577	0.98392	0.000658253	0.993296	13	76209541	R	II	LMO7	Body	island	Body-island	chr13:76209540-76211213	TRUE	NA
S02	cg14473662	0.00743123	0.928763	0.0487874	0.880339	9	129414464	R	I	LMX1B	Body	opensea	Body-opensea		NA	TRUE
S02	cg14071650	0.00392115	0.948427	0.0164564	0.942386	9	129379319	R	II	LMX1B	Body	shore	Body-shore	chr9:129372737-129378106	NA	NA
S02	cg00238910	0.00800809	0.926015	0.00686462	0.967918	3	193713303	F	II	LOC100128023	TSS1500	opensea	TSS1500-opensea		NA	NA			rs79011732
S02	cg11303842	0.019324	0.884243	0.0229253	0.92803	8	144070338	R	II	LOC100133669	Body	opensea	Body-opensea		NA	NA
S02	cg01495363	0.00495078	0.941986	0.0193129	0.935856	2	109747207	R	II	LOC100287216	TSS1500	shore	TSS1500-shore	chr2:109744585-109746833	NA	NA
S02	cg15238694	0.00607988	0.935641	0.0418123	0.892168	12	119740840	R	II	LOC144742	Body	opensea	Body-opensea		NA	TRUE
S02	cg22793142	0.000365783	-0.984343	0.00666234	-0.968554	1	207995752	F	II	LOC148696	Body	opensea	Body-opensea		NA	TRUE
S02	cg08193322	0.0322497	0.849551	0.0373035	0.900149	2	74730586	F	I	LOC151534	Body	island	Body-island	chr2:74729399-74731166	NA	NA	high-CpG:74583130-74584135
S02	cg02100410	0.00886199	0.922119	0.0473051	0.882806	2	74731354	F	II	LOC151534	Body	shore	Body-shore	chr2:74729399-74731166	NA	NA
S02	cg10866298	0.00647481	0.93356	0.0445158	0.887514	8	9760869	F	II	LOC157627	TSS200	island	TSS200-island	chr8:9760750-9761643	NA	NA
S02	cg24735225	0.0416866	0.828308	0.0320208	0.909904	1	4472083	R	II	LOC284661	TSS200	opensea	TSS200-opensea		NA	NA
S02	cg05368547	0.0356907	-0.841504	0.0195241	-0.935386	6	29712877	R	II	LOC285830	Body	shelf	Body-shelf	chr6:29716468-29717158	NA	NA		rs1633091
S02	cg04811621	0.00446255	0.944949	0.0302116	0.913361	4	40058985	F	I	LOC344967	TSS200	island	TSS200-island	chr4:40057484-40059041	NA	NA
S02	cg20453969	0.000716103	0.97807	0.00671956	0.968373	10	27541301	R	II	LOC387646	TSS200	island	TSS200-island	chr10:27541297-27541883	TRUE	NA
S02	cg05005343	0.00403325	0.947688	0.0208056	0.932569	11	121970285	R	II	LOC399959	Body	opensea	Body-opensea		NA	TRUE
S02	cg11155625	0.0063392	0.934267	0.0396561	0.895948	1	45769710	F	II	LOC400752	Body	island	Body-island	chr1:45769213-45769917	NA	NA
S02	cg07773582	0.000963112	0.974553	0.0107816	0.956603	16	4845285	R	I	LOC440335	TSS200	opensea	TSS200-opensea		NA	NA
S02	cg10016122	0.00391833	0.948445	0.0152183	0.94533	12	9453547	F	II	LOC642846	Body	opensea	Body-opensea		NA	NA		rs2429893
S02	cg21096915	0.0145908	0.899682	0.0273773	0.918915	10	42971209	F	I	LOC84856	Body	island	Body-island	chr10:42971195-42971834	NA	NA		rs59294595
S02	cg08329777	0.0171629	0.891036	0.00402058	0.977564	17	79885590	F	II	LOC92659	TSS200	island	TSS200-island	chr17:79884679-79887084	NA	NA	high-CpG:77478858-77479163
S02	cg04677227	0.0105053	0.915103	0.0461317	0.884775	10	100028320	R	II	LOXL4	TSS1500	island	TSS1500-island	chr10:100028204-100028508	NA	NA
S02	cg12018809	0.00727925	0.929505	0.0286526	0.916394	12	6745171	R	II	LPAR5	1stExon	opensea	1stExon-opensea		NA	NA			rs7298989
S02	cg03710353	0.0124782	0.907351	0.0485149	0.880791	5	1491489	F	II	LPCAT1	Body	shore	Body-shore	chr5:1489799-1490071	NA	NA
S02	cg12920963	0.00645832	0.933645	0.0256673	0.922355	5	1468661	R	II	LPCAT1	Body	shore	Body-shore	chr5:1466790-1467000	TRUE	NA
S02	cg20385918	0.00232522	0.960365	0.00793748	0.964646	15	34659585	F	II	LPCAT4	TSS200	island	TSS200-island	chr15:34659475-34659970	NA	NA	high-CpG:32446572-32447207
S02	cg13559233	0.015221	0.8975	0.033762	0.906636	1	82269258	F	I	LPHN2	5'UTR	shore	5'UTR-shore	chr1:82265998-82269048	NA	NA
S02	cg00593717	0.00260354	0.958044	0.023243	0.927362	2	11886589	R	II	LPIN1	TSS200	island	TSS200-island	chr2:11886249-11887207	NA	NA
S02	cg15338041	0.00514487	0.940848	0.0255368	0.922621	3	187942570	R	II	LPP	TSS1500	opensea	TSS1500-opensea		NA	NA		rs73057634
S02	cg18894028	0.0233668	0.872448	0.0241606	0.925448	11	68156978	R	II	LRP5	Body	shore	Body-shore	chr11:68158059-68158365	NA	NA
S02	cg19745317	0.00223068	-0.961185	0.0143662	-0.947401	1	53789112	R	II	LRP8	Body	shelf	Body-shelf	chr1:53791687-53793496	NA	NA
S02	cg10957254	0.0337683	-0.845952	0.00802151	-0.964396	1	54411942	F	I	LRRC42	TSS200	island	TSS200-island	chr1:54411057-54411943	NA	NA		rs12026887
S02	cg05715828	0.0407381	0.830333	0.0287752	0.916154	9	131643131	R	II	LRRC8A	TSS1500	shore	TSS1500-shore	chr9:131643911-131644749	NA	NA
S02	cg20104055	0.0154489	0.896722	0.00532883	0.972916	3	14219389	F	II	LSM3	TSS1500	shore	TSS1500-shore	chr3:14219715-14220408	NA	NA		rs77327593
S02	cg10476003	0.0417186	0.82824	0.0495244	0.879122	6	31540169	F	II	LTA	1stExon	opensea	1stExon-opensea		NA	NA			rs56245447
S02	cg14986500	0.00935099	0.91997	0.00739196	0.96629	14	75052717	R	II	LTBP2	Body	island	Body-island	chr14:75052567-75052820	NA	NA
S02	cg04811942	0.00788977	0.926571	0.021881	0.930249	8	143868062	F	II	LY6D	TSS200	opensea	TSS200-opensea		NA	NA
S02	cg05973028	0.0046474	-0.943809	0.00854952	-0.962844	8	56805707	R	II	LYN	5'UTR	opensea	5'UTR-opensea		NA	TRUE
S02	cg16073549	0.0430426	0.82545	0.0454592	0.885911	8	56896784	R	II	LYN	Body	opensea	Body-opensea		NA	TRUE
S02	cg20041105	0.000636806	0.979324	0.00952813	0.960049	8	143859282	F	I	LYNX1	1stExon	island	1stExon-island	chr8:143858279-143859411	NA	NA	high-CpG:143856179-143856319
S02	cg20916578	0.00803902	0.925871	0.0225228	0.928881	8	55014888	F	II	LYPLA1	TSS1500	shore	TSS1500-shore	chr8:55014024-55014681	NA	NA
S02	cg04935121	0.00958956	-0.918941	0.0447966	-0.887036	11	63775413	R	I	MACROD1	Body	island	Body-island	chr11:63775346-63775613	NA	TRUE
S02	cg11792186	0.00593598	-0.936415	0.0423579	-0.891221	7	2083105	R	II	MAD1L1	Body	opensea	Body-opensea		NA	TRUE
S02	cg22138278	0.00683771	0.931702	0.0418442	0.892112	8	145158307	R	II	MAF1	TSS1500	shore	TSS1500-shore	chr8:145158467-145160068	NA	NA
S02	cg01152488	0.00365454	0.950226	0.0143823	0.947362	15	23894273	R	II	MAGEL2	TSS1500	opensea	TSS1500-opensea		NA	NA
S02	cg27368039	0.0201295	-0.881805	0.0410096	-0.893568	6	10801835	R	II	MAK	Body	opensea	Body-opensea		TRUE	NA
S02	cg09087727	0.00334166	0.952422	0.0344291	0.905398	8	33342521	R	II	MAK16	TSS200	island	TSS200-island	chr8:33342171-33343141	NA	NA	high-CpG:33461734-33462266		rs2732272
S02	cg10897648	0.011624	0.910628	0.0150968	0.945623	18	56338258	R	II	MALT1	TSS1500	island	TSS1500-island	chr18:56338211-56339277	NA	NA
S02	cg01699906	0.00436189	0.945579	0.0199612	0.934419	11	95976628	R	II	MAML2	Body	opensea	Body-opensea		TRUE	NA
S02	cg23866687	0.00268915	0.957355	0.0396652	0.895932	11	96026956	F	II	MAML2	Body	opensea	Body-opensea		NA	TRUE
S02	cg12196045	0.0158761	0.895277	0.0111855	0.955521	12	116997185	F	I	MAP1LC3B2	5'UTR	opensea	5'UTR-opensea		TRUE	TRUE		rs10850665
S02	cg00449728	0.0132646	0.904428	0.0437088	0.888894	18	32561817	R	II	MAPRE2	5'UTR	shelf	5'UTR-shelf	chr18:32556654-32557883	NA	NA
S02	cg06194536	0.00554715	0.938555	0.0346875	0.90492	1	220701829	R	I	MARK1	5'UTR	island	5'UTR-island	chr1:220701507-220702348	TRUE	NA
S02	cg16963426	0.00159487	-0.967213	0.020826	-0.932525	19	12958338	R	II	MAST1	Body	island	Body-island	chr19:12958152-12958891	NA	TRUE
S02	cg00564759	0.0112911	0.911937	0.0345843	0.905111	16	29818771	F	I	MAZ	Body	island	Body-island	chr16:29818681-29819554	NA	NA
S02	cg25489105	0.00103174	-0.973658	0.00799929	-0.964462	3	129155354	R	II	MBD4	Body	shelf	Body-shelf	chr3:129158602-129159477	NA	NA
S02	cg26884570	0.000801541	0.976794	0.0118411	0.953791	10	13204110	F	II	MCM10	5'UTR	shore	5'UTR-shore	chr10:13203436-13203790	NA	NA
S02	cg06565184	0.0108924	0.91353	0.032845	0.90835	8	6479163	F	II	MCPH1	Body	opensea	Body-opensea		NA	NA		rs2912016
S02	cg11602041	0.0401184	0.831668	0.00799186	0.964484	11	86318874	F	II	ME3	Body	opensea	Body-opensea		NA	TRUE		rs7109270
S02	cg14228238	0.0128874	0.905819	0.0170369	0.941031	3	168864123	R	II	MECOM	TSS200	island	TSS200-island	chr3:168864030-168864449	NA	NA			rs66532020
S02	cg08943375	0.00446258	0.944949	0.0264559	0.92076	1	156452258	F	II	MEF2D	Body	opensea	Body-opensea		NA	NA
S02	cg14070323	0.0173553	0.890415	0.0308639	0.912108	14	101291856	R	I	MEG3	TSS1500	shore	TSS1500-shore	chr14:101292043-101292709	NA	NA
S02	cg06100421	0.00154804	-0.9677	0.00624538	-0.969884	7	130131136	R	II	MESTIT1	TSS200	island	TSS200-island	chr7:130130739-130133111	TRUE	NA
S02	cg08123067	0.00531578	-0.939864	0.0154847	-0.94469	17	81047183	F	II	METRNL	Body	shore	Body-shore	chr17:81047515-81047965	NA	NA
S02	cg25689499	0.00367979	0.950053	0.0457292	0.885455	17	81042554	R	II	METRNL	Body	shore	Body-shore	chr17:81042626-81043244	TRUE	NA
S02	cg04674792	0.00627668	0.934596	0.0354137	0.903585	15	44116616	R	II	MFAP1	Body	shore	Body-shore	chr15:44116683-44117036	NA	NA
S02	cg13450407	0.024079	0.870474	0.0303014	0.913188	3	179068713	F	I	MFN1	Body	shelf	Body-shelf	chr3:179065560-179065979	NA	NA		rs75674681
S02	cg14710984	0.0303268	0.854225	0.0312061	0.911453	5	138725705	F	II	MGC29506	TSS200	shelf	TSS200-shelf	chr5:138727710-138730911	NA	NA
S02	cg11235543	0.00124671	0.97103	0.01807	0.938656	10	131557193	F	II	MGMT	Body	opensea	Body-opensea		NA	NA
S02	cg22221831	0.00423064	-0.946412	0.00164524	-0.987646	12	15039397	R	II	MGP	TSS1500	opensea	TSS1500-opensea		NA	NA
S02	cg22118416	0.00483264	-0.942689	0.00985946	-0.959124	4	140621943	R	II	MGST2	Body	shelf	Body-shelf	chr4:140619547-140619780	NA	NA
S02	cg01534125	0.0193931	0.884032	0.0484782	0.880852	1	231155818	R	II	MIR1182	TSS200	opensea	TSS200-opensea		NA	TRUE
S02	cg26900458	0.0314201	0.851551	0.0498576	0.878573	8	128806889	F	I	MIR1204	TSS1500	island	TSS1500-island	chr8:128806081-128806899	TRUE	NA
S02	cg25780219	0.00500881	0.941644	0.000318677	0.995868	3	35785041	R	II	MIR128-2	TSS1500	opensea	TSS1500-opensea		NA	NA
S02	cg13827287	0.00864213	0.923104	0.0438534	0.888646	12	54730461	F	II	MIR148B	TSS1500	opensea	TSS1500-opensea		NA	NA
S02	cg20427879	0.00623592	0.934811	0.0258359	0.922013	19	46142784	R	II	MIR330	TSS1500	shelf	TSS1500-shelf	chr19:46144872-46145631	NA	NA
S02	cg07227728	0.00335004	0.952362	0.0321166	0.909723	7	131012528	R	I	MKLN1	Body	island	Body-island	chr7:131012460-131013190	NA	NA
S02	cg16039867	0.00398824	-0.947983	0.0445586	-0.887441	1	47023134	R	II	MKNK1	Body	opensea	Body-opensea		NA	NA
S02	cg00833344	0.0034553	-0.951613	0.0231038	-0.927654	2	150426294	R	II	MMADHC	3'UTR	opensea	3'UTR-opensea		NA	NA
S02	cg12614529	0.00868729	0.922901	0.00301708	0.98148	4	154269418	F	II	MND1	Body	shelf	Body-shelf	chr4:154265607-154266394	NA	NA
S02	cg21063500	0.00593709	0.936409	0.0337726	0.906616	7	100208785	R	II	MOSPD3	TSS1500	shore	TSS1500-shore	chr7:100209594-100210655	NA	NA
S02	cg13761440	0.00684352	0.931672	0.0420746	0.891712	11	30608165	R	II	MPPED2	TSS1500	shore	TSS1500-shore	chr11:30606004-30608128	TRUE	NA
S02	cg24507739	0.00775613	0.927203	0.0468477	0.883572	2	27546399	F	I	MPV17	TSS1500	opensea	TSS1500-opensea		NA	NA
S02	cg11874143	0.000839236	0.976252	0.0177814	0.939315	3	138065751	R	II	MRAS	TSS1500	shore	TSS1500-shore	chr3:138066795-138067854	NA	NA
S02	cg25807487	0.0111891	0.912342	0.032552	0.908901	11	68782106	R	I	MRGPRF	TSS1500	shelf	TSS1500-shelf	chr11:68778569-68778851	NA	TRUE
S02	cg21441256	0.00168727	0.966271	0.0278113	0.918053	12	93895324	F	II	MRPL42	3'UTR	opensea	3'UTR-opensea		NA	NA		rs79267599
S02	cg18067127	0.00512425	-0.940968	0.0264419	-0.920788	19	3767310	R	II	MRPL54	Body	island	Body-island	chr19:3767171-3767451	NA	NA
S02	cg07023327	0.00144912	0.968755	0.0245596	0.924623	7	56019384	F	I	MRPS17	TSS1500	island	TSS1500-island	chr7:56019371-56019979	NA	NA
S02	cg05232016	0.0297094	0.855755	0.0483109	0.88113	5	71604469	F	II	MRPS27	Body	shore	Body-shore	chr5:71603816-71604401	NA	NA
S02	cg07352174	0.0265713	0.863777	0.0438634	0.888629	13	41345667	F	II	MRPS31	TSS1500	shore	TSS1500-shore	chr13:41345062-41345570	NA	NA
S02	cg21043727	0.0126267	0.906792	0.0143972	0.947325	11	60535066	R	I	MS4A15	Body	island	Body-island	chr11:60534910-60535138	NA	NA
S02	cg08322234	0.00429644	0.945993	0.0169794	0.941165	17	55663284	F	II	MSI2	Body	opensea	Body-opensea		NA	NA
S02	cg25373624	0.00741425	0.928846	0.0473877	0.882668	17	55683689	R	II	MSI2	Body	opensea	Body-opensea		NA	TRUE
S02	cg03335207	0.00154332	0.96775	0.0119598	0.953481	3	135911783	F	II	MSL2	5'UTR	shelf	5'UTR-shelf	chr3:135914197-135916090	NA	NA
S02	cg02223692	0.0103128	0.915896	0.0453827	0.886041	16	56716347	F	I	MT1X	TSS200	island	TSS200-island	chr16:56715992-56716425	NA	TRUE			rs34713543
S02	cg26794364	0.00281476	0.956363	0.0414959	0.892719	3	9691143	R	I	MTMR14	5'UTR	island	5'UTR-island	chr3:9690966-9691418	NA	NA	high-CpG:9666127-9666224
S02	cg25468341	0.0248122	0.868471	0.0345984	0.905085	11	1242961	F	II	MUC5B	TSS1500	opensea	TSS1500-opensea		NA	NA
S02	cg23156029	0.00538016	-0.939497	0.00475892	-0.974888	11	1024148	R	II	MUC6	Body	island	Body-island	chr11:1024003-1024492	NA	NA
S02	cg03946106	0.0103209	0.915862	0.0142588	0.947665	16	29849534	R	I	MVP	Body	shelf	Body-shelf	chr16:29853073-29853395	NA	NA
S02	cg22641902	0.0133224	0.904216	0.0177474	0.939392	2	241076601	R	I	MYEOV2	TSS1500	shore	TSS1500-shore	chr2:241075403-241075916	NA	NA
S02	cg03344031	0.00204275	0.962866	0.0286508	0.916398	19	50706387	R	I	MYH14	TSS1500	shore	TSS1500-shore	chr19:50706482-50707196	TRUE	NA
S02	cg04573702	0.012048	0.908987	0.0303708	0.913055	14	23857834	F	II	MYH6	Body	shore	Body-shore	chr14:23859356-23859620	NA	NA
S02	cg00277246	0.0428862	0.825777	0.0447462	0.887122	22	36682870	F	II	MYH9	Body	opensea	Body-opensea		NA	TRUE	low-CpG:35012709-35012832
S02	cg01894985	0.0139614	0.901907	0.0172245	0.940596	3	123589179	F	II	MYLK	5'UTR	opensea	5'UTR-opensea		TRUE	TRUE
S02	cg24556395	0.0199523	0.882337	0.0415429	0.892637	5	16721797	F	II	MYO10	Body	opensea	Body-opensea		NA	TRUE
S02	cg13198297	0.0114479	0.911318	0.0178549	0.939147	17	18046564	F	II	MYO15A	Body	opensea	Body-opensea		NA	TRUE
S02	cg04576847	0.00805544	0.925794	0.0202123	0.933866	17	12623611	R	II	MYOCD	Body	opensea	Body-opensea		NA	NA
S02	cg12686314	0.0477445	0.81585	0.0495701	0.879047	10	95225718	R	II	MYOF	Body	opensea	Body-opensea		TRUE	TRUE			rs77084264
S02	cg27038755	0.0261998	0.864755	0.0470796	0.883183	16	31129307	R	I	MYST1	Body	shore	Body-shore	chr16:31128799-31129200	NA	NA
S02	cg20559537	0.0175555	0.889773	0.00439185	0.9762	5	177539937	F	II	N4BP3	TSS1500	shore	TSS1500-shore	chr5:177540207-177541234	TRUE	NA
S02	cg13735402	0.0380481	0.8362	0.0415521	0.892621	4	140222514	F	I	NAA15	TSS200	island	TSS200-island	chr4:140222426-140223335	NA	NA		rs3806765
S02	cg17266431	0.00348686	-0.951391	0.0156399	-0.944319	1	1711069	R	II	NADK	TSS1500	shore	TSS1500-shore	chr1:1709394-1710582	NA	NA
S02	cg15488636	0.00440733	0.945294	0.0456793	0.885539	13	101860449	R	I	NALCN	Body	opensea	Body-opensea		NA	NA
S02	cg18047920	0.0027969	0.956503	0.00656095	0.968875	8	144656997	F	II	NAPRT1	3'UTR	shelf	3'UTR-shelf	chr8:144659745-144660635	NA	NA
S02	cg15797286	0.0445884	0.822242	0.000669858	0.993217	8	18067416	R	II	NAT1	TSS1500	opensea	TSS1500-opensea		TRUE	TRUE
S02	cg14603227	0.0178133	0.88895	0.0239709	0.925842	11	19637652	R	II	NAV2	Body	opensea	Body-opensea		NA	TRUE
S02	cg14018420	0.022564	0.874707	0.0346351	0.905017	1	21766356	R	II	NBPF3	TSS1500	island	TSS1500-island	chr1:21766272-21767224	NA	NA
S02	cg25152348	0.00504113	0.941454	0.0147409	0.946485	22	50946712	R	I	NCAPH2	1stExon	island	1stExon-island	chr22:50946353-50947010	NA	NA	high-CpG:49293493-49293588
S02	cg02672678	0.0149281	0.898509	0.0382143	0.898513	3	196669134	R	II	NCBP2	Body	island	Body-island	chr3:196668695-196670054	NA	NA
S02	cg22402261	0.00530862	-0.939905	0.0428343	-0.890398	1	36026611	R	II	NCDN	Body	shelf	Body-shelf	chr1:36022680-36023834	NA	NA
S02	cg07823935	0.0136694	0.902956	0.020082	0.934152	2	183902842	R	II	NCKAP1	5'UTR	island	5'UTR-island	chr2:183902402-183903625	NA	NA	high-CpG:183611079-183611238
S02	cg26428069	0.0194746	0.883783	0.0475877	0.882334	2	134326273	F	II	NCKAP5	TSS1500	opensea	TSS1500-opensea		NA	TRUE
S02	cg03633120	0.00039877	0.983651	0.00194026	0.986208	19	8387262	F	II	NDUFA7	TSS1500	shore	TSS1500-shore	chr19:8386082-8386972	NA	NA
S02	cg14656441	0.00143127	0.968949	0.00213202	0.985313	1	39500070	R	II	NDUFS5	Body	opensea	Body-opensea		NA	NA
S02	cg04932878	0.0135788	0.903283	0.0376632	0.899501	1	72500866	R	II	NEGR1	Body	opensea	Body-opensea		NA	TRUE
S02	cg13580107	0.0347873	0.84358	0.0394867	0.896248	18	77185451	R	II	NFATC1	Body	shore	Body-shore	chr18:77186267-77186512	NA	NA
[truncated: 17,597 more rows]
