# Supplementary material for: Personalized Epigenome Remodeling Under Biochemical and Psychological Changes During Long-Term Isolation Environment
Source: Front Physiol. 2019 Jul 31;10:932. doi: 10.3389/fphys.2019.00932 (PMC6684777; doi:10.3389/fphys.2019.00932)
Supplement: Supplementary file 2 [file Data_Sheet_2.zip › Supplementary Table 12.xlsx]

## Sheet: Supplementary Table S12
Supplementary Table S12: POMS-TMD-sync genes and methlation sites for each subject
gene	num_of_SUBJECTs	probe_S01	probe_S02	probe_S03	probe_S04	probe_S05	probe_S06
COL11A2	6	cg23895613	cg08241373;cg21232625	cg00350615;cg23231727	cg17931986;cg24213189	cg13683990;cg21974506;cg01094192;cg03790047;cg16634404;cg20901684;cg24039329	cg17556389
MAD1L1	6	cg09174162	cg11792186	cg03358113;cg04101342;cg06994282;cg07268571;cg15891757	cg13936061	cg03694580;cg08072217;cg01128574;cg04622224;cg11024450;cg12492273;cg12577003;cg20446833;cg20875919;cg22493042;cg24655669	cg24383018;cg25506325;cg25817701;cg25834613;cg05533001;cg12995121;cg21178979
NFATC1	6	cg17102627	cg13580107	cg00140494;cg03511628	cg02736255	cg05718035;cg06493806;cg06751398;cg15702661	cg06432200
PTPRN2	6	cg16995768;cg21280014;cg24221919	cg05971373;cg06018853;cg07959864;cg11900120;cg20673767;cg20754430	cg01496696;cg05064223;cg07015608;cg07979652;cg08102838;cg09042009;cg10471944;cg21521989;cg21608691	cg18411660;cg24998459	cg16068431;cg03071124;cg04064735;cg04498153;cg04622731;cg04864538;cg07267845;cg09845489;cg10288307;cg11251200;cg11900120;cg12144100;cg14178347;cg14527439;cg14706245;cg20983647;cg22213057;cg22598247;cg24688143;cg25264630;cg25481630	cg03014997;cg08401938;cg09193477;cg12271047;cg13525062;cg23655400;cg25566285;cg01536803;cg05171921;cg11517132;cg18411660;cg24093300
RPTOR	6	cg24744721	cg03172060;cg15826479	cg07475546	cg02878831;cg22255288	cg09794615;cg11499091;cg11623293;cg20797905;cg05337636;cg06412669;cg08129331;cg16027727;cg16886414;cg16918327;cg18413339;cg22486214	cg04275040;cg16541275;cg01464730;cg01518942;cg13311292;cg18091083;cg20758492;cg23736297
TNXB	6	cg05619785;cg15540749	cg01569346;cg05483184	cg14011987	cg11576405;cg19647111	cg00013543;cg01569346;cg15922080;cg21960265;cg00686477;cg06539391;cg07237769;cg13396436;cg16661123;cg23636802;cg27359264	cg02657865;cg15712520;cg27428104
AHRR	5	cg07137034;cg17472786	cg01899089	cg09470163;cg17472786;cg18205372		cg25004427;cg01097768	cg04202140;cg12202185
ANKRD11	5		cg08057432;cg09867358	cg12914530	cg04533078	cg00206490;cg16437021;cg02917156;cg09486407;cg27247807	cg02033182;cg04949226;cg26536240
ANO1	5	cg12357484	cg18141744;cg04338871;cg25818697	cg13455439;cg13237021	cg26960671	cg24044957
ARHGEF10	5		cg01128503;cg17717972	cg27392040	cg21161403	cg22880677;cg05321307;cg14336665	cg10410513
BCL11B	5	cg19450111	cg05179038		cg10509607;cg14150354	cg13451153	cg23479730;cg04913246;cg11753157
CAMTA1	5	cg05380455	cg04218548	cg24107453	cg06759559	cg03348461;cg21144493;cg25196088;cg00539154;cg04210471;cg08478799;cg19864048;cg26161885
FBRSL1	5		cg20454518;cg00688311	cg18535455;cg17418011	cg10583311	cg00688311;cg01231485;cg20664313;cg24598712	cg17432598
GALNT9	5	cg03764818;cg16876527		cg25670567;cg06702891;cg16319947	cg03108894	cg00601042;cg01421019;cg06216103;cg13074634;cg17811894;cg19483465;cg19598571;cg02410480;cg04903509;cg13596713;cg16319947	cg01642723
GNAS	5	cg03014008	cg27262796	cg05974269;cg01715551;cg14176797	cg04779428	cg03908391;cg05960039;cg00940140;cg04457481
GRB10	5	cg19948807		cg09268453;cg20651681	cg01238073	cg03466198;cg07737566;cg03104936;cg09150232;cg23104539	cg10335798
HDAC4	5	cg03886681	cg15635302	cg07584789;cg24401044;cg27433031		cg12058021;cg14020052;cg22077197;cg00630775;cg03886681;cg04528931;cg05570654;cg12877056;cg14653043;cg16299358;cg21621782;cg26767974;cg27583104	cg18845578;cg09234543;cg14758976;cg21621782
IGF1R	5		cg18074820	cg25709679	cg12736760	cg24600221;cg01631855;cg13297560	cg11145296
INPP5A	5	cg25394505;cg07402396;cg09103979	cg06376402;cg08913117	cg13174051;cg20456620;cg22918356;cg23087635;cg24517875		cg02951695;cg02474563;cg03149567;cg04549524;cg05887821;cg14953730;cg27297192;cg27438456	cg09146428;cg27438456
KCNQ2	5	cg09258315;cg12173392	cg05220534	cg03408077		cg01145137;cg09184429	cg10215330
KIAA1026	5	cg03398002	cg01567509	cg16985952		cg25104105;cg03391684;cg04402828;cg05033389;cg08468082;cg20696698;cg20958628;cg27538859	cg20958628;cg26296524
PCDHGA4	5	cg19247475	cg18705909	cg02056653;cg06428620;cg08292467		cg02056653;cg08854987;cg23930711;cg03486475;cg07802710;cg10679597;cg11907797;cg16316394	cg00758915;cg07445963
PCGF3	5	cg11725415	cg07416975;cg15843217		cg18140479	cg07017998;cg25712567	cg23034496
PNPLA6	5		cg00032036	cg03202190	cg08677755	cg03202190;cg15882797	cg01630925
PRKCZ	5	cg00175702	cg04105350		cg15513868	cg07797073;cg08732456;cg00660626;cg21137823;cg23803603	cg04349178;cg11796233
RAB11FIP3	5	cg00447582	cg16810522	cg10053879	cg04998536		cg04168554
RPS6KA2	5	cg27626620	cg25781711	cg01094309	cg02289903;cg07253384	cg00949384;cg03512256;cg06960700;cg08109681;cg19720135;cg22717080;cg22773314;cg25781711
SEPT9	5	cg11249762		cg12194864	cg25810857	cg05503916;cg21808045	cg13540311;cg14011789;cg01513063
TBCD	5	cg16538568		cg05818348;cg09152949;cg16518729	cg17852482	cg21467930;cg08701659;cg26958777	cg19370934;cg03249047;cg04774110;cg07450698;cg08155879;cg10705731;cg25022289
TRIM10	5		cg24329658	cg27000368	cg16912957	cg01614643;cg03769055	cg27000368
ZBTB22	5		cg15442370	cg20185718	cg14771240	cg02538046;cg13027595	cg07219440;cg25191172
ACOT7	4	cg12082302		cg08679807;cg09887323;cg23095988;cg25345603	cg13549940	cg05127153;cg00821310;cg05786314;cg09887323;cg17162028
ACSF3	4	cg10265258		cg04845821	cg04730254	cg02098565;cg04845821;cg06371628;cg09743596;cg10158369
ADAMTS17	4		cg21314318	cg05129489	cg04125765		cg24368226
ADAP1	4	cg01503938			cg22289815	cg04786889;cg05904016	cg21496780
ADARB2	4		cg14667192;cg14786686	cg16253451		cg23853507;cg01341216;cg02887530;cg04012681;cg04271617;cg06563471;cg18489675;cg23375593	cg05541367;cg05431532;cg13720710
ADPRHL1	4	cg10624914	cg03242905			cg04398180;cg14252617	cg03049340
AGAP1	4	cg11026129	cg05779786;cg01803654			cg03172837;cg24744172;cg02878739;cg07546943;cg19531032;cg19892195;cg21672829;cg23856611	cg20645419
AJAP1	4	cg16386806			cg18395150	cg11380667;cg11835068;cg02771577	cg00504341
ANK1	4	cg02712294		cg27650870		cg05885688;cg14927724	cg20464175
ANKLE2	4	cg07827008	cg07827008;cg15403093	cg15403093	cg04900436
APBA2	4		cg15605858;cg01863596		cg03380744	cg05494776;cg12044210	cg02922676
APBB2	4	cg16547382	cg15832405	cg14290210;cg23968551		cg02379560
APCDD1	4	cg13462387	cg25611723	cg03310046		cg04229487;cg13814374
ATXN1	4	cg20410109		cg05968188		cg24209738;cg24776142	cg06811300
BACH2	4			cg06866423	cg17066529	cg25204543	cg03035849
BANP	4		cg10122230	cg00399107		cg06380352	cg06450459
BAT4	4	cg17422460	cg16220567		cg03446368	cg08502159
BLCAP	4	cg19650416	cg06291107;cg11421182	cg15440392		cg07360805
C5orf38	4	cg12824782		cg10958362	cg21999939	cg21629500;cg11337945;cg11793269
CACNA1H	4	cg03501953			cg27338302	cg04983933;cg06008356	cg08101977;cg27000853
CBFA2T3	4	cg08843248			cg08688816;cg08940410	cg09141835;cg00492521;cg02120735;cg04265972;cg06763375;cg22235727	cg03797660;cg02431972;cg04540712
CELSR1	4	cg05236972	cg26646427	cg11589703		cg21070172
CHD3	4		cg13916266;cg16519762	cg12377111		cg22695339	cg16519762
CHFR	4	cg22381955		cg07796563		cg11653336;cg12917938	cg05119810;cg21232015
CHST11	4		cg01940855		cg16618104	cg07696842;cg16861964	cg24733614
CSMD2	4	cg08861449		cg02187889;cg15110800;cg26898039		cg00171942;cg05817517	cg04272632
DAXX	4		cg21521230	cg00949008	cg25700339	cg03382121;cg12727605
DFNA5	4	cg24805239	cg22804000		cg19706795	cg00473134;cg20764575
DIP2C	4			cg05585149	cg14072016;cg04044936	cg10423587;cg12184994;cg14713153;cg17039011;cg00644447;cg01552777;cg15123499;cg17333886;cg22951128;cg24284571;cg27598761	cg01263942;cg11198912;cg13477178;cg20187308;cg20256804
DOCK9	4		cg18642369;cg21712331	cg03281393		cg16624069;cg21712331;cg24232444	cg16624069
DPP6	4			cg03276000;cg07915562	cg16115627	cg19161124;cg27032232;cg07811198;cg20119106;cg27520905	cg09134205
DYSF	4	cg13066889		cg18186672		cg11027058;cg15155463;cg09064252;cg18186672	cg13066889
EBF3	4	cg09649486		cg00416409;cg00459904	cg19424261	cg11757357;cg23042510;cg25386707;cg09371530;cg12509733;cg26372765;cg27647623
EIF2C2	4			cg14484434	cg26074100	cg10720646;cg21208682	cg03215152;cg14301764;cg19301681;cg20577333
EXT1	4	cg05783185		cg20039163		cg12044130	cg05783185
FAM20C	4		cg19619414		cg27161374	cg18161670	cg12012581
FARP1	4		cg02183491	cg11415047		cg01457169;cg17572445	cg01997461
FLJ22536	4	cg15943139	cg26116447	cg08757222		cg06341027;cg08495374
FOXK1	4			cg19615228	cg07713331	cg27640064;cg03461110;cg09395443;cg18966819	cg07554986
FOXP1	4		cg15958828;cg22798400		cg25457604	cg02336104	cg21379733
GABBR1	4	cg05437995	cg03881768	cg16527407		cg02014853;cg10234998;cg19700470;cg24302412
GAK	4		cg03280063	cg20916646;cg23795082		cg13101767;cg02512764;cg02746748;cg09942463;cg17343374;cg20085268	cg20085268;cg20177485
GJA1	4		cg17160382	cg01493740	cg11590170	cg17498101
GOLGA3	4		cg07778315	cg12386329		cg15108326;cg26692085	cg23322676;cg20319945;cg23058246
GPR56	4	cg03032770	cg03032770		cg26955845	cg26512283
HCCA2	4		cg19749898	cg22698115		cg10980495;cg04552555;cg07715909;cg10052164;cg14278057;cg26241460	cg10980495;cg06300658;cg18504190
HLA-L	4	cg16722947	cg11456756;cg07720160;cg22053904		cg07723510	cg23119604
KCNQ1	4			cg01734338;cg20402210;cg23545049;cg25554751	cg07618453	cg03155200;cg07618453;cg10673351;cg10678459;cg16465939;cg16609872;cg19779211;cg19923326;cg21695475;cg26709929	cg06603309;cg05623526
KIAA1751	4	cg04852972	cg12701697			cg18163909	cg04245726;cg10020121;cg10623290
KIRREL3	4	cg04832325	cg07451370	cg02967059			cg25245082
KNDC1	4	cg13070156		cg18139178;cg17657557		cg01258050;cg11666040	cg23183348
LYN	4		cg05973028;cg16073549	cg05997362	cg21301224	cg02508743;cg03388786;cg05973028;cg24856456
MACF1	4			cg06895953;cg09019648	cg11676353	cg00426822;cg10316899	cg27292099
MAGEL2	4		cg01152488	cg25135755		cg04014889	cg20747630
MEST	4	cg02490034;cg05260959		cg16823958	cg19386484	cg00286878;cg03588221;cg20801778
MGMT	4		cg11235543	cg07448909;cg23235067		cg25394042;cg27483317	cg16698623
MORN1	4	cg00089512;cg04889790		cg21568910		cg09811127;cg21107210;cg27305939	cg17849542
MSI2	4	cg21376908	cg08322234;cg25373624			cg04176246;cg13790810;cg17178761	cg05251593
NAV2	4	cg10587366	cg14603227		cg19141316	cg08287637;cg04039799;cg04231888;cg06068991;cg11129341;cg14603227
NCOR2	4	cg11437331		cg22813019;cg05948411;cg16205844	cg04930596	cg04347477;cg04403415;cg16205844;cg16337430;cg23021584
NOTCH4	4	cg27322595	cg25370836	cg22566787		cg05380127
OLFM2	4		cg12850358	cg12850358		cg00208967;cg13455326	cg21276056
OPCML	4	cg16639665			cg27349018	cg16639665;cg08769451;cg11747462;cg14535138	cg23236270
PACS2	4	cg06783197		cg23259001		cg03581459;cg00808648;cg01052428;cg07386952;cg16783764;cg23259001;cg25112002	cg00479347
PANK4	4		cg20950978	cg07762402		cg01012666	cg11393031
PAX7	4	cg09329407	cg21215218	cg08164371;cg21856670		cg01965874;cg12601945;cg05763032;cg12080079;cg24875000
PCDHA6	4		cg17482089	cg04634417		cg14514813;cg18029321;cg04634417;cg15961744	cg00504705
PDE11A	4		cg02745784;cg12462078	cg24365417		cg07211496;cg22681709	cg02745784
PLCH2	4	cg08655953;cg10129768		cg05005791	cg21285056	cg24516259;cg26783079;cg11854493;cg20066001
PLXNA2	4	cg16490470		cg12597281		cg02156570	cg12597281
PRDM16	4	cg09845604;cg10520026;cg17435683		cg12133962;cg16555926;cg26545580		cg01101873;cg10493186;cg15491247;cg07364162;cg09663655;cg11332505;cg13800721;cg14030836;cg14169886;cg14966901;cg16348158;cg17137218;cg22712408;cg26153353	cg13209113;cg23950223
PTPRS	4	cg04253465	cg21488876		cg24459140	cg22541509
RARA	4			cg25362050	cg19314352	cg19314352;cg25362050;cg25614701	cg14065153
RASA3	4		cg21261158	cg01144218		cg03179419;cg19100884;cg05687227;cg08610076;cg14500050;cg23113343	cg09033472;cg19583934
RBM47	4	cg09249657		cg03283282	cg20435896	cg18100734
RBPMS	4		cg14658362	cg24586039	cg13455434	cg19314470;cg26122129
RERE	4		cg09246103	cg04995521		cg11516004;cg24352878;cg27561786	cg24536965
RIMBP2	4		cg13009098		cg02126688	cg02802376;cg15858166;cg25883219	cg08421080;cg19599226
RNF220	4		cg07113006	cg16104276		cg19382731	cg09557643
SCAND3	4		cg22302929	cg12471227		cg16186938	cg08925433;cg22152492;cg23534802
SCRT2	4	cg24306573	cg24306573	cg04522915		cg12590600
SEL1L3	4		cg09461545	cg11434851	cg10150813	cg21436413
SHANK2	4	cg03679394;cg24036292		cg14101380;cg20723935		cg04798490;cg06039161;cg12802486;cg13756965;cg24737505	cg25885280
SKI	4	cg01787285	cg15007228		cg08703055	cg01428928;cg04619852;cg08270567;cg21775570
SLC39A11	4		cg03627891	cg27025137	cg23835923		cg01383268;cg27399387
SLC4A8	4	cg02150335	cg08759770			cg06908458	cg08759770
SLC9A3	4	cg22985016		cg01316792;cg01982873		cg26208419	cg19640581
SOX5	4	cg01766743		cg13817265		cg01920182;cg06147361;cg10990959	cg05156566
SPTBN1	4			cg05663173	cg01766943	cg00883689	cg02080197
STAU2	4			cg14195684	cg09853043	cg17811994	cg26423693
STK32C	4	cg25238189		cg26298192		cg13432205;cg07513392;cg10825471;cg23574526	cg25917732
TACC2	4			cg18322589;cg23304023	cg04406111	cg07451524	cg11404751
TCEA2	4		cg03173827		cg19242268	cg12176783	cg19242268
TFDP1	4	cg04998798		cg11605750;cg14120075		cg23365599;cg14120075;cg16637188	cg21082644
TNS3	4		cg13800949	cg27275374	cg01103207	cg07809182;cg23768860
TRAPPC9	4		cg22637435;cg06858185		cg02528189	cg18554116;cg19028099;cg21093033;cg04500632;cg12737392	cg08504029;cg12443985;cg15302800
TRIM27	4			cg06021189;cg09409585;cg18016994	cg14615609;cg05216056	cg15766595;cg23756442	cg01521674
TUBB	4		cg24146125;cg27129922	cg00783730		cg20118306	cg01554625
UNC84A	4		cg04960665;cg17541553	cg02787562;cg23656906		cg14391382;cg24724937	cg10248100
VAX1	4	cg25062797			cg15668468	cg09935282;cg11398452;cg27533288;cg14830601;cg19425332	cg19876672
VPS37B	4		cg17072087	cg10575652		cg15164871	cg03434624;cg05298628
WDR8	4	cg15397472		cg08945920		cg04865841;cg09798435	cg00777341
WT1	4			cg21769619	cg25782229	cg13641903;cg16092786	cg24325551;cg25586361
ZEB1	4	cg07089783	cg03976379		cg07137701	cg17270370
ZFPM1	4		cg05152867	cg02383666		cg06913337;cg11846580	cg05915142;cg26568171
A2BP1	3			cg10413513	cg04056343;cg09243507	cg00590139;cg03934713;cg06580966;cg07027430;cg16716449;cg27623406
ABL1	3		cg14362370	cg20174000		cg14142977
ABLIM2	3			cg12019520;cg04442017		cg22736383;cg03033996	cg13531988;cg22036248
ABTB2	3	cg08224212		cg13289202		cg13289202;cg26809043
ACOX3	3	cg01406776		cg02364930		cg23629820
ADCY9	3	cg00061520;cg09152120	cg01738022		cg06025216
AFF1	3				cg17593384	cg13943333	cg17813310
AGAP2	3		cg18667086	cg13879455		cg07159847
AGBL4	3	cg24037647		cg06836740		cg03217897;cg07913294;cg15009232
AGFG2	3		cg18094330			cg01338043	cg13695383
AHCYL2	3		cg14755690			cg25969460	cg09424566
AHDC1	3		cg17164905			cg02277710;cg09060489;cg11697038	cg13373315
AIRE	3		cg18689454	cg16501323			cg23366234
ALX4	3	cg10560393	cg01564033			cg03442378;cg04367252;cg06245037;cg13155079
ANKMY1	3		cg13604246	cg03978514		cg12519236
ANKRD33B	3			cg10581071		cg01468514;cg22143698	cg05162281
AP2A2	3				cg20764817	cg09162537	cg02475283;cg11406765;cg12614244
AP3D1	3	cg09548694		cg10746224		cg23103406;cg24369271
APLP1	3		cg10070112	cg11320150		cg19220607
APLP2	3			cg14219124		cg24860589	cg23855986
ARFGAP1	3			cg03576121		cg03576121	cg18857588
ARHGEF10L	3	cg21791023	cg20335384			cg09854011
ARHGEF2	3			cg12065285		cg11216632;cg20465207	cg14204586
ARID1B	3	cg07409602		cg07212702;cg08268892		cg26551092
ARID3A	3		cg18337287			cg26539232	cg11454334
ARID5B	3	cg18547838		cg19238103;cg19382584	cg25961903
ARSB	3		cg02582925	cg08592163		cg11541897;cg15712777
ARVCF	3			cg00721193		cg18704527	cg21797131
ASPSCR1	3			cg23928512		cg15438211	cg04817870;cg11780549
ATF6B	3		cg11580844;cg21548749			cg27001603	cg14305889;cg18856758
ATP11A	3			cg11218330;cg12498181;cg27096043		cg22301418;cg26800525;cg02417360;cg09507215;cg11520003;cg22713850	cg07674485;cg08636203
ATP2B2	3	cg09477124	cg25789721			cg18115541;cg24374013
ATP6V0A4	3	cg21048168	cg02491878		cg04446722
ATXN2L	3		cg16662787	cg03089512		cg12360373
ATXN7	3			cg15342441	cg18411108		cg14980724
BCL11A	3			cg08627352		cg07469838;cg15241316	cg17753356
BRE	3	cg03177025		cg02857312	cg00521934
BTBD12	3	cg06807063	cg00086297	cg08367804
BTBD9	3	cg03727662				cg24659411	cg13024741
C10orf11	3	cg06487870	cg25786525			cg05976247;cg12368583
C10orf93	3		cg25745697	cg03904799		cg24411972;cg25745697
C11orf67	3	cg24240077		cg20745134		cg03196689
C13orf36	3		cg25072733	cg17157462;cg24669528		cg17934871;cg17157462
C14orf43	3	cg08258506		cg01904243		cg08258506;cg14097440
C1orf87	3			cg18870231		cg09851465	cg09176275
C1QTNF1	3		cg00193613	cg06097994		cg08821738;cg09690989;cg17015522
C20orf117	3				cg27250037	cg22328786;cg14898639	cg18830118
C20orf166	3	cg11701615				cg12038641;cg22754206	cg08093055
C2orf74	3			cg10580144		cg23405039	cg26147678
C3orf21	3			cg21501175	cg21501175	cg02504211;cg11796219
C4orf22	3	cg07668908	cg00214668			cg17903782;cg19143170
C6orf176	3		cg16289417	cg05842175		cg01579841
C6orf27	3			cg03499675;cg08409562		cg05447916	cg19220566
C6orf97	3	cg03627880			cg26184028	cg24293044
C7orf27	3		cg26627486	cg10616859		cg06838581
C7orf50	3				cg10547025	cg00370123;cg09937438;cg14525935;cg24603113;cg00738919;cg02666955;cg08696032;cg10009497;cg18297960;cg18315380	cg24797360;cg13918350
C9orf171	3		cg13947534			cg14489049	cg13642914;cg14070275
CACNA1C	3				cg24033471	cg09436713;cg12046677	cg22804770
CAPZB	3	cg08538869				cg07573717	cg15826519
CARD11	3		cg22989995			cg20879601	cg15602741
CARS2	3			cg12104133		cg12104133;cg15747390	cg15641500
CASZ1	3			cg11344572;cg18232828;cg00145904;cg22347357		cg14206273;cg00003513;cg02335988;cg24298421	cg07985864
CBFA2T2	3			cg07613588		cg17618872	cg05305327
CCDC48	3		cg19611175			cg19380499	cg01601299
CCDC88B	3	cg16550438;cg15175716			cg11657323	cg04422903;cg15175716
CCDC88C	3				cg26290716	cg08017547;cg09262217;cg16505891	cg00787180;cg11070881
CCNA1	3		cg26984343			cg22075222	cg14089714
CCND1	3		cg15330584		cg16794682	cg05068533;cg14513281;cg11190277;cg24387864
CD247	3	cg15678142				cg00583147;cg06531517	cg03727968
CDC42BPB	3			cg02938407		cg04987734;cg16283158;cg21937244	cg04715649
CDCP1	3		cg06160898		cg09220326	cg24840062
CDH22	3	cg13584095		cg13584095	cg17771031
CENPJ	3	cg12360330		cg20029657		cg17058676
CFLAR	3		cg20021784	cg23681745		cg23457862
CGNL1	3	cg01089516		cg04472039		cg04483936;cg10167978
CHD7	3	cg10232395		cg17675125		cg20648501
CHST8	3		cg06399302		cg13954131	cg17896573
CLDN5	3		cg06315607			cg14553765	cg11450827
CMIP	3			cg08071700		cg16583186;cg02814118;cg07285481;cg07422644;cg08766256	cg16648110
CNTFR	3	cg02825887				cg02825887	cg13904574
CNTN4	3	cg25469905		cg16907496		cg04737845;cg16907496
COBL	3	cg15743325				cg27425996;cg18692205;cg24826527	cg07908755
COL18A1	3				cg22038359	cg06484514;cg26239725;cg02066681;cg03208198;cg16121744;cg16149943;cg19313408	cg26852712
COL21A1	3		cg12751817	cg03064592		cg03064592
COL23A1	3	cg00986130				cg07763376;cg10166986;cg23984294	cg18816996;cg25554212
COL4A4	3	cg25552033		cg21477232		cg21477232
COL5A1	3	cg03430597		cg14340852		cg13596370;cg13499271;cg13885120;cg13917918;cg26024843
COL6A3	3		cg26278699			cg26278699	cg23411240
COL8A1	3	cg05283542		cg05283542		cg17918158
CORO1C	3		cg00084094			cg10653163	cg10155304
COX19	3		cg16404364		cg09363068	cg00694777
CPLX1	3	cg09635541	cg09635541		cg03410806
CPLX2	3		cg14648916		cg08570034	cg17847520
CPNE9	3				cg07551879	cg23681664	cg23926649
CSK	3		cg20668952;cg27211576		cg00516515		cg08273635
CTBP2	3			cg26662324		cg25965774	cg01213599
CTNNA1	3		cg21747652			cg01114900	cg01873236
CTSZ	3			cg19310786	cg13795831	cg13795831
CUTA	3				cg05413918	cg23073451;cg02652579	cg18352916
CYFIP1	3	cg26805503				cg09277546;cg21662263	cg04816434
CYP4F22	3	cg14851685	cg19062489			cg27638815
CYTH3	3			cg14991562	cg04107994	cg00512872
D2HGDH	3		cg21521453;cg22641501	cg13613174		cg20801783
DAB1	3	cg03517160				cg07566080;cg12480034;cg15898414;cg18174779;cg18287310;cg20272619;cg25346709	cg00848728
DCC	3		cg02835371		cg03458463	cg00399483
DCUN1D4	3			cg01820584		cg16173562	cg16173562
DDR1	3		cg09810078			cg01386080;cg11530564	cg23953820;cg03270204;cg22485298
DDR2	3			cg19264028	cg17217691	cg04510153;cg04867423
DGKZ	3	cg00107629			cg02211741	cg05576959;cg20029347
DKKL1	3	cg23489110	cg23489110	cg23489110
DLG2	3	cg16877946	cg23791672			cg18023263
DLGAP4	3	cg02209770;cg04822022	cg26495179			cg26495179
DNMBP	3	cg19212550		cg19212550		cg09045574
DOT1L	3	cg00043005;cg12009436		cg10798655		cg02538135;cg12009436
DSCAM	3			cg19469449		cg07962392;cg12409525	cg00702593
DSCAML1	3			cg17946316	cg02853387	cg06547849
DSE	3		cg19869037			cg09025324	cg24736412
DTNA	3			cg15610027	cg23406451	cg22009464
ECE2	3	cg24976089		cg09405238		cg01596834
EEF1E1	3	cg21717369		cg24962268		cg21717369
EHMT2	3	cg11191955	cg12087303			cg07829740
EIF2AK4	3			cg00755505		cg10821964	cg00825047
EP400	3	cg17227941		cg14143331;cg17227941	cg16656469
EPHA10	3			cg12746947		cg11664987	cg01855272
ERC1	3	cg12165841				cg24323328	cg12165841
ERCC2	3	cg03041824				cg24180227	cg03041824
ETS1	3		cg11760500			cg03963011	cg11760500
ETV6	3			cg03609488	cg12403778	cg00610577;cg14693090;cg16310192
EYA4	3				cg22462983	cg06132028;cg11518846;cg20787173;cg01957732;cg07327468;cg17348951;cg24842760	cg24675448
EZR	3	cg03891442	cg04088182	cg15118447
FAM189A1	3	cg02963866				cg13832135;cg12711059	cg18512553
FAM19A5	3	cg20014942			cg15187790	cg02895639;cg14894848;cg07959986;cg12539917;cg26700320
FAM38A	3			cg07318627		cg02823132;cg07872448;cg17590589	cg16499166;cg00816037;cg10227665
FAM38B	3		cg15648792			cg13429270;cg23556443	cg24879209
FGF18	3	cg15699524		cg04581294		cg02125316
FHIT	3		cg11158760	cg03060986		cg21541638
FLI1	3			cg20374917		cg11886358;cg20374917	cg02526522
FLJ42709	3	cg16448525;cg16456423		cg27096298		cg00434461;cg11853830;cg20550790
FNBP1	3	cg14364797				cg15112523	cg10531986;cg21188610
FNDC1	3		cg10129085	cg05015938			cg18426860
FNIP2	3		cg07990556	cg05539369		cg16004202
FOXA2	3			cg09861917		cg25484990	cg09861917
FOXK2	3			cg24770256		cg02094337;cg06725287;cg27570233	cg15998686;cg22582875
FRMD1	3	cg02885428		cg00350478		cg01666436
FSTL4	3		cg08409972			cg02607772	cg11279294
FTO	3			cg01981760	cg26982104	cg26580413
GALNT2	3				cg06801857;cg07231053	cg20703242;cg23936766	cg24250902
GALNT6	3				cg01568522	cg26221410	cg01777341
GAS7	3	cg18346531			cg01929340	cg25365518;cg12642651
GFRA2	3	cg00137611		cg02601352		cg12131827;cg04302570
GLT1D1	3			cg15652873		cg26542218;cg00901320	cg06419750
GNASAS	3	cg18949315	cg18935491;cg12054318	cg19296354
GNG7	3	cg19032532			cg22023664	cg27324541
GNL1	3	cg00680003;cg12591952		cg05013027;cg15201677;cg24372586		cg22710115
GPC1	3	cg14805932			cg01380104	cg13393505
GPR123	3		cg04283815;cg11547474			cg25142028;cg27405177	cg15376397;cg23293230
GPR133	3	cg11594260		cg23617848;cg01353907;cg27177570		cg01281501;cg25898076
GPX6	3	cg20687587		cg22709144		cg14007638;cg15065877;cg27090284
GTF3A	3			cg00218767		cg27031448	cg27031448
GUCY2D	3		cg12504247			cg21330034;cg25465406	cg17301842
H19	3	cg11753499;cg25821896	cg24409677			cg22172494
HAGH	3	cg25898500				cg03861785;cg16270890	cg05617452
HEATR2	3	cg04709236				cg02137809;cg01341589;cg25687128	cg18929240
HES7	3		cg07564175			cg27248455	cg13075263
HIVEP3	3		cg13170051;cg16096631			cg13423554	cg16128096;cg22794214
HLX	3	cg13170032				cg23616139	cg10975889
HMGA2	3		cg23146197			cg02802391;cg06712651	cg17518348
HPCAL4	3	cg18438793				cg02495604	cg01775082
HRNBP3	3		cg19481531			cg01021742;cg10009757;cg18620542;cg07153588	cg05604487;cg15757793
HTT	3	cg07624479			cg14967987	cg11324953
HYDIN	3	cg02616906		cg09794131		cg20977864
IAH1	3		cg14644898			cg20556744;cg13660600	cg23677712
IFFO1	3			cg21838477	cg12024104		cg17229929
IFT140	3	cg10471113;cg00217171				cg03590668	cg09757087
IGFBP3	3		cg16460681			cg04796162;cg26434048	cg05083496
IGSF9B	3		cg22202264			cg09231767	cg21211321
IMPG1	3	cg20429748	cg16007619		cg16622651
IQCE	3	cg14635955	cg16503624	cg13978175
IQSEC1	3			cg01460382		cg02311364	cg08162476;cg11145772;cg26692003;cg21408848
ISL2	3		cg03465861	cg26478145			cg19341977
ISM2	3		cg26238180			cg13130319	cg21822146
JAKMIP3	3		cg25534226	cg00444341		cg16446486;cg15768620
JARID2	3			cg08757670	cg13077031	cg20605134;cg22570970;cg06764152;cg14682005;cg26218277
JPH2	3		cg22589504			cg10099445	cg05037622
KALRN	3			cg06218523;cg26849111		cg13151664	cg06205331
KCNG1	3				cg03027241	cg00546005;cg03711791	cg20832181
KCNG2	3	cg05212510				cg05491587	cg21467717
KCNIP1	3			cg24615189	cg12989934	cg10931884;cg11956545
KCNK7	3	cg13179915		cg20837332	cg23343073
KDM4B	3			cg04384209	cg11645724	cg25761809;cg09310112;cg14010696;cg24823679
KIAA0182	3		cg08768472			cg02249119;cg26771832	cg10048490
KIAA0415	3			cg00326559;cg09394666		cg22967283;cg24394414	cg21388345
KIAA1199	3			cg20828084		cg22932628	cg22579224
KIAA1530	3	cg23987648				cg13929480	cg25505570;cg05290481
KIAA1683	3		cg22313519	cg07083818		cg22313519
KIAA1949	3	cg03353699		cg27385757		cg06861519
KLHL29	3	cg14826211				cg02176280;cg07485554;cg13774015;cg22545361	cg08569786;cg14377922
L3MBTL3	3			cg19802093	cg07730100	cg18798995
LAMA1	3		cg18998321	cg21628773		cg06511678
LDB2	3			cg18236250		cg16581308	cg15766408
LDB3	3	cg22715761	cg26338757;cg19831403	cg11776930
LDLR	3		cg07512814	cg10640764		cg07960944;cg13743731
LFNG	3		cg00856204	cg22902289		cg00892324
LIN7A	3		cg05647859	cg19347790		cg23441441
LMF1	3	cg06683487		cg08678437		cg03728898;cg07377859
LMNA	3	cg00106073				cg22820188	cg11831182
LMTK3	3			cg19878479		cg01410876;cg06862049	cg26280727
LOC146336	3	cg01953240				cg16632132;cg08033003;cg09922452	cg06618047
LOC285830	3		cg05368547		cg06486622	cg08179037
LOC92659	3		cg08329777	cg08267319		cg23453622
LOR	3			cg26339974	cg14563787	cg10228283
LPHN2	3		cg13559233	cg00557709		cg07104652
LPP	3		cg15338041		cg05048043	cg18188653
LRP5	3		cg18894028			cg14245804;cg09518195;cg21611682	cg00464927;cg26525861
LRP8	3		cg19745317			cg16429063	cg24107728
LRRK1	3	cg19786805			cg21727145	cg24538089;cg26206973
LTA	3		cg10476003			cg20330447	cg16219283;cg24216966
LTBP1	3			cg07119076	cg13652008	cg08175640;cg16336556
LY6G5C	3			cg25136988;cg27244242	cg07439316	cg07845406;cg08412885
LYPD4	3	cg04669422				cg15766687	cg00741731
MACROD1	3		cg04935121			cg01882150;cg05263649;cg18290981	cg17590162
MAEA	3				cg21167046	cg06654118	cg07110949;cg18515868;cg24973755;cg03096285
MAGI2	3	cg01541787;cg20776619		cg19630306		cg21784917;cg01368068;cg02363960;cg05763154;cg06809544;cg26512635
MAPK8IP3	3				cg08727692	cg05772935;cg06968926;cg07264815	cg07870479
MAPT	3				cg02228913	cg19156875	cg13400969
MAST1	3	cg03126177	cg16963426			cg06537894;cg26870725;cg00706441
MAZ	3		cg00564759	cg03527802		cg00037223
MBP	3			cg15352683		cg15352683	cg06548292;cg23975646
MCF2L	3	cg05464008;cg26474666		cg15405364		cg24222580;cg00053927;cg09556940;cg14114282;cg17524180;cg19632953
ME3	3		cg11602041			cg27309871	cg21067465
MECOM	3		cg14228238	cg01020978		cg00444898;cg12847986;cg19848683
METRNL	3		cg08123067;cg25689499	cg17460204		cg20290167
MFSD9	3			cg07720865		cg04062040	cg04062040
MGRN1	3			cg26627888		cg02647929;cg07812289;cg16778018	cg03157150
MICALL2	3				cg06180846	cg15549100	cg16555818
MIR637	3			cg18331165		cg06494105	cg06494105
MIR758	3	cg06549228			cg06549228	cg12820006
MOG	3	cg14787188				cg03147503;cg13210820	cg06297863
MUC4	3	cg01999399			cg18918831	cg27567922
MUC6	3		cg23156029			cg20736321;cg01279538;cg08900798;cg09906402	cg20077343
MVP	3	cg06646276	cg03946106			cg06551822
MYLK	3		cg01894985	cg12235788		cg17787502
MYOD1	3			cg26410450		cg20289688;cg23897913	cg26410450
MYT1L	3	cg10259427				cg05127036;cg12434257;cg16188379;cg22350910	cg03095607;cg17021436;cg22350910
NCALD	3				cg00569101	cg19308132	cg07056138
NCBP2	3		cg02672678	cg03306972	cg03561389
NCRNA00114	3	cg07271473		cg06107216		cg06595162
NID1	3			cg10966139		cg07157830;cg03185593;cg04507775	cg07479670
NLRC3	3		cg04082551			cg22171142	cg02343379
NOP56	3	cg05077865		cg16162018		cg08648041
NOTCH1	3			cg01220822;cg07220821		cg01909856;cg07220821;cg09073701;cg14363954;cg21179618	cg14303017
NOTUM	3	cg06359302	cg27011024			cg19729649
NRG1	3	cg13618529	cg22626985			cg05303728;cg13272412
NRXN3	3		cg05175318	cg25564511		cg16766249;cg04272011
NTM	3			cg04307764		cg01964039;cg03115562;cg03820608;cg16537371;cg16594910	cg01067010;cg09364022
NUAK1	3			cg19698789		cg18525352;cg17393917	cg07419473
NUMBL	3	cg26369308				cg02757488	cg19643921
NXN	3				cg04101699;cg08190450	cg14885904;cg24774396	cg04101699;cg20145695
OCA2	3	cg27320242		cg14546500		cg07577267
ODZ4	3	cg10640961;cg12830752			cg23982226	cg17542408;cg02638395;cg04649598;cg05942610;cg16235582;cg17579825;cg25965355
OGFR	3	cg15473411				cg18870850	cg15550113
OSBPL10	3		cg22218058	cg01300623			cg21375017
OXR1	3			cg00314750		cg12114888;cg16901361	cg25820220
PADI4	3				cg19159961	cg02053132	cg21295838
PANX2	3	cg23527624			cg26190233	cg16367989
PAOX	3			cg23250185		cg04458206;cg23250185	cg23250185
PBX1	3		cg16397401			cg06749480;cg14031054	cg15074930;cg20682146
PBX2	3				cg17851795	cg03422527	cg06563066
PC	3			cg20029906		cg03229682;cg08982827;cg27637382	cg12378449
PCCA	3		cg10883266			cg04494562	cg06568323
PCDHB15	3	cg15006101	cg18664869			cg09135656
PDE3A	3	cg24336686		cg01153442		cg01047904;cg21913301
PFKP	3	cg22667358				cg20327845;cg26769838;cg14152608	cg11250692;cg17433678;cg26616526
PHACTR1	3		cg19458485	cg04985661		cg13246235;cg20011562;cg11908041;cg13566648;cg27365342
PIK3R5	3	cg22284725	cg25342409			cg05244974
PKD1	3				cg04844323	cg09739932	cg08237309
PLEC1	3			cg03008241;cg09406760		cg14234406;cg21672292;cg24507266;cg02623114;cg15183991;cg27082292	cg02331830;cg07172676;cg19497517;cg02140559;cg27082292
PLEKHA6	3				cg02491234;cg10528484;cg24339032	cg17108388;cg24864241	cg24339032
PLEKHG5	3			cg06804846;cg17151560		cg27428051	cg12946080
PLTP	3		cg11191337			cg03088990	cg11191337
POU6F2	3	cg08835956				cg01834064;cg11752100	cg04106201
PPHLN1	3		cg01182690	cg25425390		cg21900653
PPM1H	3		cg21177112			cg00247471;cg06208382;cg11311280;cg27243624	cg00679520
PPP2R2C	3	cg09674627				cg11343429;cg18544809;cg19506435;cg25984068	cg13154012
PPP4R2	3	cg16824024		cg18632154		cg05523500
PRDM15	3			cg08381918;cg19408149;cg23751536		cg26519184;cg13541769;cg21241823	cg03969025
PRIC285	3				cg13648651	cg03071102	cg03842063
PRKAG2	3	cg00830401				cg01108370;cg16994041	cg01588379;cg07285148;cg23785771
PROKR2	3	cg00368844	cg00368844			cg27114120
PRR5	3		cg26381878			cg10546065	cg24678319
PRR5L	3			cg18520238		cg08943494	cg08544540
PRRG2	3		cg14094987			cg14094987	cg05696092
PRRT1	3		cg22897615			cg11945824;cg13782301;cg14644001;cg21035875;cg00403498	cg27067781
PSD3	3	cg01573321				cg17294237;cg14752877;cg24056567	cg06399735
PTDSS2	3	cg16197643		cg19029131		cg21075020;cg22761205
PTGFRN	3	cg00534255			cg17469019	cg08361238
PTP4A1	3		cg12857652			cg02360263;cg23174607	cg03182374
PTP4A3	3			cg11144784		cg12107580	cg02059849
PTPRF	3			cg15620905		cg07565499;cg16570917	cg20675852
PXDN	3		cg00511632	cg17467517		cg05041871
RAB13	3			cg09116658		cg26008365;cg26336059	cg16266126
RAB6B	3			cg19529551		cg17669438	cg05506480
RAI1	3		cg15246895	cg12581691		cg19439123;cg21126828;cg27208169
RALGDS	3	cg13814738		cg13520893		cg16872071
RARRES1	3			cg14986890	cg04481170	cg14226182
RASGEF1C	3			cg19842091		cg12408990	cg14544666;cg19978312
RB1	3	cg11408952	cg00059930			cg00059930
RBM33	3		cg13639901			cg25720022;cg14430943	cg03381237
RBM4	3			cg27052183	cg23821914	cg23329769
REC8	3			cg06351481		cg19989295	cg18168663
RGNEF	3			cg05148592		cg10918580	cg00081602
RGS7BP	3	cg07761524	cg11359210;cg26655294			cg02334926;cg13713523
RIN3	3		cg10139508	cg10205038			cg26751828
RING1	3	cg03341723		cg10980868		cg11011640;cg09035079;cg16529229
RNASEH1	3	cg14604871	cg27577431	cg03117412
RNF212	3			cg05924254	cg10134910	cg26087408
RNF39	3	cg05827186	cg23745282;cg20561938			cg01286685;cg01631162;cg02197419;cg05563515;cg07382347;cg08497487;cg09279736;cg10568066;cg22325294;cg06892912;cg09673602;cg20249327
RSPH9	3		cg07593342			cg04600618	cg19651268
RUNX3	3		cg13106389		cg15712177;cg13106389	cg22153728
SALL1	3			cg04962978		cg13755795;cg10297473	cg01500945
SALL3	3			cg16433156		cg16580499	cg15013496
SAMD11	3				cg24362661	cg06091566;cg04121631	cg04839849
SCD	3		cg18328965		cg24503796	cg18328965
SDK1	3	cg18331909				cg24796546;cg02698926;cg05316911;cg14950237;cg16387742;cg20810125;cg24441899	cg01027553
SDK2	3			cg05014933;cg12963319	cg12465643;cg15836138	cg19078067;cg26261291
SEMA4G	3				cg05322019	cg26991946	cg07813460
SEMA5B	3		cg02726018			cg25439655;cg24838764	cg11846174
SERINC1	3		cg16975695	cg12480176		cg16975695
SFMBT2	3	cg26922690		cg12328063		cg02353184
SFRP1	3	cg14904908			cg17486234	cg03133371;cg03575666;cg10406295
SH3PXD2A	3				cg06276663	cg07671776;cg09926728;cg12477923	cg10521450
SHC1	3		cg10019844		cg04915414		cg04995846;cg16254756
SHH	3				cg07007152	cg22437161	cg26003934
SHISA9	3	cg21432375		cg04038680		cg04613834;cg07794367;cg08528231
SIM1	3		cg04927931		cg08074534	cg04337653;cg23588121;cg26796341
SIM2	3	cg13694867				cg14769207;cg01853561;cg19193931	cg22072375;cg11088471
SLC12A7	3	cg16246240		cg02762475;cg08293408		cg12146829;cg13299707;cg15083845;cg16016716;cg21946374;cg22172143
SLC19A1	3			cg17803589	cg03721454	cg07658590
SLC22A18	3		cg06669405			cg03010425	cg23698969
SLC24A3	3		cg01557989			cg13805533	cg00888479
SLC39A4	3	cg11800672;cg23697467				cg12676500;cg20259557	cg06700234
SLC39A7	3			cg08133228		cg12836424	cg07256442
SLC44A4	3			cg27587935		cg10017105;cg23431175;cg27003765;cg07363637;cg11640015;cg16553272;cg18949702	cg13975172
SLC5A10	3	cg00210016		cg00306284		cg04658357;cg22220165
SLIT3	3			cg07136998;cg09536336;cg21122370		cg12856788	cg13008977
SLMAP	3			cg10719247;cg19392504		cg00873919;cg19392504	cg11743795
SMAD9	3	cg13165085	cg18978540			cg02985381
SMYD3	3	cg03435735	cg03988952			cg13058734
SND1	3		cg11458533			cg00092551	cg01007781
SNTG1	3	cg24522339	cg24522339		cg04172771;cg25042465
SNTG2	3		cg00526032			cg18330370;cg24982556	cg00148862
SNX8	3			cg21814583		cg01481879	cg09763514;cg22679120
SORCS2	3		cg13348530;cg11278080	cg14084689;cg26349869		cg21353189;cg04733933;cg10365769;cg12958891
SORL1	3		cg17510957		cg17510957		cg20069407
SOX2OT	3		cg27622017	cg18184251		cg02573703;cg05513806;cg01686348;cg03783410
SPAG16	3		cg17842354		cg24739407		cg07965640
SRRM3	3	cg16443009		cg01430430		cg21686577
SSH1	3			cg02769206;cg26945978	cg26663772	cg11747499;cg23126152
STARD13	3	cg07966140	cg23867441			cg05009079;cg16795307
STK40	3				cg00913954	cg25031061	cg26045080
STRA6	3	cg26451735			cg18640660	cg13888509
SYCN	3	cg15204945		cg08199133		cg15427040
TAP2	3			cg08358188;cg10627913;cg12121080	cg25823314	cg03438552
TAPBP	3				cg03621488	cg25163297	cg02863594;cg00988641;cg03637976
TAS1R3	3	cg08621441		cg06395167;cg11808871		cg18386618
TBC1D24	3			cg00643876	cg04242728		cg00068750
TBL1XR1	3	cg03356026				cg03930153	cg08977130
TBPL2	3	cg10257302				cg23573665	cg23251248
TCERG1L	3	cg11174260				cg03109827;cg20224780;cg24343823	cg27568504
TCF12	3	cg26810157		cg08128148		cg07276338
TCF7L2	3	cg07849302			cg19084061	cg16491547;cg18464364
TFAP2D	3	cg05650260	cg17489695			cg12026556;cg21760402
THSD4	3	cg17882867		cg02034168;cg26738530		cg12399197;cg26877508
TINAGL1	3			cg14869028	cg12206571	cg24873592
TMC7	3	cg06773604		cg06428742		cg06424168
TMCO3	3	cg19326100				cg04162223;cg20022454	cg00822277
TMEM90A	3	cg24411302				cg06204735;cg04936260	cg04936260
TNFAIP8	3		cg17879912			cg23985447	cg15408889
TPO	3				cg14793137	cg12666976;cg21997141	cg23985797
TRIM13	3			cg07530200	cg09145126	cg23213230
TRIM15	3	cg17527819	cg06051311		cg12232118
TRIM26	3			cg17578235		cg24701097;cg24701662	cg13434772
TRIM39	3			cg02630045	cg19047804	cg20210586;cg21354789
TRIO	3				cg25304680;cg26502057	cg05649906;cg09828761	cg02368356;cg13937654
TSC2	3	cg06330375				cg09137838;cg00500602;cg02504384;cg02747341	cg26869617
TSPAN9	3	cg08935410				cg07303577	cg07691686
TTC15	3			cg19927920		cg06951477	cg25841802
TUBGCP2	3		cg03426198	cg07782527		cg04070692
UBE2I	3	cg06979281		cg08743688			cg06193520
UBTF	3	cg05366221		cg00026974			cg13780065
UNC5D	3			cg00948124		cg26872137;cg13561879;cg15981092	cg18583697
UNKL	3			cg03556015		cg27309189	cg25151834;cg27423238
USP36	3	cg01385356	cg17910470			cg24759654
VAC14	3	cg05794310				cg01350996	cg03753454
VARS	3			cg24235613		cg24235613;cg02980249	cg11620328;cg25843346
VPS52	3		cg00908824;cg05828515		cg02813606	cg24488218
VSX2	3	cg08107017				cg07573727	cg01770355
WDR20	3	cg18412984	cg04138253			cg04307553
WDR86	3	cg24107270		cg03687379			cg07078452
WNK4	3	cg06795963			cg26074120		cg24104567
WNT16	3		cg14448169	cg16868298		cg15178540
WNT4	3			cg19403005		cg03519931	cg09180977
YTHDC1	3		cg09205065			cg09205065	cg01804429
ZBTB17	3		cg03515844			cg05399872;cg10985026	cg18147543
ZBTB20	3		cg02147465	cg13484596		cg19622597
ZC3H3	3	cg20008846		cg11234098;cg13169667		cg00952822;cg09732364;cg18210511
ZDHHC18	3	cg08939008				cg07106944	cg08535184
ZDHHC7	3				cg09464461	cg05254095	cg09735674
ZFHX3	3	cg26909217		cg04211829;cg27231624		cg07213145;cg14462566;cg16651606
ZFYVE28	3			cg07775601		cg17330176	cg02035018
ZIC2	3	cg19272984	cg15773704				cg17242608
ZMIZ1	3	cg16854826;cg15733068		cg03450842		cg02283485;cg18737081;cg23346408;cg02145310;cg16182375
ZNF10	3			cg00221394		cg04214075	cg24324942
ZNF23	3		cg08933844	cg09436545		cg04174180
ZNF395	3				cg17199018	cg01719123;cg13411962	cg26101942
ZNF423	3	cg00316485				cg26929700;cg06263178;cg16728225;cg27618369	cg04511619
ZNF469	3	cg22530146	cg27465746			cg04675221
ZNF470	3			cg03025337		cg05495879	cg27544219
ZNF595	3	cg01419539	cg00599266;cg07697276			cg00599266
ZNF831	3		cg18594562	cg04068564		cg25325636
AANAT	2			cg00912149		cg14699839
AATK	2			cg11190498;cg11684549		cg01249533;cg02182592;cg20541344;cg24085713
ABCA7	2					cg07951348;cg18529892	cg02253236
ABCC3	2				cg04433051	cg13725958
ABCC8	2		cg26105227			cg03181582
ABHD4	2	cg06813554	cg09878415
ABLIM1	2	cg10680376				cg09649347;cg07978738
ABR	2			cg25436152;cg22285438		cg09927651;cg08034867;cg26235490
ACACA	2			cg01760189			cg17939040;cg21096718
ACACB	2	cg10703506				cg13686847
ACAP1	2			cg25900902		cg07925670
ACCN1	2			cg20810838;cg23406509;cg27391921		cg09677243;cg24613080;cg12651953;cg23302998
ACOT11	2				cg10710218	cg10710218;cg12179353;cg18180407
ACSF2	2				cg25792518;cg12649208	cg05992990
ACTA1	2			cg26163852		cg04030615;cg11689813;cg25792990
ACTL6B	2					cg16024950	cg20497359
ACTN1	2			cg08170227		cg09421468
ACTR3	2		cg00558358			cg12644353
ACVR1	2			cg13287763		cg19286686;cg24749947
ADAL	2				cg02155558		cg23340666
ADAMTS16	2					cg22784954;cg09588888;cg19452011	cg03824768
ADAMTS2	2					cg15906761;cg01791000	cg19096358
ADAMTS8	2					cg04268950;cg09134593	cg02147292
ADAMTSL4	2		cg16559275			cg14037218
ADAMTSL5	2			cg00836302		cg17147471;cg24892628
ADC	2			cg14150071		cg02350320
ADCK5	2			cg16695617		cg06948878
ADCY6	2		cg27279809			cg11658986
ADHFE1	2					cg26624673	cg19283840
ADORA1	2			cg19678564			cg00256767
ADRA1A	2			cg09557462			cg23008606
AFAP1	2					cg09428868;cg14692106;cg23750206	cg11808936
AFF3	2					cg01649623	cg19071879
AGBL1	2			cg19887404		cg04321240
AGPAT1	2			cg03573455;cg04770218			cg12719006
AGPAT3	2					cg10636297	cg12466405
AGPAT4	2				cg06009422		cg00692088
AHNAK	2					cg19192377	cg19192377
AIFM2	2				cg24659758		cg26699283
AIP	2			cg21052656		cg18163118
AKAP12	2			cg16198990		cg04221606;cg15892964
ALDH3A2	2			cg12797609		cg18722011
ALDH3B1	2			cg25864978			cg06518251
ALKBH2	2		cg07235652			cg05509800
ALMS1	2		cg00976125			cg15055577
ALOX12B	2					cg06418907	cg00681665
ALPL	2		cg03213775			cg05364759
ALS2CL	2				cg14889682	cg02223905
AMBRA1	2	cg14888579					cg16371518
AMFR	2		cg04047082			cg08322467
AMN1	2					cg22929235	cg04202120
AMPD2	2					cg17036469;cg25772143	cg08739244
AMPD3	2			cg14655905		cg16715129
ANK2	2		cg26796245;cg27634695	cg25915539
ANK3	2					cg24160569	cg22150335
ANKDD1A	2	cg12119988				cg02539274;cg03775123
ANKFN1	2				cg18851332	cg08098868
ANKIB1	2			cg11071900		cg11071900
ANKMY2	2	cg20677814				cg23859055
ANKRD20B	2	cg23426231					cg00518770
ANKRD24	2	cg08836009				cg15701085
ANKRD28	2				cg14519736	cg23458145;cg27306243
ANKRD29	2			cg18832233;cg21435568		cg18832233;cg26522239
ANKRD55	2			cg09577966		cg11264935
AP2B1	2		cg23996241			cg27563239
APAF1	2	cg21540775		cg07278047
APOL3	2			cg08676001			cg07707056
AQP11	2					cg05800289;cg06022507;cg24456632	cg04518186
ARAP1	2					cg07031551;cg09700598;cg15279866	cg16168406
ARAP3	2			cg04477203			cg13712023
ARHGAP22	2					cg07802612;cg12161982;cg12497224	cg23390619
ARHGAP24	2					cg04478931	cg02394698
ARHGAP26	2					cg17469668	cg23198558
ARHGAP5	2					cg16370660	cg20069681
ARHGEF16	2	cg04934402				cg14039138
ARHGEF17	2					cg01773858;cg02498311;cg07782744	cg02391615
ARHGEF18	2			cg26756396			cg08356214;cg26756396
ARHGEF4	2			cg24697329		cg02917889;cg22572908
ARHGEF7	2			cg25323360		cg18541421;cg10380312;cg15011899
ARID3C	2			cg01368230		cg06550082
ARID5A	2				cg04722215	cg24305770
ART3	2					cg05110901;cg23421166	cg08659785
ARTN	2					cg23954153;cg06526872;cg13392029	cg23212751
ASAH1	2					cg23540819	cg07434407
ASAM	2			cg18247124	cg23679756
ASAP1	2				cg07490124;cg22301736	cg24841310;cg18822036
ASB16	2					cg11277260	cg22998028
ASPG	2					cg14166701;cg10098787;cg24003028	cg20965743
ASPM	2					cg11215015	cg14212631
ASTN1	2			cg20326786		cg12907702
ASTN2	2			cg00107630		cg14081465
ATAD3C	2			cg04107003			cg00391668
ATAD5	2	cg15439745		cg06792154
ATF7	2			cg21755457		cg02157894
ATG16L2	2		cg00979931			cg04006327
ATG4B	2			cg08969328;cg22890355		cg11574665
ATG7	2			cg13430678		cg12120750;cg26467809
ATL2	2		cg23601059				cg05169454
ATM	2	cg06081482	cg22678707
ATP1A1	2	cg18026772				cg18026772
ATP2A1	2					cg05100315	cg16763316
ATP4B	2		cg09685250			cg21522289
ATP5G1	2				cg21346818	cg09027985
ATP5J2	2					cg20672245	cg08692828;cg20672245
ATP6V0A1	2					cg07408552;cg19022525	cg07408552
ATP6V0B	2	cg21416968					cg21416968
ATP6V0D1	2					cg07231738	cg05966241
ATP6V0E2	2		cg18934443			cg00753630
ATP8B4	2	cg20651644		cg18469148
ATPAF1	2			cg23841763	cg02899788
ATXN7L1	2	cg12241997		cg16797751
AUTS2	2		cg12470551			cg20295702
AXIN1	2			cg09319227		cg08823186;cg02086790
AXIN2	2			cg18956355		cg08005093
B3GALTL	2		cg04788993	cg08089900;cg04788993
B3GNTL1	2					cg03961998;cg24571110;cg26658039	cg06343615;cg20510084
B4GALNT1	2	cg09932758	cg09932758
BAHCC1	2		cg11031567			cg04665204;cg03106958;cg07855465;cg21676780
BAI2	2			cg20608783		cg01653445
BAIAP2	2		cg13563094			cg08658895;cg26475541
BARX2	2		cg16821068				cg24095303
BAT1	2		cg27308967;cg08288345			cg01341355;cg04219977;cg26408612
BAT3	2					cg14756795	cg14661811
BAT5	2		cg00746130	cg22998918
BATF	2					cg01589587	cg13738571
BCAN	2			cg00502190		cg05654780;cg10389771
BCAR1	2	cg04114665				cg02209667;cg02438653;cg16519668
BCAS3	2	cg17331742					cg25441338
BCL2	2		cg27569829			cg12459502;cg23756272
BCL2L10	2			cg04519487		cg16787199
BCL2L11	2			cg08097121		cg13758331
BCL2L14	2				cg22949949	cg15280363
BDH2	2		cg02214188	cg00681321
BEST1	2	cg16084190				cg16084190
BMF	2				cg12929983	cg11737246
BMPR1A	2			cg11566832		cg05219593
BMPR2	2					cg05364508	cg00595407
BOP1	2					cg06354558;cg25344017	cg03193865
BRD2	2		cg12110846				cg26953232
BRDT	2				cg26315244	cg01515515;cg14732540
BRF1	2				cg19676553	cg16579351;cg23240617;cg26402555
BRSK2	2	cg20129113				cg10026995
BRUNOL4	2			cg24507502		cg03151187;cg14350197;cg16061099;cg19209689;cg23784675
BTBD11	2				cg01686739	cg02003159;cg03198269;cg07213698;cg10673246
BTBD17	2		cg10866062			cg11133264;cg20658709
BTBD18	2		cg09395239	cg06737912
BTBD7	2			cg03505817;cg23665147	cg16324306
BUB1	2			cg06983551		cg23465967
C10orf128	2	cg25805482				cg03370951
C10orf140	2			cg25195795		cg02738256
C10orf26	2			cg14015502		cg17740322;cg26640901
C10orf41	2			cg06262069		cg17211261;cg17953385
C10orf53	2					cg25838091	cg06094615
C10orf82	2		cg07909759			cg20628994
C10orf91	2		cg04160753			cg01512840
C10orf95	2			cg19694241		cg01275830
C11orf20	2					cg19535375	cg19535375
C11orf21	2					cg02537342;cg13592872;cg26598899	cg23929682
C11orf41	2		cg03179726			cg12490907;cg24135553
C11orf49	2			cg23072973			cg07438103
C11orf87	2			cg00343414		cg27471124
C11orf9	2	cg18171955				cg05881566;cg14981432;cg01178188
C11orf90	2				cg08514419;cg17347335	cg14291919
C12orf42	2		cg03882242	cg26155803
C13orf1	2		cg13236166			cg04359880
C13orf27	2					cg13221899	cg19210306
C13orf38	2			cg23003720		cg07525003
C14orf132	2			cg02325318		cg06591466;cg19757309
C14orf2	2			cg21851135			cg07532609
C14orf23	2		cg02008651			cg06779110;cg13046832;cg11226913;cg22400166
C14orf80	2		cg14118465			cg14118465
C15orf38	2		cg01370893			cg15096085
C16orf42	2	cg18146152		cg16133244
C16orf74	2	cg04497015				cg08021797
C16orf79	2			cg25665528			cg01966105
C17orf101	2			cg24998110		cg11252953;cg13973180;cg19575837
C17orf90	2		cg03764274			cg03764274
C17orf96	2			cg08815745		cg03835801;cg23793397;cg26776226
C19orf24	2		cg25804447				cg06653052
C19orf29	2					cg18057548	cg00261875
C19orf35	2	cg20973210				cg20973210
C19orf36	2	cg17376730				cg02010738
C19orf46	2	cg25344685				cg17659920
C1orf103	2		cg01011619			cg02605776
C1orf106	2					cg06854264;cg26525767	cg16257559
C1orf159	2			cg24638131		cg19758750
C1orf183	2			cg00887511			cg16136290
C1orf228	2				cg03984347	cg24527881
C1orf53	2				cg03517147	cg19730248
C1orf56	2	cg11852073					cg23822289
C1orf70	2			cg16601494		cg00813378
C1orf86	2	cg16039979				cg14076971;cg14856698;cg05940463;cg09506319
C1orf92	2					cg18863922;cg19022717	cg12126706
C1orf93	2			cg02292066			cg24688871
C20orf26	2					cg24951137	cg11382945
C20orf70	2		cg06824795			cg05840533
C20orf85	2	cg12813792				cg01712452
C21orf121	2					cg10654510	cg23736024
C21orf29	2			cg01847344		cg12061357
C2CD4C	2		cg21968101	cg18599400
C2orf18	2		cg24248317			cg23252243
C2orf70	2					cg22488717	cg10150686
C3orf24	2		cg16606324		cg13053408
C3orf26	2			cg00991994;cg01377807;cg13219301		cg18337222;cg00718336
C3orf39	2	cg00008665					cg01853632
C3orf72	2		cg01379240			cg09222023
C4orf10	2			cg05721427	cg22930642
C4orf23	2			cg22993937	cg25269000
C5orf13	2					cg16643706	cg18054620
C5orf4	2			cg05497240		cg02379533
C6orf10	2				cg10428798	cg24955829
C6orf103	2				cg06858835	cg27641136
C6orf123	2		cg06889339			cg23775883
C6orf125	2				cg00310728	cg11545871
C6orf25	2		cg21620139			cg20191740;cg21506565;cg22235293;cg12923268;cg15973098;cg26749976
C6orf47	2		cg00994601				cg06765423
C6orf48	2					cg12047750;cg19404977	cg17384214
C7orf10	2		cg05895410				cg01083434
C7orf23	2			cg10579408		cg02420886
C7orf38	2			cg14682846		cg20332725
C7orf49	2					cg09872104	cg19882784
C7orf58	2				cg01541773	cg17533232
C8orf31	2			cg26140020		cg00002224
C8orf41	2					cg20705358	cg26426774
C8orf58	2					cg26827533	cg14690197
C8orf84	2	cg02251349				cg17173767;cg02251349;cg03483900
C9orf167	2					cg24175713	cg14018215
C9orf25	2			cg23579062		cg04021672
CA10	2			cg25694755		cg25039722
CA4	2					cg25577130	cg21468939
CABLES2	2	cg17484976	cg26176242
CACHD1	2					cg00013899;cg01393233;cg21679730	cg09070316
CACNA1B	2	cg14241045				cg02483462;cg14022794
CACNA1I	2	cg00191625					cg00984060
CACNA2D1	2					cg27100990	cg24426822
CACNA2D2	2					cg21075593	cg13327336
CACNA2D3	2		cg01348442;cg21743307			cg01569984;cg05603680;cg07276388
CACNA2D4	2		cg27516159			cg06807030;cg14914532
CACNB2	2					cg00300275;cg19998294	cg22858500
CACNB3	2					cg21589954	cg15282632
CACNB4	2		cg04168479			cg05105477;cg11025974
CADM2	2					cg22380921	cg21518974
CADPS	2		cg27391511			cg10748355;cg11905007
CALD1	2	cg15905329				cg22480742
CALHM1	2			cg10081681			cg17547994
CALN1	2		cg12678695				cg22510074
CAMK2A	2					cg02724909;cg07622079;cg19513232	cg07622079
CAMK2B	2			cg02853553		cg03509961
CAND2	2			cg26550936		cg07047131
CARD14	2			cg24093028		cg12848405
CARD9	2					cg13446863	cg24793265
CARM1	2					cg12552835	cg12552835
CARTPT	2			cg22212873		cg22517388
CASC2	2			cg17797815		cg17797815
CASC4	2		cg27418564			cg03286783
CASKIN2	2					cg07368661;cg27037648	cg04121983
CAV1	2	cg12296751				cg24060730
CCDC146	2	cg24395241		cg13234544
CCDC27	2					cg24719086	cg17217195
CCDC33	2		cg06541093			cg19637113;cg25590826
CCDC46	2				cg07283582		cg06581710
CCDC57	2			cg01777586		cg06715330;cg01777586;cg13240704;cg26928858
CCDC60	2		cg20488281	cg12504696;cg26521278
CCDC64B	2		cg12703194			cg07861603;cg27130176
CCDC71	2			cg25832303			cg01159380
CCDC81	2			cg10395685		cg18121003
CCDC85A	2			cg02769535		cg03896589
CCDC85C	2	cg22953865				cg05406635
CCL25	2				cg15436354	cg21274570
CCL28	2					cg14076417	cg23863670
CCNL2	2					cg17397377	cg01399319
CCR7	2					cg23663547	cg07479709
CCR9	2					cg03830490	cg00786084;cg17642041
CD160	2		cg13377056	cg20975414
CD200R1	2		cg18166915			cg17638468
CD22	2				cg12126686	cg25360761
CD2AP	2				cg20172563	cg02130027
CD6	2			cg08354187		cg04046629
CD79B	2					cg21816743;cg23251296	cg23251296
CD81	2	cg02211519				cg08145373
CD82	2		cg09664479				cg22697239
CDC42	2		cg08608952;cg18768612			cg13962372;cg24033557
CDC42EP2	2	cg02573234	cg07477137
CDC42SE2	2					cg17533455	cg17533455
CDC7	2			cg07604512		cg07604512
CDH1	2			cg09220040		cg11667754
CDH13	2		cg03632782			cg02495250
CDH2	2	cg22332722				cg12169536
CDH23	2		cg14150687			cg11322509;cg12568633;cg17485681;cg01160241;cg04457572;cg08293528;cg23284338
CDH29	2	cg00040708				cg20026633
CDH3	2			cg05650674		cg05376601
CDH4	2					cg00954869;cg01087208;cg01526189	cg15873474
CDK11B	2			cg16673286		cg11588584
CDK2AP1	2					cg02017926;cg14844236;cg13421247	cg10502957
CDKN1C	2		cg05090695				cg23904595
CEACAM18	2					cg26727538	cg03110722
CELSR2	2	cg00908766				cg24599996
CELSR3	2		cg17904852			cg02773588
CENPQ	2		cg12911907			cg25786862
CEP55	2			cg14085673			cg14085673
CES7	2			cg08728448	cg00693157
CFDP1	2			cg02583183		cg10425698
CHERP	2					cg13426891	cg09582219
CHGB	2		cg23432201			cg01072639;cg07642638
CHL1	2		cg19431346			cg03940684;cg04001014;cg11165881;cg18277764;cg25188006
CHPF2	2	cg02636659				cg03488729
CHRM3	2			cg07318372			cg07318372
CHRNA3	2		cg04671614;cg09413615			cg24506363
CHRNA7	2		cg21883683			cg09427354
CHST15	2			cg02906874		cg14619806
CHST3	2					cg06370069	cg26514793
CHSY1	2					cg20720553	cg02725065
CIAO1	2	cg16474561					cg12904114
CIDEA	2		cg00590620			cg05702778;cg12395205;cg21114773;cg19883905
CLASP2	2		cg01704198			cg14052114
CLDN10	2					cg24426691;cg25702335;cg05829548	cg22122715
CLDN11	2	cg07042832				cg13879776;cg17078427
CLDN19	2		cg19243533			cg06654076
CLIC1	2		cg02272213			cg16730737;cg18111223;cg23175055
CLIP1	2			cg08914926		cg11571124
CLIP2	2	cg01906599		cg08495433
CLMN	2	cg21339926	cg21182196
CLSTN2	2					cg25857710	cg18179621
CLU	2			cg11697169		cg14917244;cg22313574;cg23460950
CLYBL	2			cg20129210		cg12851717
CNDP2	2					cg02852873	cg16387467
CNIH3	2			cg12037129		cg01777643;cg21290042
CNN3	2			cg15496336		cg16127594;cg10992558;cg19164761
CNOT10	2					cg08558996	cg06081371
CNOT8	2		cg17235179	cg10508639
CNR1	2				cg01767599	cg03689386;cg08458400
CNST	2				cg20290336		cg10985909
CNTN5	2					cg02233848;cg10009464	cg11933019
CNTNAP2	2		cg01507577			cg21126583;cg00650953;cg02024077
COIL	2	cg10932289				cg21487894;cg04229842
COL15A1	2		cg13494827			cg00089695;cg19461644
COL22A1	2			cg10626625;cg11567953		cg07611626;cg27025995
COL25A1	2					cg25088758;cg02441747;cg14994944	cg00385164
COL4A1	2			cg02988755		cg13596497
COL4A2	2					cg06659727;cg23187886;cg02100381;cg04819250;cg16522557;cg25065689	cg21229079
COL9A1	2					cg05211057	cg00440217
COL9A3	2			cg02696351		cg11296498;cg20331689;cg11368502;cg16570019;cg18753958
COLEC11	2			cg07921235			cg18666930
COMMD6	2					cg11593656	cg11593656
COMP	2					cg09949775;cg19907305;cg26669806	cg07856714
CORO1A	2			cg06038367		cg02358862
CORO1B	2		cg17690322				cg15995296;cg25256924
COX10	2			cg16007508		cg16007508
COX4NB	2	cg06226465				cg15819333
CPAMD8	2	cg06418475		cg22508145
CPEB1	2	cg17453840;cg11074968		cg26565719
CPEB4	2			cg12665414	cg07233933
CPNE4	2			cg12213930		cg07846081
CPSF4L	2					cg18772573	cg18911972
CPT2	2		cg25277630			cg10959932;cg01810926
CPXM2	2			cg22924958		cg14676407
CR1L	2			cg07836152		cg06917617;cg03408135;cg09232269;cg11752769
CRAMP1L	2		cg16414052			cg00371355;cg06741528
CREB5	2					cg03226887;cg06647007;cg27490797	cg22396147
CRIM1	2			cg22661341		cg03888447
CRIPT	2	cg10906428				cg10906428
CRMP1	2		cg09562045			cg20737500
CRYBA4	2					cg22847608	cg22847608
CSGALNACT1	2		cg12159464			cg12159464
CSMD1	2			cg19884629		cg09044665;cg12028740;cg12258042;cg17057268
CSNK1G2	2				cg17884674		cg25367139
CSNK2A1	2			cg23481873			cg07789225
CTDSP2	2	cg09263904				cg02566627
CTDSPL	2		cg12824246			cg22380476
CTTN	2			cg23261640		cg05226335;cg13802316;cg16373526;cg16629523;cg16061668
CUX2	2				cg27476248	cg07263694;cg26416887
CXXC5	2					cg00426310;cg02084046	cg00906476
CYB561	2			cg06918645			cg27279583
CYB561D1	2					cg10057252	cg10402018
CYFIP2	2					cg26790059	cg05358175;cg20541456
CYHR1	2	cg16508028				cg00718444
CYP2B6	2		cg10322876		cg19756068
CYP7B1	2	cg17347634				cg24990212
D4S234E	2					cg02514022	cg17826763
DAB2IP	2			cg00995152		cg14594187
DACH1	2			cg21235025		cg16198315
DACT2	2	cg04940305				cg04053392
DAG1	2	cg27212541					cg27244379
DAGLA	2		cg07011711			cg26254678
DBNDD2	2			cg19803952		cg00929635;cg12798097
DCAF5	2					cg24025255	cg06881965
DCHS2	2				cg05574313	cg23513168
DCI	2					cg26585644	cg03227353
DCLRE1C	2		cg05657208			cg09184467;cg16008945
DCPS	2			cg20957796		cg09694921
DCTN2	2			cg04319429		cg16834726
DDAH1	2			cg22340522		cg00156072
DDHD1	2					cg18866817	cg04953061
DEDD	2					cg17013990	cg05116342
DEGS2	2			cg01513978		cg00890257
DEK	2	cg23334804	cg05200311;cg20895054
DENND2A	2	cg21473753		cg03119784
DENND2D	2				cg15591803	cg08864105;cg00619207;cg20970369
DENND3	2				cg15891546	cg01769521
DENND5B	2				cg16629664	cg19152518;cg27546391
DET1	2					cg04676388	cg19626546
DGAT1	2	cg10718130				cg05080966
DGKE	2		cg06697094			cg10654010
DGKI	2		cg01795964		cg00070680
DGKQ	2			cg21790314		cg00788025
DHRS12	2				cg01870657		cg04786592
DHRS2	2					cg03504042	cg24684346
DIAPH3	2		cg05170711	cg08580056
DISP2	2					cg24847625	cg08996748
DIXDC1	2					cg18962750	cg19803735
DKFZP434H168	2		cg04507426			cg27271486
DKFZp434J0226	2	cg00537984				cg14330675;cg21629821
DKFZp761E198	2				cg03050183	cg05257275;cg24009118
DKK1	2					cg08812555	cg25454948
DKK3	2			cg10364881		cg04986504;cg24543696
DLC1	2		cg08768218		cg13007701
DLGAP1	2				cg05255330	cg27278787;cg18761756
DLGAP2	2				cg27185976	cg10636144;cg10557827;cg14303778;cg26128378;cg27581191
DLX4	2			cg24546723	cg18877667
DLX6AS	2	cg11113469				cg18502142;cg10205928;cg10690003;cg13019143;cg25930591
DMKN	2					cg16677448;cg17112426	cg15078284
DMRT2	2			cg13863701			cg13702226
DNAH17	2					cg25875702;cg05361750;cg12071008;cg23752152	cg01341643
DNAJA4	2					cg02073525	cg22935921
DNAJB6	2			cg02696201;cg05090392		cg25507226
DNAJC24	2		cg19738233			cg26502549
DNALI1	2			cg07311889		cg11397548;cg22128488
DNASE1L2	2			cg10470408		cg27557378
DNM2	2				cg09530594	cg09530594
DNMT3A	2		cg04683068;cg10142668			cg20948740
DOCK1	2		cg11007492			cg06128198;cg18932726;cg25247976
DOCK5	2			cg25162451		cg00157012;cg04789529
DOK2	2	cg15316716				cg16476235
DOK5	2					cg00055557	cg11822659
DPF2	2		cg03047626			cg09609051
DPP10	2			cg19006211		cg05667379;cg12448298
DPP9	2					cg15404665;cg18317135	cg09356750
DPYD	2		cg07179075			cg24155937
DPYSL3	2		cg02595120			cg08418076
DRD3	2				cg01845356	cg08852963;cg25836326
DRD5	2					cg06469345;cg09191036	cg00939495
DSC3	2		cg20029745			cg03017520;cg14719951;cg27648075
DSTN	2					cg10573932	cg03925157
DTNBP1	2	cg18719571					cg26188825
DUSP23	2		cg10663017				cg11566172
DUSP5	2			cg25417042		cg02927679
DYNC1H1	2					cg14839386	cg13026782
DYRK1B	2				cg15121364	cg22016724
E2F7	2		cg25144696				cg00649211
EBF1	2		cg07810726			cg11181763
ECE1	2		cg22077962			cg00228796;cg19165640
EDIL3	2	cg24002167				cg03478689;cg05179846
EDN3	2	cg02081277				cg19194373
EEFSEC	2		cg11803660				cg14208839
EFCAB4A	2			cg09524686		cg02261765
EFHA2	2			cg13252206		cg12097222
EFHD1	2			cg16975639		cg12500976;cg04143750
EFNB2	2			cg26273417		cg12053155
EGFL8	2		cg12305588;cg24328676		cg09441568
EHBP1L1	2			cg18757468		cg07674570
EIF4A3	2	cg21765252				cg03716405;cg09238746
EIF4G3	2			cg02927042	cg26561681
ELAVL3	2					cg16667279	cg15712323;cg00112685
ELF1	2			cg12691679			cg21067652
ELFN2	2			cg06704455		cg14378259
ELL2	2	cg03176996				cg06931327
ELMO1	2			cg21483883		cg05998950
ELOVL3	2				cg00431050	cg05391011
ELOVL5	2				cg09387914	cg20397543
EMID2	2					cg11010380	cg15127702
EML6	2		cg00037388			cg19846040
ENC1	2		cg20951821			cg03335624
ENDOD1	2			cg11378101		cg26402417
EPB49	2				cg02046552;cg26392737		cg14837598
EPHA1	2			cg05385805		cg18997129;cg21294616
EPHA2	2					cg27525524	cg10027752
EPHA7	2			cg27248041		cg06102612;cg19464419
EPHB2	2			cg04233054		cg04233054
EPHB3	2			cg01375719		cg15687780
EPPK1	2					cg04146962	cg12397273
EPS8L1	2			cg09915601		cg00462362
ERBB3	2					cg19258882	cg26929894
ERC2	2	cg15787389				cg25301180
ERCC1	2				cg17378989	cg15740759
ERGIC1	2				cg07496207;cg23333911	cg08475446;cg17038235
ERICH1	2					cg10300293;cg18332212	cg10189882
ESAM	2			cg04237997;cg20358566		cg00456892;cg04237997
ESR1	2		cg03037684			cg08161546;cg21608605
ESR2	2	cg09993711		cg18084582
ESRRG	2			cg20320200		cg07029873;cg00913949;cg01926051;cg10108237;cg11692820;cg18181196;cg22007666;cg25755575
ETV5	2				cg01519765	cg01519765
EVPL	2				cg00714713	cg09662916
EXD3	2		cg14579240;cg14004197			cg21210721;cg13835073
EXOC3	2					cg01890435;cg11478249	cg11263345
EXTL1	2	cg02599835					cg02599835
F10	2				cg17835016	cg25796986;cg09885657
F2RL3	2			cg03046327		cg03046327
FA2H	2	cg05423758		cg00835021
FAM103A1	2					cg17826989	cg01323954;cg25011596
FAM113B	2	cg06582512				cg06547285
FAM115A	2		cg11490986			cg03514404
FAM118A	2	cg12262698				cg17795059
FAM125A	2			cg22678402		cg15439326
FAM126A	2			cg27229764		cg09627607
FAM129A	2			cg21214715			cg24325991
FAM13C	2	cg12575554				cg11208259;cg03746823;cg05254221
FAM171A1	2				cg26852723	cg06498400
FAM179A	2		cg05707236		cg11311289
FAM188B	2		cg02543636			cg22629208
FAM18A	2					cg02007567;cg09175009	cg26636054
FAM195A	2	cg05323904		cg07427211
FAM19A1	2	cg10131312				cg13066983;cg20838162
FAM43A	2			cg11740416		cg00352417
FAM43B	2					cg02582387;cg17543296	cg07813254;cg15142222
FAM53A	2	cg02980670				cg00972950;cg25714306
FAM5B	2			cg16123101		cg03884587;cg20846447;cg16123101
FAM78B	2		cg18166862			cg19708554
FAM82A1	2				cg03766407	cg10246038
FAM83C	2			cg12170299		cg01477133
FAM98C	2		cg16644647			cg17665931
FBLN2	2				cg17054708		cg17378193;cg24632944
FBXL19	2					cg06084952;cg11940219	cg00975115
FBXL7	2			cg13373080		cg18373623
FBXO3	2		cg23155006			cg02239453
FBXO31	2					cg06045579;cg01787084	cg02957771
FBXO39	2				cg13823366	cg07540103;cg21509889
FBXO5	2		cg00220769			cg00220769
FBXW9	2	cg15828427				cg17306706
FCN1	2	cg13490117					cg13490117
FEM1A	2	cg05215310		cg09936371
FER1L5	2	cg17318863				cg20312012
FER1L6	2				cg13135609	cg00664222;cg20890440
FEZ1	2			cg05390307		cg04396896;cg19286604
FEZF1	2		cg14386728			cg03981954;cg20974724
FGD5	2			cg03193589		cg11902408;cg22995904
FGF11	2		cg15068733			cg01557754;cg13194425
FGFBP1	2		cg13726191			cg07993350;cg17091967
FGFR2	2			cg10788901		cg11836372
FGFRL1	2		cg20695334			cg03446427
FHL3	2				cg13132404	cg13919420
FIP1L1	2		cg02987906			cg19408398
FKBP1A	2					cg24641773	cg20254718
FLJ39609	2	cg03890988			cg09856436
FLJ42875	2	cg01908338;cg05346286				cg01908338
FLNB	2			cg07557173			cg22591040
FLOT1	2		cg21761853			cg05681859
FLRT2	2			cg04435483		cg02165099;cg03506640;cg04975505;cg14125604;cg26651233
FLT4	2	cg24536824				cg00489401
FMNL2	2		cg05027533			cg24749089;cg26207245
FMO1	2			cg00528040		cg00794381
FNDC3B	2	cg12972064				cg04319611;cg26074575
FOXD2	2			cg07287463		cg03440588;cg07287463
FOXE1	2	cg04007303				cg04007303
FOXH1	2			cg07044391		cg24947777
FOXI1	2	cg19233472	cg03817107
FOXL1	2	cg00624737				cg00584450
FOXN3	2			cg11790196		cg14313398;cg24725246
FOXN4	2					cg15631781	cg25751198
FOXO3	2		cg11940381	cg12416929
FOXRED2	2			cg01072968		cg06533430
FRAS1	2				cg20644976	cg02102872
FREM2	2		cg19360788			cg24399830
FRG1	2		cg08519270			cg11759477
FRMD4A	2					cg07071978;cg13459284;cg15507334;cg22923409	cg05392293;cg25464840
FRMD4B	2		cg27423627			cg08872313
FRRS1	2				cg17222434	cg04308687
FSTL5	2	cg20856030				cg13808714;cg18424393;cg22161476;cg26105150
FURIN	2		cg05122887			cg12015851;cg00758797
FXYD6	2				cg06593118;cg23793599	cg03821689
FYB	2				cg13703437	cg22437221
FZD8	2		cg07985503			cg00645593
GAB2	2				cg01102379	cg13165758
GABRB3	2					cg01251603	cg15066197;cg14222314;cg15482931
GAL3ST3	2			cg12395843		cg15916004
GALNTL4	2				cg01089001	cg25451660
GANAB	2				cg25217772	cg19640263
GATA3	2				cg12181459	cg15043723
GATA4	2			cg03628820		cg03628820
GATAD2A	2		cg08870822				cg04928045
GBGT1	2				cg04703696	cg14653977
GDF6	2			cg07159961		cg20800022;cg26035118
GFI1	2		cg08664810				cg09674502
GFRA4	2			cg19545472		cg14884373
GGT7	2			cg15590502		cg06407634;cg26050636
GIGYF1	2					cg25969728;cg09375284	cg02538169
GIPC1	2	cg04164838					cg13150596
GIPR	2					cg19822309	cg13320842
GIT2	2			cg03538383		cg00510437
GJA4	2	cg04205715				cg04205715
GJC2	2			cg01789576		cg12461930
GLDN	2		cg07517944			cg09495418
GLI2	2	cg24069724;cg12080831			cg05366712
GLI3	2					cg08635064	cg24497732
GLIS3	2	cg13749266				cg14462686
GLRA1	2	cg23158483	cg02071447
GLT25D2	2			cg12792264	cg00044463
GLUL	2					cg07908229	cg17283022
GMPR	2				cg22950793	cg10768391;cg20001791
GNAL	2					cg13997883	cg12327405
GNB5	2			cg20550536		cg21392385
GNLY	2				cg21473183	cg18310515
GNPDA2	2		cg27231075			cg05747376
GOLPH3L	2	cg12401651	cg12401651
GOLSYN	2		cg26077062			cg14745270;cg01197613;cg05927432;cg13456086;cg19571412
GPC5	2			cg13816734		cg13877944
GPLD1	2				cg11865601	cg00729264
GPR114	2	cg00407537				cg01838544
GPR124	2		cg23649140			cg02250400;cg24450194
GPR162	2		cg20093940			cg19286986;cg10970328
GPR39	2	cg15660353				cg12311815;cg20814312
GPR85	2	cg10336790				cg08220649
GPS1	2	cg17998822				cg18203994
GPX5	2		cg11562153;cg23936402				cg23936402
GRAMD1B	2				cg17637327	cg12461287;cg26393964
GRAMD1C	2		cg26402422	cg15655154
GRB7	2					cg08284496;cg00735611	cg03627958
GRID2	2		cg21205364			cg21852439;cg01718739;cg17198929;cg22506801
GRIK2	2					cg13080565;cg24301620;cg02011392;cg06247406;cg20640499;cg22851944	cg27451362
GRIK4	2		cg23315601		cg26914334
GRIN1	2	cg01049121				cg13701086;cg03882437
GRIN2A	2		cg25047001			cg07642043
GRIN2C	2			cg03029664		cg23513814
GRIN2D	2			cg02807849		cg06869158;cg13000134;cg22243956
GRK5	2			cg10318661		cg11312674;cg18430255
GRM2	2			cg10324572		cg04319617;cg00303541
GRN	2					cg16500497	cg19107120
GSDMD	2				cg22312904		cg01134012
GSTA4	2			cg14114178;cg01106989	cg19701087
GSX1	2					cg14973588	cg10071824
GTF2H4	2		cg16345272			cg08329753;cg20621945
GTF3C6	2				cg02359132	cg00531924
GTPBP10	2			cg18582362		cg18582362;cg25876024
GULP1	2			cg02231798;cg16256414		cg09987740
GYLTL1B	2				cg16335858		cg07298299
HCG4	2				cg11036359	cg13321114
HDAC9	2	cg22750906				cg16469740
HDGF	2					cg00867472;cg10893483	cg07911444
HDLBP	2		cg00826855			cg04951131
HECA	2				cg26566236	cg07308824;cg23981354
HEPHL1	2			cg02814482		cg26115089
HES3	2				cg19743103	cg03327263
HEXIM1	2		cg22996129			cg07587685;cg22887526;cg22996129
HEXIM2	2				cg11155621		cg00604859
HEYL	2					cg17602126	cg06154570
HFE	2					cg05569784	cg06892726;cg08179431
HGS	2	cg06435751		cg06435751
HIP1	2			cg05145297		cg04200641;cg14089007
HIPK4	2					cg00469497	cg09412728
HIST1H2AL	2		cg27271242			cg09032630
HIST1H3C	2		cg10199913			cg02677388
HK1	2					cg15358372;cg08567142;cg22679940	cg22356324
HK2	2			cg24107142		cg23157190
HK3	2			cg26455624		cg04875020
HLA-DPB2	2	cg04970106;cg13904130				cg25119261
HLA-E	2	cg21297314					cg10794086
HLCS	2					cg04126652	cg06167719
HLTF	2				cg04731810		cg20117402
HMCN1	2	cg25467710		cg24606662
HMGN1	2					cg11337915	cg00297767
HMX2	2					cg22746458;cg22886575	cg04820634
HOMEZ	2		cg27084303			cg26954121
HOXA13	2					cg00644317	cg04428700;cg02366798
HOXA2	2					cg04481096	cg01217984
HOXA5	2		cg20817131			cg03368099;cg13694927;cg25307665;cg07049592;cg17432857
HOXB2	2				cg23530553	cg12121660;cg17807663
HOXB3	2		cg20152430			cg12910797
HOXB8	2		cg14237746			cg03107393;cg25116388
HOXC10	2					cg20403938;cg00699029	cg22267551
HOXC12	2				cg10810799	cg26931862
HOXC13	2		cg04727865			cg09106624
HOXC4	2					cg00567703;cg02491017;cg19164987;cg04105511;cg05992786;cg07080050;cg10918927	cg10918927
HOXD10	2		cg08992581			cg03918304
HOXD4	2			cg25304107;cg26590744		cg14900124
HOXD8	2			cg03321133		cg14473102;cg14601868;cg15520279
HPCAL1	2					cg00141688	cg23728189
HPS4	2					cg11205006	cg13345299
HPSE2	2			cg01271423		cg02800607;cg13343639
HS3ST3B1	2			cg24895178		cg25181144
HS6ST1	2					cg05477165	cg15920655
HSF4	2					cg03456938	cg06621126
HSPA2	2		cg00932128			cg15802091
HSPG2	2		cg13215285	cg07142131
HTATIP2	2		cg18788940			cg02900213
HVCN1	2				cg20713761	cg06980169
HYAL2	2					cg05118960;cg00840516;cg27091787	cg00467652;cg06721473
ID4	2	cg14151259				cg17305436;cg17252960
IFFO2	2	cg11697440				cg22867719
IFITM4P	2			cg16924391		cg01800614
IGF2AS	2			cg15508379		cg06460568;cg20792294;cg24047810;cg13791131
IGF2BP2	2	cg18464903				cg24450631
IGFBP5	2					cg19269530;cg14575484	cg19008649
IL12RB2	2	cg09018107				cg02566391
IL1A	2		cg27606396			cg23407561
IL1F9	2					cg13298167;cg15657888	cg19457770
IL1R2	2			cg16143796		cg12910851
IL22RA2	2			cg14553824		cg06448442
IL6	2		cg00087425			cg15703690
ILF3	2		cg20665007;cg27074609			cg20665007;cg27074609
ING2	2		cg21940830		cg21940830
INPP5F	2		cg05643988			cg11613559
INSR	2		cg19365742			cg05229381;cg18098507
INTS1	2			cg00417963			cg03207674
IP6K2	2	cg07739959				cg03060158;cg27353919
IPCEF1	2	cg27296341				cg02864954;cg08486269
IQCC	2					cg17504584;cg16512755	cg01935086
IQSEC3	2			cg06109379		cg22563742
IRAK1BP1	2					cg23262351	cg19366835
IRAK4	2			cg23299469		cg08992050
IRF5	2		cg02223784		cg24126180
IRS2	2		cg11153485			cg02320481;cg25802424
IRX3	2		cg00226545			cg13660279
ISM1	2		cg25796439			cg04432319;cg14060111;cg21561970;cg19647607
ITGA1	2		cg00152034	cg26924465
ITGA11	2					cg02454536	cg26217827
ITGAD	2					cg05799962	cg07228987
ITGB2	2	cg03013554				cg11712386
ITPK1	2	cg16157895				cg22988483;cg01991934;cg05939041;cg24032156
ITPKB	2					cg00027637	cg16265553;cg17933936
ITPRIP	2					cg22882506	cg04935278
ITPRIPL1	2		cg02802590	cg17932631
IYD	2		cg22772440			cg01811674
JAG2	2	cg21880128				cg16791173
JAKMIP1	2			cg13054321		cg12662388
JAZF1	2			cg17052756	cg20704555
JSRP1	2	cg10356204;cg11270895					cg11449372
JUP	2			cg15386103			cg06569954
KCNA1	2					cg10569606	cg02793415
KCNA2	2				cg16773028	cg14208112
KCNA3	2		cg17033047			cg07903677;cg14200574
KCNA7	2					cg26923490;cg05230567	cg27435138
KCNAB1	2			cg19828146		cg03341748
KCNAB2	2		cg11185792			cg03549532;cg16361915;cg21776674
KCNB1	2			cg18597991		cg26709285;cg24507762
KCNC3	2		cg02965351			cg21328810
KCND3	2					cg18807049;cg09276363	cg07723921
KCNG4	2					cg02726465	cg02726465
KCNH2	2				cg20142972	cg04839131;cg16817992
KCNJ1	2			cg12408998			cg25893560
KCNJ11	2		cg23065768			cg07013799
KCNJ14	2			cg20434505		cg04899500
KCNJ5	2		cg19979370			cg05877694
KCNK10	2		cg10935723			cg22873661
KCNK12	2					cg08074851	cg22162312
KCNK3	2				cg25444821	cg06318013
KCNN1	2			cg26279525		cg26279525
KCNQ3	2					cg17057086	cg21534940
KCNQ4	2	cg21834851	cg11386025
KCNV1	2	cg21225797					cg01829829
KCTD1	2		cg00702546			cg10096645;cg12075497;cg16547027
KDELC2	2		cg05139649			cg18014257
KDM2A	2					cg20320472	cg09175485
KDM2B	2			cg16062733			cg21580016
KIAA0040	2					cg17845761	cg00321850
KIAA0146	2			cg25257799		cg03714676;cg20190772
KIAA0319L	2				cg13550410;cg22526531		cg13877715
KIAA0427	2			cg15550282		cg14571194
KIAA0495	2					cg01793449	cg24361048
KIAA0513	2				cg27260684	cg10328171
KIAA1217	2	cg16442712				cg06806958;cg09904358;cg18633693
KIAA1244	2					cg19689211	cg07513204
KIAA1522	2				cg16728604	cg06786238
KIAA1543	2				cg24876035	cg13565891
KIAA1688	2				cg02340818	cg15708175
KIAA1755	2		cg00992521			cg17990197;cg25257903;cg01202124;cg20472707
KIAA1804	2		cg16964809				cg02452586
KIAA2018	2			cg24599037		cg13211324
KIF19	2	cg00627029	cg17207000
KIF25	2	cg18761763		cg21962025
KIF26B	2	cg15138390;cg17126435		cg00348992;cg21400442
KIF5C	2		cg11650013			cg07459181;cg11564340;cg11752586
KIF7	2		cg01726065;cg10210369	cg19380303
KIFC1	2			cg01149768		cg00865518
KLC1	2		cg05321721			cg17925084
KLC4	2			cg03067660		cg16370701
KLF1	2		cg15866047;cg18226169			cg14266237
KLF13	2			cg09919743		cg09744966
KLHL21	2					cg09159285	cg10830310
KLHL26	2			cg19587280	cg02860749;cg24215531
KLHL38	2					cg14113569	cg07962311
KLHL6	2			cg14023239			cg02939781
KLK10	2				cg09226684	cg02593218
KLK12	2				cg00086493	cg24368865
KLK13	2			cg20104456		cg22689630
KLK7	2					cg15732230	cg19471655
KRCC1	2		cg01403320			cg04195125
KRT18	2			cg12121782		cg10227191
KRT28	2			cg12841525		cg05063374
KRT7	2		cg25881535			cg07967679;cg22958090
KRT71	2			cg01853981		cg01853981
KRT72	2					cg00793181	cg11723055
LAMA5	2			cg06026331		cg09831553;cg18668449
LAMB2	2					cg01919208;cg02497019;cg05323436	cg27306382
LARGE	2	cg18158604				cg20021572
LARP1	2			cg15111708;cg25105060		cg05687551;cg23944572
LARP6	2					cg21544416	cg03578041
LBP	2			cg22985033		cg02379079
LCK	2			cg04503267			cg11683242
LCTL	2	cg02571534			cg25665697
LDB1	2					cg08504448	cg25170591
LDLRAD3	2					cg04844207;cg09395844;cg17296588;cg17319198	cg13924510
LDLRAP1	2			cg21400344	cg06395634
LEMD3	2			cg08002765;cg18884271		cg08002765
LEPR	2					cg00630958;cg03050981	cg14199090
LETM1	2				cg04814467		cg07698591
LGALS3BP	2		cg18263969			cg04999824
LGR4	2					cg16967296	cg16964946
LGR6	2		cg03985801				cg06825163
LHFPL3	2	cg06871999				cg20380784
LHPP	2				cg09985802	cg25260426;cg04159215;cg24759108
LHX1	2				cg20950167	cg05593834;cg20938699;cg00574563;cg05323725;cg07103093
LHX2	2	cg14071579				cg13585776
LHX3	2		cg17270081			cg03705220
LHX8	2		cg01971160			cg22694818;cg07404921;cg10029842;cg13691003
LILRA4	2				cg20542190	cg01204985
LIMK2	2					cg15504662;cg20742981	cg01606027
LIMS1	2			cg05310309		cg00585790
LINGO3	2	cg00835193				cg11231751;cg11762213
LMF2	2	cg14114931;cg16886487					cg16886487
LMO2	2				cg09554856	cg00894289;cg09089242
LMO7	2		cg00574740			cg10581837;cg22227965
LMX1B	2		cg14473662;cg14071650			cg13653144;cg09660171
LOC100130015	2				cg00782645	cg01898661
LOC100130522	2	cg02924425				cg18687533
LOC100130872	2			cg20756245		cg05436939
LOC100133991	2			cg04512931		cg10327769
LOC100190939	2			cg02593615;cg17109601		cg19666287;cg27325460
LOC100192426	2					cg12995090	cg11222672
LOC100302401	2					cg08923100	cg22944662
LOC144742	2		cg15238694			cg13404951
LOC148696	2		cg22793142			cg22785852
LOC150185	2				cg03228943	cg02885464
LOC151534	2		cg08193322;cg02100410			cg08193322;cg05745223
LOC157627	2		cg10866298			cg10866298
LOC222699	2				cg11938951	cg06186057
LOC284661	2		cg24735225				cg24735225
LOC339524	2	cg11582018				cg04579203;cg07959138
LOC389458	2	cg08482215				cg03454541;cg08482215
LOC399959	2		cg05005343			cg15056794;cg27262870
LOC401052	2	cg21892522				cg09529655
LOC404266	2					cg09983216;cg24210813	cg02086493
LOC642597	2					cg00247557;cg03250019;cg25349154	cg23234640
LOC645323	2			cg01358993		cg08455778;cg16533147;cg02225085;cg14636534;cg22055687;cg23478098
LOC646405	2	cg15145341			cg21140160
LOC728264	2					cg01558401	cg04707715
LOC729991-MEF2B	2	cg22470465				cg18462898
LOC731789	2	cg00241002				cg16632707
LOC91948	2			cg09208961		cg10328844
LOXL1	2			cg07317017		cg10974980
LOXL2	2			cg07963670		cg04259752;cg05377754;cg24911388
LOXL4	2		cg04677227			cg11632906;cg07146435
LPAR5	2	cg25655096	cg12018809
LPAR6	2			cg08778908	cg16071219
LPCAT1	2		cg03710353;cg12920963			cg01900358;cg03710353;cg06977900
LPCAT4	2	cg20385918	cg20385918
LPIN1	2		cg00593717			cg19000647;cg27631877
LPPR5	2			cg20318156		cg26266842;cg26527487
LRAT	2			cg10203610		cg16566627;cg05763228;cg21969395
LRCH1	2					cg02248565	cg06473578
LRCH3	2			cg15592541		cg12741295
LRP1	2			cg10471216		cg06160973;cg10471216;cg25299319
LRP1B	2					cg12456269	cg02311960
LRPAP1	2	cg05342136					cg13713155
LRRC3	2	cg23921523				cg26144070
LRRC37B2	2	cg01221711				cg22426650
LRRC47	2				cg01923523	cg11430783
LRRC8A	2		cg05715828			cg14484688
LRRFIP1	2	cg23517743					cg10806645
LSM2	2			cg05408317		cg13554030
LSP1	2				cg03286387;cg11675225	cg04948649;cg11608884;cg20331155
LTBP2	2		cg14986500			cg12153422
LY6D	2		cg04811942			cg08209691
LY6G5B	2			cg23362089		cg23362089
LY6G6C	2			cg03755825		cg11522612
LY6G6E	2			cg27198696		cg10189661
LY9	2					cg23038349	cg21906083;cg05138397;cg17331569
LYNX1	2		cg20041105			cg08530859;cg19021188
LYPD5	2			cg05508680			cg09960435
LYPLA1	2		cg20916578	cg02410830
LZTS2	2			cg03271893;cg25721744		cg05311720;cg08262876
MAGI1	2					cg17580935;cg22161244	cg14056993
MAML2	2		cg01699906;cg23866687			cg15168000
MAML3	2			cg15844438		cg03652336;cg03747001;cg14181271;cg17446958;cg21429780
MAN2B2	2			cg16025611		cg09477292
MAP1LC3B2	2		cg12196045			cg12078937;cg12196045
MAP2K2	2	cg25777714					cg08468472
MAP3K5	2					cg00082954;cg24999105	cg09732335
MAP4K1	2			cg08230957		cg00233307;cg19786121
MAP6	2					cg06540283	cg05534807
MAP7D1	2	cg19002149					cg01501018
MARK1	2		cg06194536			cg10966083;cg14154859
MARK2	2	cg26904017				cg01102854
MARK3	2	cg09241561				cg16737018
MAST3	2	cg25362169			cg24195878
MAST4	2				cg19458529		cg05088356
MBNL1	2				cg25006077	cg14423778
MBNL2	2			cg15683856		cg05433642
MBOAT7	2	cg04512704				cg25736482
MCPH1	2		cg06565184			cg24948743;cg14833805
MDFI	2					cg14086013;cg23740135;cg02914379	cg06688989
MED13L	2					cg25180759	cg05133323
MED20	2				cg17441280	cg17767659
MED24	2			cg08795861		cg07723258;cg26877648
MEF2D	2		cg08943375			cg11739633;cg26885488
MEG3	2		cg14070323			cg19643803
MEGF11	2					cg09492074;cg11739051;cg12286910;cg26321126	cg16465663
MEIS1	2				cg06994420	cg05496203;cg06796713;cg12082609;cg23497016
MFSD7	2				cg18244487	cg05827190;cg14876761
MGLL	2			cg15694422;cg02503763	cg11133226
MGP	2		cg22221831		cg13302154
MGST2	2		cg22118416	cg10831683
MINK1	2			cg07307484		cg17901582;cg20438687
MIR1204	2		cg26900458			cg26900458
MIR138-1	2				cg03918530	cg03322633
MIR152	2				cg24389730	cg05850656;cg10382221
MIR330	2		cg20427879			cg07749923
MIR346	2	cg15282281					cg16570507
MIR496	2			cg21176597		cg06265809
MKLN1	2		cg07227728			cg07227728
MLL3	2	cg07546102		cg23371877
MMEL1	2			cg04890237		cg24688471;cg00980319
MMP15	2	cg01707233				cg14010159;cg20751926
MND1	2		cg12614529	cg14104036
MNX1	2			cg08622757		cg00143249;cg05744332;cg12164596
MOGAT3	2					cg08630869	cg00836662
MPEG1	2				cg27236490	cg11179518
MPPED2	2		cg13761440			cg17518931;cg13342435
MPST	2			cg17575915		cg07819160
MPZL2	2					cg18051914	cg07315693
MRAP2	2					cg23508908	cg15734911
MRC2	2			cg13068915			cg11628739
MRGPRF	2	cg21936959	cg25807487
MRPL23	2			cg24455808		cg09884480
MRPL24	2	cg15124109			cg00346446
MRPL35	2			cg01003595	cg26818645
MRPS17	2		cg07023327			cg18962747
MS4A15	2		cg21043727			cg10812451;cg11299537
MSC	2					cg06102330;cg26794715	cg26280666
MSRA	2			cg16773768		cg02457461;cg15633056
MSX1	2			cg03843978		cg11932640;cg15848031;cg03335246;cg07035659;cg07462756;cg19596468
MSX2	2			cg15123984		cg25998402
MT1A	2			cg00425710		cg02263813
MTA1	2					cg14480449	cg23883989
MTMR2	2			cg19541976		cg25314817
MTMR7	2			cg22390040;cg23845889		cg06763054;cg12296772;cg08231493;cg12068916
MTUS1	2				cg17117049	cg10232580;cg05807467;cg12548824
MUC20	2					cg26167708	cg05012239
MUC21	2			cg25159149;cg07491399		cg26556020
MUC5B	2		cg25468341			cg07497941
MUM1	2			cg10716163		cg18335681;cg04604656
MYEOV2	2		cg22641902			cg21565078
MYH10	2			cg25953958		cg07257505;cg08461692;cg20069977
MYH14	2		cg03344031			cg08183141;cg26163880;cg10592766
MYH6	2		cg04573702			cg21301148
MYO10	2		cg24556395			cg02025971;cg13049334;cg20464143
MYO15A	2		cg13198297	cg10529796
MYO18B	2					cg07654843	cg20326737
MYO1C	2	cg26279829				cg20703671;cg02061130;cg07455936;cg08676455;cg22795769
MYO3A	2					cg15678844	cg03876032
MYO5C	2			cg01868896		cg19366178
MYO7A	2					cg10321236;cg13016732	cg20740339
MYO7B	2	cg21512773				cg04882584
MYOCD	2		cg04576847			cg08478039
MYST1	2		cg27038755			cg06205614
MYST2	2				cg15997611	cg05012620
N4BP1	2					cg07839208	cg04834502;cg27319917
N4BP3	2		cg20559537			cg09711399
NAALAD2	2			cg23743573		cg05041596
NAGS	2			cg09300856		cg00462994
NALCN	2		cg15488636			cg01105058;cg18686498
NAP1L4	2			cg06427502			cg07442639;cg26886572
NAPSB	2			cg00754552		cg26609120
NAV1	2				cg03340408	cg03328935
NCAM1	2					cg12978214	cg15877515
NCK2	2	cg19997916				cg19828970;cg22765178
NCKAP1L	2				cg01810875	cg01810875;cg26787915
NCKAP5	2		cg26428069	cg24072451;cg25500795
NCRNA00028	2			cg24544594		cg20704654;cg24544594
NCRNA00176	2			cg19632842		cg22940152
NDE1	2				cg05040891	cg10185478
NDN	2			cg12532169		cg26725891;cg08325271
NDRG1	2			cg01828328		cg23417096
NDST1	2				cg09722609	cg20956407
NDUFA13	2			cg07624705		cg01300405
NDUFA7	2	cg03633120	cg03633120
NEBL	2			cg24616879		cg11647420;cg12715741;cg22278087
NECAB1	2	cg23793965				cg25224568
NEDD9	2				cg18202405	cg12531611
NEGR1	2		cg04932878			cg04985396
NEK6	2			cg14036069		cg13958199;cg13974765
NEU3	2			cg14821327		cg16385237
NEURL3	2				cg18524934	cg13362112
NEUROD2	2			cg01293647		cg13225166;cg07997493;cg15382095
NEXN	2			cg23206325		cg24427376
NFASC	2					cg04905877;cg12458003;cg20000132	cg24880044;cg12616766
NFIA	2			cg26252077			cg19899972
NFIC	2					cg03536983	cg21194209
NFIX	2			cg20665774		cg17344906;cg06197482
NGEF	2		cg10259518			cg14409166
NGF	2			cg00967809		cg00934017;cg02987481
NGFR	2				cg07537443	cg17129388
NIPA1	2			cg20587188		cg10137463
NIPAL2	2	cg13924580	cg12860109
NKAIN3	2				cg16423028	cg08118241;cg16423028
NKX2-5	2					cg18017926	cg26206948
NKX3-2	2	cg19852958				cg16742873
NLRC5	2					cg05723552	cg00589550
NLRP11	2			cg03789934		cg03789934
NLRP12	2		cg04695373			cg22337438;cg05927401;cg25866075
NMNAT2	2			cg10202457;cg15378492		cg15378492
NMUR1	2	cg03446502				cg19733463;cg24430754
NNT	2			cg09489281;cg08358683		cg04215256
NOP58	2			cg18122406	cg03128029
NOS1	2			cg02500231		cg10914558;cg17132902;cg11650135
NOV	2					cg16866373	cg19197744
NOX4	2		cg24981058			cg17063929
NPAS3	2			cg09224393;cg26195358		cg05326274;cg23300467;cg26195358
NPB	2		cg13655341			cg08983961
NPHP4	2	cg23968579				cg16327974
NPM2	2			cg13202952		cg26401870
NPY	2					cg01050885	cg00355281
NR1D1	2		cg06964191			cg18955753
NR1H4	2		cg09244872			cg18944984
NR1I2	2				cg10589539	cg16327381
NR2C1	2		cg01246431	cg00521314
NR2F2	2			cg05108467;cg18614734		cg05876623;cg23763043
NR3C1	2				cg17342132	cg07733851
NRM	2		cg24813995				cg14646977
NRXN2	2			cg27122888		cg12129012;cg20234205;cg22187354;cg27122888
NSD1	2			cg18121224		cg08369368;cg17493885;cg19731612;cg09008322
NSUN2	2		cg27570596			cg27570596
NT5C2	2			cg19925755		cg00035347
NTF3	2				cg06162475	cg01919377;cg04740359;cg25201255
NTN1	2			cg19788727		cg05879810
NTNG1	2					cg26015416	cg24346905
NTS	2					cg08888956	cg04916911
NUCKS1	2		cg05262369			cg15006843
NUDT1	2		cg02326253			cg12017558;cg05861879;cg13550401
NUDT14	2			cg23680124		cg10872774;cg23680124
NXPH2	2	cg25449513				cg10989763
OAS3	2		cg16458507		cg22260958
OBSCN	2			cg05729000		cg05794117;cg15618533;cg01057552;cg01195628;cg05844789;cg27171837
OLIG3	2		cg15980797			cg03602029
OR10C1	2					cg14658290	cg08578393
OR4C12	2	cg25628429	cg26811568
OR8U8	2					cg22211749;cg06904337	cg17682535
OSBPL5	2					cg22074576;cg04184683;cg10803034;cg12970008	cg24760414;cg25627263
OSGIN1	2					cg06190046	cg09666444
OSTBETA	2					cg17821664	cg25003907
OTOP3	2		cg06425162;cg26296337			cg10338787;cg08818632
OTUB1	2			cg03741506		cg03457485;cg08231730;cg10465028
OTX1	2		cg26260350			cg00463767;cg07938743;cg10271192;cg23116322
P2RX1	2					cg21336373;cg25031824	cg22506042
PABPC4	2			cg11742479		cg12585282
PACRG	2					cg25143247;cg03034180	cg09729395
PACS1	2	cg26344026				cg24278087
PADI1	2					cg14524955	cg23213951
PAFAH1B1	2		cg02621988			cg12364755
PALM	2	cg11642676				cg16019612;cg23473819;cg24027937
PAPPA	2		cg14329189			cg13561592
PARD3	2			cg09095047		cg00287536;cg04065742;cg19017553;cg25017900
PARD3B	2				cg01469132	cg12157387;cg18899117
PARK2	2			cg04010446		cg04462132;cg07098722;cg11936362;cg26374826
PARP11	2	cg19350133		cg02474926
PARP2	2				cg01813761	cg10910545
PAX2	2		cg15024955			cg07046369;cg19337241
PAX5	2					cg14094646;cg14306956;cg00890208;cg14383078	cg06394247;cg13910860
PCBP2	2			cg12811072	cg08802944
PCBP3	2			cg12162886		cg18931629
PCDH24	2			cg14584244		cg25510201
PCDH9	2	cg15401505				cg01911068
PCDHA1	2	cg09583939					cg16143654
PCDHA2	2		cg02204262;cg19106945	cg08835099
PCDHGA2	2			cg03447435;cg25592513		cg23074932
PCIF1	2	cg11607196			cg17262492
PCMTD1	2				cg10444530	cg04544196
PCNT	2	cg00092711	cg26697654
PCNXL2	2	cg22789515				cg10576245;cg25382340
PCSK6	2	cg13934924				cg07324702;cg04009860;cg13985765;cg19003958
PCSK7	2		cg02089672			cg25920207
PCYT1A	2			cg05065603		cg05065603
PCYT2	2			cg20248866			cg20248866
PDCD11	2			cg18729704	cg07240689
PDE10A	2					cg00361017;cg04326854	cg11175473
PDE1A	2	cg26465666				cg05918312;cg18990365
PDE2A	2					cg05952572;cg19245310	cg19245310;cg27419075
PDE4A	2					cg05240570	cg16693201
PDE4B	2			cg03915752		cg19754554;cg09320652
PDE4D	2				cg10487428	cg24548517
PDE4DIP	2				cg12139069	cg00147850;cg04156383;cg26008369
PDGFA	2		cg18297121			cg07393369
PDGFD	2					cg02540593	cg25859489
PDIA6	2					cg22004443	cg04351776
PDPN	2		cg00831909			cg18877506
PDX1	2		cg05395403			cg04408488;cg05395403
PDZD7	2			cg14585415		cg02529095
PDZRN4	2	cg03769383				cg20210051
PEAR1	2				cg24995976;cg27577907	cg06188545
PEPD	2			cg09479818		cg22513356
PER1	2					cg00693172;cg04658021	cg00693172
PEX13	2		cg17673205		cg22045371
PEX14	2			cg05233288		cg16057915;cg10797798
PFDN6	2	cg03397609				cg07063325
PFKFB3	2					cg05014727;cg08994060;cg16179674;cg26262157	cg27545615
PGAM5	2			cg07148368			cg27075898
PGR	2		cg22733687			cg01671895;cg26705960;cg00424740
PHACTR2	2		cg04626451			cg27061249
PHF1	2					cg24796663	cg02305757
PHF14	2			cg12995372		cg07230486
PHF23	2		cg00039960			cg10691912
PHLDB2	2			cg22874988		cg04153991
PHLDB3	2					cg02247591	cg19249157
PHYH	2				cg04543957	cg26230759
PICK1	2		cg15780888			cg15780888
PIGG	2			cg17196244			cg17196244
PITPNM3	2		cg05043557			cg06426114
PITX2	2			cg21029045		cg13736376;cg15784124;cg16747109;cg19829847
PITX3	2			cg15840438		cg05762694;cg19244064;cg24143137
PKMYT1	2					cg02510853	cg02363934
PKNOX2	2			cg19704853			cg19704853;cg01243773
PKP3	2		cg20268054			cg00221668
PLAUR	2	cg23489504				cg20445035
PLCB3	2	cg03159156				cg04085699
PLCB4	2	cg24736099				cg20484832
PLCG1	2					cg18347630	cg07893801
PLCL1	2					cg27609819	cg25880834
PLCL2	2		cg18422055			cg19448816
PLD3	2	cg08539962					cg20513206
PLEK2	2		cg18306861		cg06724236
PLEKHA5	2			cg16731194		cg11802843
PLEKHA7	2					cg05701403;cg04211937	cg16302816
PLEKHB1	2	cg25288155		cg13429260
PLEKHG4	2			cg06426253		cg05495883
PLEKHM2	2			cg15135166		cg07007550;cg26228591
PLVAP	2					cg10709246	cg12186702
PLXNA4	2			cg26209005			cg24161018
PLXNB2	2			cg12244647		cg10618823;cg12244647;cg22633182
PNPLA1	2	cg02683846;cg19287917				cg00336320;cg04765195
PNPLA5	2		cg11187025			cg11250773
PNPLA7	2			cg01701837		cg08298644
PNRC1	2			cg09374648			cg19448269
POLR1A	2	cg11135381				cg03271080
POMC	2		cg20387815			cg17736230
POR	2				cg17115737	cg22567591;cg27342333
POU2AF1	2		cg13582950			cg01212326
PPAP2B	2				cg24606533	cg01119523
PPFIA3	2		cg17414431		cg07586008
PPM1A	2	cg04964845				cg18522626
PPM1F	2			cg15663678		cg09350141
PPP1R10	2	cg05591701;cg26672159				cg26058884
PPP1R12B	2	cg26796407				cg02284814
PPP1R2P1	2					cg00892368;cg01607625	cg08873792;cg13493635
PPP1R3E	2		cg23709988			cg13408636
PPP1R8	2			cg15453997		cg08857906
PPP1R9A	2			cg12436863		cg17034088
PPP2R2B	2			cg07350040		cg08991927;cg21585936
PPP2R2D	2					cg24885631	cg03072003;cg15444217
PPP2R5C	2			cg00457115			cg17904575
PPP2R5D	2		cg27397625				cg12385017
PPT2	2					cg04536704;cg04877280	cg19048176
PRC1	2			cg04509607		cg06613755
PRDM10	2					cg13408712	cg21494075
PRDM11	2				cg23580038	cg20227165
PRDM13	2					cg03365733	cg18924324;cg00126261
PRICKLE1	2				cg23236959	cg16087447;cg19379572
PRKAR1B	2			cg03278510;cg15899297;cg22234154			cg05621583
PRKCA	2			cg10486865		cg17799599
PRKCG	2		cg26626089			cg21102121;cg00868523
PRKCH	2	cg19859698				cg17306848
PRKG1	2			cg18594724		cg02731293
PRLHR	2			cg24611996		cg13654588
PRND	2	cg09906458				cg04636876
PROCR	2		cg25461934			cg23101469
PRR14	2	cg09046255;cg03508409					cg07046436
PRRX1	2		cg22693806			cg22371492
PRSS27	2		cg10286969;cg26693953			cg00644107
PRSS33	2					cg12720905;cg16591048	cg16591048
PRSS8	2			cg18225844	cg04407248
PRTG	2			cg03450593		cg17484445
PSMB9	2				cg08209711	cg02878284;cg20729846
PSORS1C1	2			cg02663496			cg25380351
PTCH1	2	cg14152798				cg07115975
PTCHD2	2			cg24371425		cg16138910;cg00254771
PTCHD3	2				cg00632657;cg14174317	cg09544380
PTCRA	2					cg11898695	cg01702009
PTDSS1	2					cg23432707	cg13530474
PTGER2	2					cg00717218	cg21502048
PTGER4	2			cg04092800		cg00988227
PTHLH	2			cg23926670		cg24624406
PTK2	2		cg14930586	cg01581024
PTPLAD1	2	cg01360333				cg12230071;cg26319169
PTPN12	2	cg03887471				cg06551493
PTPN14	2			cg06907347		cg23073032;cg22162757
PTPRE	2	cg00982799				cg14325851;cg22891191
PTPRG	2					cg20522387;cg22798392	cg27179041
PTPRN	2			cg23367089		cg16166796
PTPRR	2		cg03928182			cg22376706;cg01432552
PTRF	2			cg19003733		cg08971281
PTTG1IP	2			cg20604021		cg05533615
PUM1	2					cg00173776;cg03420846	cg02736846;cg18327385
PVRL1	2				cg15741162		cg27101428
PVRL4	2					cg10841756;cg16557111	cg04891053
PVT1	2			cg27538901		cg11478273
PXDNL	2	cg27057652				cg25996148
PXK	2		cg13750441			cg13750441
PYY	2				cg13145229	cg00344920;cg20647418
R3HDM2	2		cg26650359			cg17046348
RAB11FIP1	2		cg24883586			cg12113316
RAB11FIP2	2			cg13791644		cg01226278
RAB37	2				cg03469804	cg09852601
RAB40B	2			cg15776613		cg04997558
RAB40C	2		cg02311180				cg27060386
RAB6A	2		cg24830410	cg13990065
RABEP1	2	cg19754187		cg08446357
RAC3	2				cg05206183	cg03000846
RAD51AP2	2			cg15124757;cg20313628		cg26119367
RAD51L1	2					cg16014060;cg27064708	cg06894612;cg23526087
RADIL	2			cg09486689		cg00055292;cg09486689;cg11165465;cg26013579
RALYL	2					cg23649708	cg05716166
RAP1GAP2	2		cg14123409			cg16024891;cg21333338
RARB	2	cg21902772				cg26124016;cg27486427
RARG	2					cg27036638	cg10592478
RARS2	2		cg00551398			cg18695500
RASA2	2		cg19176998			cg19176998
RASGEF1B	2		cg15400101				cg09476891
RASGRF1	2	cg24739098				cg05131202
RASGRP2	2			cg10701232;cg22749107		cg11334214;cg08357230
RASGRP3	2			cg19847637		cg19847637
RASSF4	2					cg01484915	cg11422156
RASSF5	2	cg06949439					cg14163311;cg25593159
RBL1	2		cg08951607			cg08951607
RBM15B	2					cg05106206	cg27215641
RBM24	2					cg14466942	cg04876424
RBM38	2			cg00186499		cg15636859
RBMS1	2			cg19241089		cg00335252;cg07053546
RBP1	2	cg01069738					cg21476463
RBP4	2		cg20602843			cg24566400;cg08950537
RCCD1	2	cg14696334		cg07021696
RCVRN	2			cg24357161			cg14181409
RELA	2		cg08142478				cg22197824
RELN	2		cg26162637			cg24021846
RFTN2	2					cg00826638	cg01766396
RFX1	2		cg17977474			cg03624195;cg04752680
RFX3	2		cg14424295;cg14199540			cg14424295
RFXAP	2		cg11105980	cg08164233
RGL2	2	cg06196984				cg08383144
RGMA	2		cg12595281;cg15288779			cg17633234;cg23013968
RGMB	2					cg11161150	cg16317718
RGS11	2					cg07430849	cg01127994
RGS12	2	cg07891069;cg08847300				cg18352616;cg22655196
RGS7	2			cg24523250		cg13849378;cg13199842
RHOBTB2	2	cg13402847				cg10951691
RHOD	2	cg04784101					cg12243133
RHPN1	2					cg13311607;cg24187101	cg14317001
RIMS1	2		cg08500200			cg16527371;cg26099432
RIMS4	2	cg27361134			cg21656205
RIPK1	2		cg24886867	cg02772312;cg07079860
RLTPR	2	cg07125278					cg26295435
RNASEH2A	2		cg13936387			cg13936387
RNF112	2		cg04279801				cg13305951;cg26939946
RNF149	2			cg22641930		cg03191504
RNF186	2	cg09195271					cg09195271
RNF208	2	cg21191088		cg21231302
RNH1	2				cg23687466	cg22868518;cg23847645
RNMTL1	2		cg03267742			cg17560340
RNU5E	2		cg16288993			cg12827530
ROBO1	2					cg15325658;cg14039937	cg20505486
ROBO2	2			cg21090457		cg16718624;cg11434762
ROBO3	2			cg15221604;cg01283096		cg01839688;cg05086956;cg08522176
ROBO4	2			cg10148841		cg16143578;cg02043679
ROCK2	2		cg17531288	cg14246661
ROR2	2			cg13678349;cg14579957		cg09954631
RORA	2					cg00200653;cg16964728;cg18136062	cg09782034
RPH3AL	2	cg02661110				cg13567404;cg00747922;cg08024103;cg12887033;cg21909751
RPL13AP5	2	cg10608004				cg23223044
RPL18AP3	2	cg18610071	cg06599169
RPL32P3	2				cg17993504		cg17993504
RPS19BP1	2			cg08746164		cg09561280
RPS24	2		cg05280797	cg17503287
RPUSD4	2			cg06912824		cg03984120
RQCD1	2					cg26354238	cg00571466
RRAS2	2		cg01475538			cg06127541
RRP15	2		cg12132508			cg08160643
RRS1	2		cg25352650			cg25352650
RSPO1	2					cg26519919	cg08655686
RSU1	2			cg10949880		cg23958457
RTKN	2	cg14481208				cg19515035
RTN1	2			cg15874425		cg09850101;cg10829004;cg19490868
RTP1	2		cg08749917	cg11504646
RUSC1	2		cg12577372			cg19516515
RXRB	2			cg23456739		cg10302472;cg16114213
S1PR1	2		cg17859448			cg20740769
SALL2	2		cg22921760			cg01897797
SAMD13	2		cg20426713			cg03204322;cg20466954
SAMD14	2					cg00081324;cg21483922	cg05473018
SAMD4A	2					cg02956973;cg05130075;cg07921759;cg23901920	cg05193449
SARS	2		cg06628000			cg12465490
SASH1	2		cg10959440;cg16640450			cg19174211
SATB1	2					cg19818826	cg26768584
SBK2	2					cg01031269	cg09529323
SCAP	2			cg24383480		cg16586182
SCARB1	2	cg19358664				cg05620762;cg11198639
SCARNA20	2	cg12465518					cg15143938
SCD5	2					cg08440556	cg05672616
SCN4A	2		cg25601446			cg13694749;cg25601446
SCN8A	2	cg06014251				cg08140412;cg20059682
SCT	2			cg26736232	cg10730078
SCUBE3	2					cg00347904;cg13364903	cg10131001
SDF4	2	cg05818515				cg03467014
SDHAF1	2	cg25468802	cg13775856
SDR16C5	2				cg00367515	cg18140857
SEBOX	2	cg04192492					cg08473663
SEC16B	2			cg17971251	cg24598929
SEL1L	2				cg16379999		cg08086809
SELENBP1	2			cg00978415		cg18515587
SEMA3B	2			cg18165186		cg09811393
SEMA3E	2					cg03542197	cg17616677
SEMA3F	2			cg00220225		cg15628708
SEMA4C	2		cg05044706			cg20248656
SEMA4D	2		cg03492094			cg04982102
SEMA5A	2			cg19911494		cg01611141
SEMA6A	2			cg23054188			cg21578050
SEMA6B	2					cg14402591	cg02777191
SEMA6C	2		cg26331172			cg26331172
2018-09-11	2			cg27624381		cg21542842
SERINC3	2					cg03472313	cg03472313;cg13933409
SERINC5	2					cg00986119;cg02417427	cg10531355;cg14983540
SET	2			cg17701168	cg13827677
SEZ6L	2	cg20674067				cg12478381
SF4	2					cg01313994	cg01313994
SFRS8	2			cg09814354		cg13541153
SGCE	2	cg23498273				cg16956426;cg27120649;cg04521244;cg14937059;cg16492735;cg23342787
SGMS1	2	cg06371346				cg01464186;cg10631515;cg11637084
SGMS2	2			cg21630843		cg21630843
SGPL1	2					cg15117516	cg04387396
SGTA	2			cg26632151			cg15163079
SH2D5	2					cg00259367	cg16172837
SH3D20	2				cg04487659		cg20463302
SH3PXD2B	2	cg22675956				cg03857664;cg19027424;cg19979108
SH3RF3	2		cg19024599			cg11355217;cg07258149;cg27294813
SH3TC1	2			cg04493432		cg23651808
SHANK1	2			cg23323297	cg18117347
SHC2	2			cg14314896	cg21078196
SHOX2	2			cg20501518		cg25460158;cg25977493;cg12315391
SIGLEC15	2			cg14729980		cg13741394
SIK3	2					cg01084837	cg14075254
SIN3A	2		cg01088093	cg07907534
SIPA1L1	2	cg24112614			cg03039797
SIX2	2				cg07834682	cg06819718
SKA3	2			cg11861406			cg00400915
SKAP2	2			cg10180281		cg03730533;cg10180281
SKIV2L	2			cg24915236		cg14248981;cg23485738
SLC10A2	2					cg08450807	cg22971191
SLC11A1	2	cg17130789			cg14645545
SLC12A4	2		cg05261851			cg07207367
SLC12A8	2			cg24838136		cg17478992
SLC13A5	2					cg16652063	cg01974875
SLC17A7	2				cg16829998	cg11306735;cg11317158;cg14767950
SLC18A3	2					cg01295399;cg26813646;cg14008883	cg05997350
SLC22A23	2	cg05283252				cg09127107
SLC24A4	2				cg01499816	cg18229521
SLC25A17	2				cg21694044	cg26548134
SLC25A21	2	cg14397402				cg01168865
SLC25A36	2			cg19242112		cg01362570;cg04333297
SLC25A37	2			cg18186478		cg16812174;cg24126361
SLC26A10	2		cg12883767				cg03728296
SLC29A4	2					cg17659271	cg11554529
SLC2A1	2					cg09824328;cg15089806	cg13790796
SLC2A4	2	cg27067158	cg00064950
SLC2A9	2	cg03841832				cg00004082;cg13755419;cg16785938;cg25986240;cg27219691
SLC34A1	2	cg21145248				cg06501790
SLC35F3	2			cg13058819		cg13058819;cg13359765;cg24312105
SLC37A1	2					cg18478353	cg04096368
SLC38A10	2					cg06487369	cg27502267
SLC39A14	2				cg24136932	cg14348540
SLC39A3	2	cg21550623		cg21550623
SLC43A2	2					cg00691874;cg17172593;cg06017212	cg02426464
SLC44A3	2		cg18396714			cg20059151
SLC45A1	2				cg08644356		cg18317999
SLC46A3	2			cg22888967	cg22888967
SLC5A5	2			cg02674588		cg15427234;cg20557202
SLC7A2	2			cg25667409		cg02207200;cg24168914
SLC7A5	2					cg03850117;cg12408911	cg00653312
SLC8A2	2					cg05027597;cg11275630;cg27052113;cg11474878	cg22251121
SLC9A1	2					cg25098478	cg17820878
SLCO3A1	2		cg27132471			cg17338403
SLCO5A1	2					cg24552424	cg13623968
SLIT1	2		cg02741216			cg09491962
SLITRK5	2					cg08492619	cg17967577
SMAD2	2					cg06236559	cg07912766
SMAD3	2	cg27130493				cg25198579
SMAP1	2	cg01281718				cg12545949
SMARCC2	2	cg26841507				cg01982788
SMC5	2		cg12157519			cg14209244
SMCR7L	2					cg16838132	cg14883008
SMPD1	2					cg24682012	cg14814323
SMPD3	2	cg02593381				cg00891541;cg04685738;cg07735969
SNAI1	2		cg23100428			cg03078972;cg23100428
SNAP47	2		cg22356061	cg09867883
SNAPC5	2		cg20792206				cg13048962
SNAR-E	2					cg18473455	cg11049042
SNIP1	2	cg27184249				cg25597055
SNORA22	2				cg05740567	cg05740567
SNRPN	2		cg08372135			cg27304225
SNX21	2		cg07744623			cg25727093
SNX29	2			cg02346241		cg04637129;cg27657983;cg02334861;cg19133466
SOBP	2			cg07944936	cg15401642
SORCS1	2			cg04844038			cg24621437
SORCS3	2			cg02392179		cg14752336;cg23493016;cg02807446
SOX21	2	cg14714404				cg14714404;cg14493161
SP9	2			cg13819787		cg00410370;cg03249890
SPAG4	2				cg13514778	cg11328022
SPATA13	2	cg21233795				cg00967013
SPATA17	2			cg17741814			cg03511754
SPATA18	2	cg08574227				cg10418567
SPATS2	2				cg11140086	cg25274881
SPEF2	2					cg11438448	cg08534016
SPEG	2	cg27252970				cg03394909
SPEN	2		cg17246606			cg17246606
SPG7	2	cg27131667					cg07924503
SPHKAP	2					cg24333629	cg19269666
SPI1	2			cg16517172		cg03711944;cg15945333
SPINT1	2			cg04519327		cg09898695;cg26531804
SPOP	2	cg14245135				cg06291334;cg08490445
SPPL3	2	cg22549626	cg09595079
SPRY4	2	cg02659431				cg24393055
SPSB4	2			cg01138921		cg15856626
SPTBN5	2		cg00165394			cg05741395;cg17631390
SRF	2		cg19146067			cg09823543
SRGAP3	2					cg05733104;cg25686744	cg08874974
SRRM2	2	cg09080030				cg07466320;cg08809408
SSBP2	2	cg22565961	cg02036430
SSBP3	2			cg15393022;cg17417004		cg00172603;cg21159128;cg00702072
SSH3	2			cg25753024		cg19192120
SSR1	2	cg06993235					cg02712222
ST14	2		cg02379333				cg22817719
ST5	2		cg19019345	cg13736131;cg23195547
STAT1	2	cg00676801					cg00676801
STC1	2		cg04645534			cg00013451
STC2	2					cg19773855;cg02138264	cg15420720
STK19	2	cg10874097				cg22283528
STK24	2			cg08402963		cg00246969;cg01185345
STK38	2	cg02964385			cg13528479
[truncated: 6,037 more rows]
