# Supplementary material for: Personalized Epigenome Remodeling Under Biochemical and Psychological Changes During Long-Term Isolation Environment
Source: Front Physiol. 2019 Jul 31;10:932. doi: 10.3389/fphys.2019.00932 (PMC6684777; doi:10.3389/fphys.2019.00932)
Supplement: Supplementary file 2 [file Data_Sheet_2.zip › Supplementary Table 7.xlsx]

## Sheet: Supplementary Table 7
Supplementary Table 7: Personalized Glucose-sync methylation sites for each subject, discovered by PeSa Analysis.
SUBJECT	PROBE	pval_corr	rho_corr	pval_delta_corr	rho_deltacorr	CHR	MAPINFO	Strand	Type	gene	feature	cgi	feat.cgi	UCSC_CpG_Islands_Name	DHS	Enhancer	Phantom	Probe_SNPs	Probe_SNPs_10
S01	cg03040554	0.000493273	0.981811	0.0288276	0.916051	2	223778280	R	II	ACSL3	Body	opensea	Body-opensea		NA	TRUE
S01	cg08053057	0.00916752	0.92077	0.0355262	0.903378	2	65459129	R	II	ACTR2	Body	shelf	Body-shelf	chr2:65454553-65455444	NA	NA
S01	cg24194674	0.00553912	0.9386	0.0219427	0.930117	10	127779842	R	II	ADAM12	Body	opensea	Body-opensea		TRUE	TRUE
S01	cg17405812	0.000116865	0.99116	0.00808344	0.964212	10	1708500	F	II	ADARB2	Body	opensea	Body-opensea		NA	NA		rs78353348
S01	cg23075260	0.0042815	-0.946087	0.0464449	-0.884248	8	145617435	R	II	ADCK5	Body	island	Body-island	chr8:145616814-145619875	NA	NA
S01	cg02012731	0.00134196	-0.969938	0.0168619	-0.941438	2	70994802	F	II	ADD2	5'UTR	island	5'UTR-island	chr2:70994447-70995385	NA	NA
S01	cg16332701	0.00985544	-0.917809	0.0038994	-0.978018	2	3502815	F	II	ADI1	Body	shore	Body-shore	chr2:3504282-3504628	NA	NA
S01	cg17955557	0.00875993	0.922575	0.0444648	0.887601	5	148681591	F	II	AFAP1L1	Body	opensea	Body-opensea		NA	TRUE
S01	cg13401071	0.00640397	0.933928	0.0093665	0.960504	1	49061762	F	II	AGBL4	Body	opensea	Body-opensea		NA	TRUE
S01	cg16097532	0.000932752	0.974959	0.0133862	0.949834	14	105416166	R	II	AHNAK2	Body	opensea	Body-opensea		NA	NA
S01	cg13518442	0.0248703	-0.868313	0.00319179	-0.98077	15	58358879	R	II	ALDH1A2	TSS1500	shore	TSS1500-shore	chr15:58357309-58358776	NA	NA
S01	cg20156187	0.00421361	-0.94652	0.0161688	-0.943063	12	109526161	R	II	ALKBH2	Body	opensea	Body-opensea		NA	NA
S01	cg03004985	0.00698674	-0.930952	0.0250212	-0.923674	3	46735695	R	II	ALS2CL	TSS1500	island	TSS1500-island	chr3:46734731-46735717	NA	NA
S01	cg01572884	0.0335444	-0.846478	0.019912	-0.934527	1	110610266	R	II	ALX3	Body	island	Body-island	chr1:110610265-110613303	NA	NA
S01	cg05234958	0.000371919	0.984212	0.0179362	0.938961	8	41557710	F	II	ANK1	Body	shore	Body-shore	chr8:41559255-41559609	NA	NA
S01	cg09607566	0.00408007	0.947382	0.0436895	0.888927	16	89367323	F	I	ANKRD11	Body	opensea	Body-opensea		NA	TRUE
S01	cg00255732	0.0437045	-0.82407	0.048623	-0.880612	2	242147702	R	II	ANO7	Body	shore	Body-shore	chr2:242148678-242149079	NA	NA
S01	cg01583021	0.00763827	0.927766	0.0465158	0.884129	2	242138541	R	II	ANO7	Body	shore	Body-shore	chr2:242139773-242139985	NA	NA
S01	cg16547382	0.0283139	-0.85927	0.019474	-0.935497	4	40863050	F	II	APBB2	Body	shelf	Body-shelf	chr4:40858884-40859162	NA	NA
S01	cg10555000	0.000472616	0.982197	0.00410197	0.977261	22	39425853	F	I	APOBEC3D	Body	opensea	Body-opensea		NA	NA
S01	cg05644480	0.00102261	-0.973775	0.000675601	-0.993179	19	45418020	R	II	APOC1	5'UTR	opensea	5'UTR-opensea		NA	NA	low-CpG:50109421-50109914
S01	cg14371649	0.0106666	0.914444	0.0266974	0.920274	9	32995965	R	II	APTX	5'UTR	opensea	5'UTR-opensea		NA	NA
S01	cg03720898	0.0119764	0.909262	0.0312442	0.91138	11	72402961	F	II	ARAP1	Body	opensea	Body-opensea		NA	NA
S01	cg23249399	0.00035187	-0.984645	0.0110171	-0.95597	11	72437871	R	II	ARAP1	Body	island	Body-island	chr11:72437676-72438005	NA	NA
S01	cg09951338	0.0089309	0.921813	0.00290955	0.981923	17	36623107	F	II	ARHGAP23	Body	shore	Body-shore	chr17:36621138-36621406	NA	NA
S01	cg11998497	0.0031901	-0.953522	0.0356467	-0.903158	2	131688028	R	II	ARHGEF4	5'UTR	opensea	5'UTR-opensea		NA	NA
S01	cg00077877	0.00246281	0.959202	0.0475149	0.882455	8	131414474	R	II	ASAP1	TSS1500	opensea	TSS1500-opensea		NA	NA
S01	cg00874494	0.0281387	0.859717	0.0303474	0.9131	22	26828939	F	II	ASPHD2	5'UTR	shore	5'UTR-shore	chr22:26829718-26830128	NA	NA
S01	cg13321900	0.0128896	0.905811	0.0253631	0.922975	1	1455303	R	II	ATAD3A	Body	island	Body-island	chr1:1455302-1455892	NA	NA
S01	cg14426672	0.0346177	0.843972	0.000633865	0.993463	6	32093854	F	II	ATF6B	Body	shelf	Body-shelf	chr6:32097820-32098086	NA	NA
S01	cg25601661	0.00336715	-0.952239	0.0112808	-0.955267	11	72525334	F	I	ATG16L2	TSS200	island	TSS200-island	chr11:72525005-72526098	NA	NA
S01	cg04465185	0.0066361	0.932728	0.0342956	0.905645	3	194189924	R	I	ATP13A3	TSS1500	opensea	TSS1500-opensea		NA	TRUE
S01	cg02948125	0.00117426	-0.971889	0.0172047	-0.940642	17	7560317	F	II	ATP1B2	3'UTR	opensea	3'UTR-opensea		NA	TRUE
S01	cg20692730	0.0164653	-0.893315	0.00562013	-0.971935	17	3844423	F	II	ATP2A3	Body	island	Body-island	chr17:3844302-3844599	NA	NA
S01	cg25429150	0.00236383	-0.960035	0.0164295	-0.942449	2	71189586	R	II	ATP6V1B1	Body	shelf	Body-shelf	chr2:71192094-71192495	NA	NA
S01	cg17002851	0.000247397	0.98713	0.0227348	0.928432	13	25947159	F	I	ATP8A2	Body	shore	Body-shore	chr13:25945993-25946953	NA	NA
S01	cg09349343	0.0114413	-0.911345	0.0197836	-0.934811	6	33245717	F	II	B3GALT4	1stExon	shore	1stExon-shore	chr6:33244677-33245554	TRUE	TRUE
S01	cg08687137	0.00226407	-0.960894	0.0115247	-0.954622	11	62389499	F	I	B3GAT3	TSS200	island	TSS200-island	chr11:62389337-62389791	NA	NA	high-CpG:62145952-62146243
S01	cg06574960	0.0127752	0.906236	0.0479658	0.881703	2	232265084	R	II	B3GNT7	3'UTR	shore	3'UTR-shore	chr2:232262854-232263544	TRUE	TRUE
S01	cg15589126	0.0064702	-0.933584	0.0339287	-0.906326	2	232263534	F	II	B3GNT7	Body	island	Body-island	chr2:232262854-232263544	NA	NA
S01	cg19793376	0.000261242	-0.986774	0.0101602	-0.958293	9	135462522	F	II	BARHL1	Body	island	Body-island	chr9:135461934-135462909	NA	NA
S01	cg04830191	0.0127367	0.90638	0.0263134	0.921047	1	212868520	R	II	BATF3	Body	shelf	Body-shelf	chr1:212872460-212874048	NA	NA
S01	cg20910746	0.0197161	0.88305	0.0492348	0.8796	11	27062416	R	II	BBOX1	TSS200	opensea	TSS200-opensea		NA	TRUE
S01	cg04339240	0.000719328	0.978021	0.00911263	0.961224	16	75295370	F	II	BCAR1	Body	shelf	Body-shelf	chr16:75298976-75300186	NA	NA
S01	cg27049344	0.00751998	-0.928334	0.0396347	-0.895986	2	60678956	R	II	BCL11A	3'UTR	opensea	3'UTR-opensea		NA	NA
S01	cg10558494	0.00920505	-0.920605	0.00797247	-0.964541	11	27721280	F	II	BDNF	Body	shore	Body-shore	chr11:27721661-27722639	NA	NA		rs34710639
S01	cg17643025	0.0424162	0.826765	0.019582	0.935257	20	36148791	F	II	BLCAP	5'UTR	island	5'UTR-island	chr20:36148603-36150136	NA	NA		rs6125302
S01	cg03291755	0.0019868	-0.963382	0.0276611	-0.918351	9	16868891	R	II	BNC2	Body	shore	Body-shore	chr9:16870123-16872020	NA	NA
S01	cg02059237	0.00117373	0.971895	0.000998463	0.991148	12	108027656	R	II	BTBD11	Body	opensea	Body-opensea		NA	NA
S01	cg06807063	0.0315424	-0.851254	0.0253228	-0.923057	16	3646054	R	II	BTBD12	Body	opensea	Body-opensea		NA	NA
S01	cg13979407	0.00325597	0.953041	0.0438263	0.888692	6	32366096	R	II	BTNL2	Body	opensea	Body-opensea		NA	NA
S01	cg05088898	0.0153956	0.896903	0.0212577	0.931589	10	120489294	F	II	C10orf46	Body	opensea	Body-opensea		NA	NA
S01	cg02980079	0.00144948	-0.968751	0.00814743	-0.964023	10	50323244	R	II	C10orf72	Body	island	Body-island	chr10:50323184-50323735	TRUE	NA
S01	cg04126866	0.00833062	-0.924521	0.00464908	-0.975277	10	85932763	R	II	C10orf99	TSS1500	opensea	TSS1500-opensea		NA	NA
S01	cg09236819	0.0267796	-0.863231	0.0494589	-0.87923	11	64876055	R	II	C11orf2	Body	island	Body-island	chr11:64875134-64876243	NA	NA
S01	cg05309179	0.0150147	0.898209	0.031014	0.91182	11	111176107	R	II	C11orf93	5'UTR	opensea	5'UTR-opensea		NA	NA
S01	cg00320765	0.0121706	0.908518	0.0275247	0.918622	14	69264333	R	II	C14orf181	TSS1500	shore	TSS1500-shore	chr14:69259612-69262900	NA	NA
S01	cg19331677	0.0203363	-0.881187	0.00996529	-0.958831	15	73735333	F	II	C15orf60	TSS200	island	TSS200-island	chr15:73735322-73735609	NA	NA
S01	cg00029052	0.0406078	0.830613	0.035704	0.903053	16	19566218	F	I	C16orf62	TSS1500	shore	TSS1500-shore	chr16:19566486-19567388	NA	NA		rs12599825
S01	cg00594016	0.0309979	0.852578	0.0338069	0.906552	16	19721831	F	I	C16orf88	Body	opensea	Body-opensea		NA	NA		rs79733132
S01	cg14291066	0.00422188	-0.946468	0.0461378	-0.884765	18	5238200	R	I	C18orf18	TSS200	island	TSS200-island	chr18:5237723-5238674	TRUE	NA
S01	cg10296238	0.0343459	-0.844603	0.0413478	-0.892977	21	47605174	R	II	C21orf56	TSS1500	shelf	TSS1500-shelf	chr21:47601020-47601229	NA	NA
S01	cg24125287	0.0191314	0.884833	0.0175609	0.939821	2	55460177	R	II	C2orf63	TSS1500	opensea	TSS1500-opensea		NA	NA
S01	cg15570323	0.0316189	-0.851069	0.0082899	-0.963603	3	157261004	R	II	C3orf55	TSS200	island	TSS200-island	chr3:157260666-157261224	TRUE	NA			rs11915605
S01	cg14688588	0.0053109	-0.939892	0.0134453	-0.949685	3	184870705	R	I	C3orf70	1stExon	island	1stExon-island	chr3:184870185-184871525	TRUE	NA	high-CpG:186353321-186353563
S01	cg13486404	0.00501764	0.941592	0.04491	0.886843	6	32301230	F	II	C6orf10	Body	opensea	Body-opensea		NA	NA
S01	cg08081524	0.00673377	-0.932229	0.039271	-0.89663	6	30594543	F	I	C6orf134	TSS200	opensea	TSS200-opensea		NA	TRUE
S01	cg10205151	0.0322103	0.849645	0.036499	0.901605	7	931109	F	I	C7orf20	Body	island	Body-island	chr7:930913-931215	NA	NA
S01	cg22902288	0.0491603	0.813046	0.0469694	0.883368	7	925032	F	I	C7orf20	Body	opensea	Body-opensea		NA	TRUE			rs7785205
S01	cg02778551	0.00317152	0.953659	0.0274732	0.918724	7	1045947	F	II	C7orf50	Body	island	Body-island	chr7:1045943-1046441	NA	NA
S01	cg19062258	0.00279375	0.956527	0.0187695	0.937073	7	1052779	R	II	C7orf50	Body	shore	Body-shore	chr7:1052387-1052736	NA	NA
S01	cg01541773	0.000443449	0.982756	0.016594	0.942063	7	120701117	F	II	C7orf58	Body	opensea	Body-opensea		NA	NA
S01	cg13958452	0.0460431	0.819271	0.0332753	0.907544	9	27571484	R	II	C9orf72	5'UTR	shore	5'UTR-shore	chr9:27572966-27573385	NA	NA
S01	cg13802527	0.015691	0.8959	0.0460939	0.884839	9	115481039	R	II	C9orf80	TSS1500	shore	TSS1500-shore	chr9:115480082-115480481	NA	NA
S01	cg07367519	0.0462607	0.81883	0.0497769	0.878706	22	40075288	R	I	CACNA1I	Body	island	Body-island	chr22:40075077-40075307	NA	NA
S01	cg06908855	0.0120926	0.908816	0.0109489	0.956153	7	93201042	F	I	CALCR	5'UTR	shelf	5'UTR-shelf	chr7:93204085-93204381	NA	NA		rs34140967
S01	cg23061150	0.0128315	0.906027	0.00507622	0.973781	7	93181353	F	II	CALCR	5'UTR	opensea	5'UTR-opensea		NA	TRUE
S01	cg27170003	0.000121875	0.990973	0.0086845	0.962452	17	3766928	R	I	CAMKK1	Body	shelf	Body-shelf	chr17:3769663-3769874	NA	NA
S01	cg10989261	0.0151997	0.897573	0.028556	0.916584	1	6844145	F	II	CAMTA1	TSS1500	shore	TSS1500-shore	chr1:6844313-6846366	NA	NA
S01	cg23087150	0.00383214	-0.94902	0.0285817	-0.916534	6	17393647	R	II	CAP2	TSS200	opensea	TSS200-opensea		TRUE	NA
S01	cg22634105	0.00705453	0.930614	0.0399177	0.895486	11	104887371	R	II	CASP5	Body	opensea	Body-opensea		NA	NA
S01	cg06072564	0.0404151	-0.831028	0.0363516	-0.901872	3	8775516	R	II	CAV3	5'UTR	opensea	5'UTR-opensea		NA	NA
S01	cg24311251	0.00238409	-0.959863	0.00816344	-0.963975	13	44453387	F	I	CCDC122	5'UTR	island	5'UTR-island	chr13:44453207-44454295	NA	NA
S01	cg05375067	0.0203372	-0.881184	0.0153176	-0.945091	19	13869736	R	II	CCDC130	Body	island	Body-island	chr19:13869717-13870085	NA	NA
S01	cg05476451	0.00107531	0.973105	0.0299892	0.913791	15	74600661	F	II	CCDC33	Body	opensea	Body-opensea		NA	TRUE		rs5813758
S01	cg22142205	0.000114596	-0.991247	0.00305262	-0.981335	17	80132787	F	II	CCDC57	Body	opensea	Body-opensea		NA	TRUE
S01	cg16252933	0.000931745	0.974972	0.0163709	0.942587	10	61625176	F	II	CCDC6	Body	opensea	Body-opensea		NA	TRUE
S01	cg07058998	0.00247054	0.959137	0.0318802	0.910171	18	52625365	F	II	CCDC68	TSS200	shore	TSS200-shore	chr18:52626517-52626849	NA	NA
S01	cg21497082	0.0268233	0.863116	0.041162	0.893301	6	31111270	R	II	CCHCR1	Body	opensea	Body-opensea		TRUE	TRUE
S01	cg17510320	0.0463404	-0.818669	0.0437372	-0.888845	11	66360559	R	I	CCS	TSS200	island	TSS200-island	chr11:66360097-66360834	NA	NA
S01	cg15678142	0.0483549	-0.814637	0.0187071	-0.937213	1	167411538	F	II	CD247	Body	shelf	Body-shelf	chr1:167408512-167409137	NA	NA
S01	cg10207609	0.00159759	0.967185	0.017005	0.941105	7	80267619	F	II	CD36	TSS1500	opensea	TSS1500-opensea		NA	NA
S01	cg07762788	0.00453065	0.944526	0.0439683	0.888449	16	68833306	F	I	CDH1	Body	opensea	Body-opensea		NA	TRUE
S01	cg02423105	0.0157905	-0.895565	0.00519155	-0.973384	20	58586819	R	I	CDH26	Body	opensea	Body-opensea		NA	NA
S01	cg10481072	0.0462408	0.81887	0.0370951	0.900525	7	92459517	F	II	CDK6	Body	shelf	Body-shelf	chr7:92462201-92466387	NA	TRUE
S01	cg18520851	0.0249227	0.868171	0.0348822	0.904561	5	115149189	F	II	CDO1	Body	shelf	Body-shelf	chr5:115151348-115152713	NA	NA		rs75653410
S01	cg08165532	0.0379235	-0.836477	0.0297149	-0.914322	3	133293146	R	I	CDV3	Body	shore	Body-shore	chr3:133292203-133292908	TRUE	NA	high-CpG:134775094-134775951
S01	cg14909179	0.00114021	0.972301	0.0407028	0.894105	11	882687	F	II	CHID1	Body	shore	Body-shore	chr11:881368-881666	NA	NA		rs28360966
S01	cg27379442	0.000634817	0.979357	0.00622442	0.969952	17	4801965	F	II	CHRNE	3'UTR	shore	3'UTR-shore	chr17:4802265-4805402	NA	NA		rs2229200	rs56067981
S01	cg22724325	0.0253433	-0.867037	0.0201668	-0.933966	15	78421431	F	II	CIB2	Body	shelf	Body-shelf	chr15:78423593-78424096	NA	TRUE
S01	cg01120761	0.0152239	-0.89749	0.0290492	-0.915618	12	7903170	R	II	CLEC4C	TSS1500	opensea	TSS1500-opensea		NA	NA
S01	cg20781241	0.00110097	-0.972784	0.00267334	-0.982917	15	74907290	F	I	CLK3	TSS200	island	TSS200-island	chr15:74906938-74908538	NA	NA
S01	cg23301462	0.00894419	0.921754	0.0442523	0.887964	8	87757285	F	II	CNGB3	TSS1500	opensea	TSS1500-opensea		NA	NA
S01	cg02835561	0.00153943	-0.967791	0.04879	-0.880335	1	95363073	F	II	CNN3	3'UTR	opensea	3'UTR-opensea		NA	NA
S01	cg12061370	0.0161121	0.894487	0.0289232	0.915864	6	33147514	F	II	COL11A2	Body	opensea	Body-opensea		NA	NA
S01	cg20858304	0.000406518	0.983492	0.00802573	0.964383	6	33147659	R	II	COL11A2	Body	opensea	Body-opensea		NA	NA		rs2982272	rs2982271
S01	cg02827061	0.000533391	-0.981083	0.0291638	-0.915394	17	48267239	F	II	COL1A1	Body	opensea	Body-opensea		NA	TRUE	low-CpG:45620911-45622731	rs72653142
S01	cg25682171	0.00136813	0.969645	0.00395329	0.977815	13	110885015	F	II	COL4A1	Body	opensea	Body-opensea		NA	TRUE		rs9521658
S01	cg21413492	0.00369906	-0.949921	0.0149909	-0.945879	6	70990226	F	I	COL9A1	Body	shore	Body-shore	chr6:70992040-70992912	NA	NA
S01	cg08160057	0.0127932	-0.906169	0.0470658	-0.883206	15	75628370	F	I	COMMD4	TSS200	island	TSS200-island	chr15:75628250-75628677	NA	TRUE
S01	cg24831427	0.00137621	0.969555	0.0351227	0.904119	6	99842353	F	II	COQ3	TSS1500	shore	TSS1500-shore	chr6:99841661-99842146	NA	NA
S01	cg09027725	0.0116875	0.910381	0.0457742	0.885379	20	30226046	R	II	COX4I2	5'UTR	shore	5'UTR-shore	chr20:30225572-30225852	NA	NA
S01	cg18634760	0.00907124	0.921192	0.0282761	0.917135	13	46679242	R	II	CPB2	TSS200	opensea	TSS200-opensea		NA	NA
S01	cg03483464	0.00189013	-0.964289	0.0157881	-0.943966	3	98312971	F	II	CPOX	TSS1500	shore	TSS1500-shore	chr3:98311909-98312696	NA	NA		rs77362060
S01	cg23957742	0.000633624	0.979376	0.012039	0.953275	7	99054834	F	II	CPSF4	3'UTR	opensea	3'UTR-opensea		NA	NA
S01	cg08615567	0.000405062	-0.983522	0.0129444	-0.950949	10	125651621	F	II	CPXM2	TSS200	shore	TSS200-shore	chr10:125650820-125651373	NA	NA
S01	cg07008193	0.00189826	-0.964212	0.0349986	-0.904347	11	46318527	R	II	CREB3L1	Body	shore	Body-shore	chr11:46316875-46317485	TRUE	TRUE
S01	cg00053536	0.0193709	0.8841	0.038196	0.898546	1	17291209	R	II	CROCC	Body	shore	Body-shore	chr1:17292904-17293115	NA	NA
S01	cg11694519	0.0020849	-0.962483	0.019358	-0.935755	11	111783563	F	I	CRYAB	TSS1500	opensea	TSS1500-opensea		NA	TRUE
S01	cg21035142	0.013945	-0.901966	0.0115015	-0.954683	7	151136940	F	II	CRYGN	Body	island	Body-island	chr7:151136933-151137273	NA	TRUE
S01	cg16446484	0.0207961	-0.879823	0.0472379	-0.882918	16	31581309	F	I	CSDAP1	TSS1500	shore	TSS1500-shore	chr16:31580070-31580317	NA	NA
S01	cg02516101	0.00178516	-0.965301	0.0313276	-0.911221	22	38711891	F	II	CSNK1E	5'UTR	shore	5'UTR-shore	chr22:38712684-38713333	NA	NA
S01	cg05348770	0.0097871	-0.918098	0.0283622	-0.916965	20	23472171	R	II	CST8	5'UTR	opensea	5'UTR-opensea		NA	NA			rs6132632
S01	cg14297518	0.0237711	0.871324	0.0328905	0.908265	11	33112779	F	II	CSTF3	Body	opensea	Body-opensea		NA	NA		rs80250930
S01	cg00316759	0.0016057	-0.967101	0.0186898	-0.937252	15	71407484	R	II	CT62	5'UTR	shore	5'UTR-shore	chr15:71407656-71408498	NA	NA
S01	cg12386061	0.0172281	-0.890825	0.0383842	-0.898209	3	37906586	F	II	CTDSPL	Body	shelf	Body-shelf	chr3:37901938-37904039	NA	NA
S01	cg05051142	9.90577e-05	0.991863	0.00248475	0.983732	6	33387205	F	II	CUTA	TSS1500	shore	TSS1500-shore	chr6:33385678-33386262	NA	NA		rs74848808
S01	cg00412251	0.00154847	-0.967696	0.0386525	-0.89773	21	18885521	R	II	CXADR	Body	island	Body-island	chr21:18884806-18886111	NA	NA			rs11911015
S01	cg27291464	0.0244714	0.869398	0.00382815	0.978287	1	47488934	F	II	CYP4X1	TSS1500	shore	TSS1500-shore	chr1:47489226-47489633	NA	NA
S01	cg07277624	0.00373159	0.949699	0.0396645	0.895934	20	44035142	R	I	DBNDD2	TSS200	island	TSS200-island	chr20:44034458-44035954	TRUE	NA	high-CpG:43468192-43468854
S01	cg13031210	0.0496656	-0.812055	0.0390478	-0.897027	12	45444902	R	I	DBX2	TSS200	island	TSS200-island	chr12:45444202-45445386	NA	TRUE
S01	cg03370117	0.0168439	-0.892073	0.0419577	-0.891915	14	69620847	F	II	DCAF5	TSS1500	shore	TSS1500-shore	chr14:69618336-69619091	NA	NA		rs4899282
S01	cg03511749	0.0476468	-0.816045	0.0030668	-0.981277	4	155412536	F	II	DCHS2	5'UTR	island	5'UTR-island	chr4:155410623-155413393	NA	NA		rs17031728
S01	cg00576967	0.00151368	-0.968063	0.0409209	-0.893723	1	200640177	F	II	DDX59	TSS1500	shore	TSS1500-shore	chr1:200638546-200639384	NA	NA
S01	cg15876689	0.00910403	-0.921048	0.00795524	-0.964593	14	60632081	F	I	DHRS7	5'UTR	island	5'UTR-island	chr14:60631740-60632254	NA	NA	high-CpG:59701616-59701907
S01	cg08183125	0.0240693	-0.8705	0.0482033	-0.881308	14	80678293	R	II	DIO2	TSS1500	opensea	TSS1500-opensea		NA	NA
S01	cg06504205	0.0017228	0.965916	0.0112806	0.955268	2	218465569	F	II	DIRC3	Body	opensea	Body-opensea		NA	NA		rs12475293
S01	cg10901805	0.0276102	0.861074	0.033907	0.906366	11	84634620	R	II	DLG2	TSS200	opensea	TSS200-opensea		NA	TRUE
S01	cg03006172	0.0189398	0.885423	0.0401796	0.895025	8	1463125	R	I	DLGAP2	5'UTR	opensea	5'UTR-opensea		NA	NA
S01	cg04822022	0.0361693	-0.840414	0.02016	-0.933981	20	35134740	F	II	DLGAP4	Body	opensea	Body-opensea		NA	NA
S01	cg15412721	0.002274	0.960807	0.0234286	0.926973	19	39995588	R	II	DLL3	Body	shore	Body-shore	chr19:39993357-39993765	NA	NA
S01	cg13449377	0.000832632	-0.976346	0.0203805	-0.933497	7	96631089	F	II	DLX6AS	Body	shore	Body-shore	chr7:96631383-96631800	NA	TRUE
S01	cg25576655	0.000489222	0.981886	0.00649346	0.969089	10	124402963	F	II	DMBT1	3'UTR	island	3'UTR-island	chr10:124402658-124402964	NA	NA
S01	cg05516842	0.0143796	-0.900423	0.0276461	-0.918381	2	25551630	F	II	DNMT3A	5'UTR	opensea	5'UTR-opensea		NA	NA		rs78328669
S01	cg19350270	0.00574893	0.937436	0.0171058	0.940871	2	162929832	F	II	DPP4	Body	shore	Body-shore	chr2:162930233-162930879	NA	NA
S01	cg18562121	0.0157951	0.89555	0.0433177	0.889565	2	27076093	R	II	DPYSL5	5'UTR	shelf	5'UTR-shelf	chr2:27070302-27072922	NA	NA
S01	cg05629781	0.00521826	0.940424	0.0298234	0.914112	18	32398287	R	II	DTNA	Body	opensea	Body-opensea		NA	NA
S01	cg13925773	0.00373922	-0.949648	0.026504	-0.920663	2	183943198	F	II	DUSP19	TSS200	opensea	TSS200-opensea		TRUE	NA
S01	cg10233654	0.00963213	-0.918759	0.0327356	-0.908556	12	89744621	F	I	DUSP6	Body	shore	Body-shore	chr12:89745168-89748144	NA	NA	low-CpG:88268599-88268847
S01	cg11560374	0.00871472	-0.922777	0.0248046	-0.924119	15	55790446	R	II	DYX1C1	Body	island	Body-island	chr15:55790301-55790754	NA	NA
S01	cg03227128	0.00703349	-0.930719	0.00106633	-0.990751	20	2673003	R	II	EBF4	TSS1500	island	TSS1500-island	chr20:2672904-2674698	NA	NA
S01	cg16208206	0.0192627	0.88443	0.0127963	0.951326	20	31446363	F	II	EFCAB8	TSS1500	opensea	TSS1500-opensea		NA	TRUE
S01	cg25975856	0.00746107	0.928619	0.0448217	0.886993	3	19930780	F	II	EFHB	Body	opensea	Body-opensea		TRUE	TRUE		rs34157242
S01	cg14378925	0.00685512	-0.931614	0.0187678	-0.937076	11	64635728	R	II	EHD1	Body	opensea	Body-opensea		NA	NA
S01	cg19047340	0.00140022	0.96929	0.0246589	0.924418	20	33873068	R	I	EIF6	TSS1500	shore	TSS1500-shore	chr20:33871956-33872739	NA	NA
S01	cg23236165	0.00278925	-0.956562	0.0378237	-0.899213	19	11565495	R	II	ELAVL3	Body	island	Body-island	chr19:11565384-11565711	NA	NA
S01	cg10792987	0.0028933	-0.955754	0.00907432	-0.961333	19	18575406	F	II	ELL	Body	shelf	Body-shelf	chr19:18572408-18572619	TRUE	NA		rs7246788
S01	cg01731360	0.000527728	-0.981184	0.00432614	-0.976438	5	49736671	F	II	EMB	Body	island	Body-island	chr5:49736607-49737300	NA	NA
S01	cg26257822	0.00225748	-0.960951	0.0431807	-0.889801	10	119292547	R	I	EMX2OS	Body	shore	Body-shore	chr10:119293917-119297675	NA	NA
S01	cg19311375	0.000669847	0.978793	0.0281377	0.917408	2	46542361	R	II	EPAS1	Body	opensea	Body-opensea		TRUE	TRUE
S01	cg23847381	0.0159062	-0.895176	0.0161439	-0.943122	18	5544031	R	I	EPB41L3	TSS200	island	TSS200-island	chr18:5543437-5544241	TRUE	NA	high-CpG:5533996-5534100
S01	cg24931658	0.00185843	-0.964592	0.0155521	-0.944529	8	21914524	F	II	EPB49	TSS1500	island	TSS1500-island	chr8:21914275-21914525	NA	NA
S01	cg01167408	0.00240557	0.959682	0.0321814	0.9096	2	47600173	F	II	EPCAM	Body	shelf	Body-shelf	chr2:47596629-47597256	NA	NA
S01	cg27434584	0.00943025	0.919626	0.0437634	0.8888	18	19114052	R	II	ESCO1	Body	opensea	Body-opensea		NA	NA
S01	cg07462863	0.00155134	-0.967666	0.0425494	-0.89089	17	29644164	F	II	EVI2A	3'UTR	opensea	3'UTR-opensea		NA	NA
S01	cg04669574	0.00308775	-0.95428	0.023427	-0.926976	12	50297945	R	I	FAIM2	TSS1500	island	TSS1500-island	chr12:50297580-50297988	TRUE	TRUE		rs297918
S01	cg15272762	0.0319536	0.850262	0.0203416	0.933582	10	14716589	F	II	FAM107B	Body	opensea	Body-opensea		NA	TRUE		rs58784787
S01	cg11970163	0.00223391	0.961157	0.0409124	0.893738	1	184852820	F	II	FAM129A	Body	opensea	Body-opensea		NA	TRUE
S01	cg13090587	0.000624688	0.979523	0.0179334	0.938967	4	91570154	F	II	FAM190A	Body	opensea	Body-opensea		NA	NA
S01	cg10887069	0.00910115	0.921061	0.0396806	0.895905	1	178993698	R	II	FAM20B	TSS1500	shore	TSS1500-shore	chr1:178994804-178995917	NA	NA
S01	cg17064907	0.000748148	-0.977583	0.0284654	-0.916762	3	194407750	F	II	FAM43A	1stExon	island	1stExon-island	chr3:194406440-194409045	NA	NA
S01	cg05811173	0.0086805	0.922931	0.0235612	0.926695	6	3850106	R	I	FAM50B	Body	island	Body-island	chr6:3849271-3851048	NA	NA
S01	cg27445347	0.00318329	0.953572	0.0350282	0.904293	6	3849801	F	II	FAM50B	5'UTR	island	5'UTR-island	chr6:3849271-3851048	NA	NA
S01	cg03794550	0.000517759	-0.981363	0.0243869	-0.924979	11	22646597	F	II	FANCF	1stExon	shore	1stExon-shore	chr11:22646706-22647441	NA	NA
S01	cg26708724	0.00593319	0.93643	0.049817	0.87864	4	187509785	R	II	FAT1	Body	opensea	Body-opensea		NA	NA
S01	cg04102648	0.0217208	0.877122	0.0366086	0.901406	3	13652856	R	II	FBLN2	Body	opensea	Body-opensea		NA	NA
S01	cg20042013	0.00502238	0.941564	0.000633465	0.993466	9	139836443	R	II	FBXW5	Body	island	Body-island	chr9:139835416-139839440	NA	NA
S01	cg19677739	0.0044959	0.944741	0.0301518	0.913477	1	161187776	F	II	FCER1G	Body	opensea	Body-opensea		NA	TRUE
S01	cg27564792	0.0222536	-0.875591	0.0389017	-0.897287	3	62360162	R	II	FEZF2	TSS1500	shore	TSS1500-shore	chr3:62357639-62359774	NA	NA
S01	cg21591807	0.00987138	0.917742	0.0410689	0.893464	19	49258851	F	II	FGF21	TSS1500	shelf	TSS1500-shelf	chr19:49255778-49256495	NA	NA		rs2231859
S01	cg15986555	1.71918e-05	0.996613	0.000866548	0.991946	10	123243400	F	II	FGFR2	Body	opensea	Body-opensea		NA	NA			rs71640257
S01	cg13919420	0.00889248	-0.921983	0.0486612	-0.880548	1	38471487	F	II	FHL3	TSS1500	shore	TSS1500-shore	chr1:38470617-38471396	TRUE	NA
S01	cg19424060	0.00766539	0.927636	0.0478723	0.881859	19	56102908	F	II	FIZ1	3'UTR	shore	3'UTR-shore	chr19:56103728-56104971	NA	TRUE
S01	cg25952663	0.000116009	0.991193	0.000207907	0.996892	12	54450826	F	II	FLJ12825	TSS1500	shelf	TSS1500-shelf	chr12:54454249-54454458	NA	NA
S01	cg07546139	0.0094494	-0.919544	0.0485472	-0.880737	5	92907553	R	II	FLJ42709	TSS1500	island	TSS1500-island	chr5:92906239-92908875	NA	TRUE
S01	cg11295113	0.000902059	0.975376	0.00936033	0.960521	11	71927938	R	II	FOLR2	1stExon	opensea	1stExon-opensea		NA	NA
S01	cg15958828	0.000148779	-0.990024	0.00374709	-0.978595	3	71598380	R	II	FOXP1	5'UTR	opensea	5'UTR-opensea		NA	TRUE
S01	cg02864248	0.0321774	0.849724	0.0235728	0.926671	15	91411838	R	II	FURIN	TSS200	shelf	TSS200-shelf	chr15:91414311-91415427	NA	NA
S01	cg23442187	0.0300937	0.854801	0.0392147	0.89673	14	31086887	R	II	G2E3	3'UTR	opensea	3'UTR-opensea		NA	NA
S01	cg20005743	0.00362284	-0.950444	0.0372591	-0.900229	15	27111884	R	II	GABRA5	5'UTR	shore	5'UTR-shore	chr15:27112030-27113479	TRUE	NA
S01	cg23691961	0.00499423	-0.94173	0.0430406	-0.890042	4	46126373	F	II	GABRG1	TSS1500	opensea	TSS1500-opensea		NA	TRUE
S01	cg09573761	0.00182561	0.964908	0.0351775	0.904018	22	38219336	F	II	GALR3	TSS200	shore	TSS200-shore	chr22:38220589-38221619	NA	NA
S01	cg09428024	0.00919619	-0.920644	0.0388717	-0.89734	19	1401576	R	I	GAMT	TSS200	island	TSS200-island	chr19:1401092-1401784	TRUE	NA	high-CpG:1352389-1352584
S01	cg14327531	0.00190913	-0.964109	0.0450739	-0.886565	10	8097331	R	II	GATA3	5'UTR	island	5'UTR-island	chr10:8091374-8098329	NA	NA	high-CpG:8137286-8137363
S01	cg12627695	0.0223132	-0.875421	0.0157157	-0.944138	7	150865291	F	I	GBX1	TSS1500	island	TSS1500-island	chr7:150863966-150865511	TRUE	NA			rs35436846
S01	cg01745370	0.000717228	0.978053	0.0238953	0.925999	2	109065127	F	II	GCC2	TSS1500	shore	TSS1500-shore	chr2:109065509-109065954	TRUE	NA
S01	cg07359864	0.00514819	-0.940829	0.045394	-0.886022	5	132198209	F	II	GDF9	Body	shelf	Body-shelf	chr5:132201901-132202753	NA	NA			rs76349024
S01	cg09838217	0.00528204	0.940057	0.00398392	0.977701	5	179770299	F	II	GFPT2	Body	opensea	Body-opensea		TRUE	TRUE
S01	cg22929099	0.00523354	0.940336	0.0168281	0.941517	5	137593583	F	II	GFRA3	Body	island	Body-island	chr5:137593335-137593584	NA	NA
S01	cg01094108	0.00335284	0.952342	0.0441756	0.888095	7	42005385	R	II	GLI3	Body	island	Body-island	chr7:42005067-42006121	NA	NA
S01	cg15751116	0.00186543	-0.964525	0.024761	-0.924208	7	42267383	R	II	GLI3	5'UTR	shore	5'UTR-shore	chr7:42267546-42267823	NA	TRUE
S01	cg07084358	0.0237216	-0.871461	0.0425667	-0.89086	4	157997086	R	II	GLRB	TSS1500	shore	TSS1500-shore	chr4:157997166-157997686	TRUE	NA
S01	cg25601709	0.00711172	0.93033	0.0243939	0.924965	12	129337339	F	II	GLT1D1	TSS1500	shore	TSS1500-shore	chr12:129337870-129338653	NA	NA		rs61456535	rs535676
S01	cg04232698	0.00405629	-0.947537	0.0398235	-0.895653	1	1260157	R	I	GLTPD1	1stExon	island	1stExon-island	chr1:1259643-1260635	NA	NA	high-CpG:1250016-1250169
S01	cg13997883	0.00367913	-0.950057	0.0317238	-0.910467	18	11880973	R	II	GNAL	Body	island	Body-island	chr18:11880953-11881171	NA	NA
S01	cg02750435	0.00158365	-0.967329	0.046571	-0.884036	12	133373625	R	II	GOLGA3	Body	shelf	Body-shelf	chr12:133369195-133370290	NA	NA
S01	cg26834713	0.00666663	0.932571	0.0257737	0.922139	2	241567666	F	I	GPR35	TSS1500	shelf	TSS1500-shelf	chr2:241569691-241570138	NA	NA		rs76676433
S01	cg17227503	0.00653626	0.933242	0.0451896	0.886368	17	80012407	R	I	GPS1	Body	island	Body-island	chr17:80012346-80012780	NA	NA
S01	cg13247967	0.00218146	0.961618	0.0391467	0.896851	11	123487358	F	II	GRAMD1B	Body	opensea	Body-opensea		TRUE	TRUE
S01	cg25589929	0.000447284	-0.982682	0.00334969	-0.98014	17	73399189	F	II	GRB2	5'UTR	shelf	5'UTR-shelf	chr17:73401217-73401988	NA	NA		rs34341811
S01	cg15209053	0.003605	0.950567	0.0285009	0.916692	10	87426906	F	II	GRID1	Body	opensea	Body-opensea		NA	TRUE
S01	cg11281320	0.00903161	0.921367	0.0214063	0.931268	11	120553251	R	II	GRIK4	Body	opensea	Body-opensea		NA	TRUE
S01	cg06880615	0.00894077	-0.921769	0.0126688	-0.951651	16	10051500	F	I	GRIN2A	Body	opensea	Body-opensea		NA	TRUE
S01	cg25067120	0.00685811	-0.931599	0.0393073	-0.896566	7	126893287	F	II	GRM8	TSS1500	island	TSS1500-island	chr7:126891300-126894205	TRUE	NA	high-CpG:126680177-126680571
S01	cg04275490	0.00217727	-0.961655	0.00739958	-0.966267	4	54967423	R	II	GSX2	Body	island	Body-island	chr4:54966163-54968063	TRUE	TRUE
S01	cg05398883	0.00542434	0.939247	0.022518	0.928891	1	42630335	R	I	GUCA2A	1stExon	opensea	1stExon-opensea		NA	NA
S01	cg07366503	0.00107061	-0.973164	0.0162284	-0.942923	1	228330085	R	I	GUK1	Body	shore	Body-shore	chr1:228327508-228328560	NA	TRUE
S01	cg01967399	0.0215226	-0.877696	0.0386273	-0.897775	4	174448084	F	II	HAND2	3'UTR	shore	3'UTR-shore	chr4:174448333-174448845	NA	NA
S01	cg13523818	0.000762887	0.977362	0.0223303	0.92929	19	19371900	F	I	HAPLN4	Body	island	Body-island	chr19:19371675-19372393	TRUE	NA
S01	cg14268226	0.009814	-0.917984	0.0153096	-0.94511	9	19084351	R	II	HAUS6	Body	opensea	Body-opensea		NA	NA
S01	cg26495711	0.00172843	0.96586	0.0387449	0.897566	2	240169280	R	I	HDAC4	Body	opensea	Body-opensea		NA	NA
S01	cg10594414	0.0296102	-0.856002	0.0266134	-0.920443	2	240298910	R	II	HDAC4	5'UTR	opensea	5'UTR-opensea		NA	NA
S01	cg11049075	0.0314482	-0.851483	0.00980263	-0.959282	17	42199063	F	II	HDAC5	5'UTR	shore	5'UTR-shore	chr17:42200521-42201543	NA	TRUE
S01	cg02814482	0.00109775	0.972824	0.00705185	0.967336	11	93822114	R	II	HEPHL1	Body	island	Body-island	chr11:93822101-93822337	NA	NA
S01	cg20667364	0.000174717	-0.989188	0.00890581	-0.961815	19	46807466	F	I	HIF3A	Body	island	Body-island	chr19:46806998-46807617	TRUE	NA			rs34609485
S01	cg07826777	0.00282154	-0.95631	0.0174959	-0.93997	6	26156990	R	II	HIST1H2BD	TSS1500	island	TSS1500-island	chr6:26156449-26157146	NA	NA
S01	cg16128096	0.00265085	0.957662	0.0314738	0.910943	1	42358048	F	II	HIVEP3	5'UTR	opensea	5'UTR-opensea		NA	TRUE
S01	cg16097079	0.00135058	-0.969842	0.0201867	-0.933922	6	31239916	F	II	HLA-C	TSS200	island	TSS200-island	chr6:31238852-31240120	NA	NA		rs2074490
S01	cg21013323	0.00305766	0.954505	0.0452271	0.886305	6	32726567	F	II	HLA-DQB2	Body	shelf	Body-shelf	chr6:32729342-32729877	NA	NA		rs3213483
S01	cg14220277	0.00126155	-0.970858	0.000606527	-0.993652	21	38338958	R	I	HLCS	5'UTR	shore	5'UTR-shore	chr21:38338384-38338904	NA	NA	high-CpG:37260488-37260970
S01	cg04120413	0.0416201	-0.828449	0.0480341	-0.88159	3	148804743	R	II	HLTF	TSS1500	shore	TSS1500-shore	chr3:148803904-148804557	NA	NA
S01	cg13982823	0.0117154	-0.910272	0.0449258	-0.886816	13	31040574	F	I	HMGB1	TSS1500	opensea	TSS1500-opensea		NA	NA
S01	cg24718773	0.000460501	0.982427	0.021846	0.930323	2	138739074	R	II	HNMT	Body	opensea	Body-opensea		NA	NA
S01	cg12568707	0.0372154	-0.838056	0.0396791	-0.895908	19	19042904	F	II	HOMER3	Body	island	Body-island	chr19:19042719-19042961	NA	NA			rs80104014
S01	cg09481972	0.0112598	-0.912061	0.0311715	-0.911519	12	54410666	R	II	HOXC4	5'UTR	shore	5'UTR-shore	chr12:54411709-54412131	NA	NA	low-CpG:52696910-52697193
S01	cg12694870	0.00340577	0.951964	0.0488294	0.88027	12	122296680	F	II	HPD	Body	opensea	Body-opensea		NA	TRUE
S01	cg21334191	0.00269066	-0.957343	0.0258531	-0.921978	3	148856448	F	II	HPS3	Body	opensea	Body-opensea		NA	TRUE
S01	cg02886528	0.0183677	0.887201	0.0299298	0.913906	2	129066114	F	II	HS6ST1	Body	opensea	Body-opensea		NA	TRUE
S01	cg21282998	0.00623341	0.934824	0.0472769	0.882853	17	40703429	F	I	HSD17B1	TSS1500	shore	TSS1500-shore	chr17:40705176-40706983	NA	NA
S01	cg24455405	0.0177965	-0.889004	0.0480543	-0.881556	6	33172353	F	II	HSD17B8	TSS200	island	TSS200-island	chr6:33172289-33172823	NA	NA
S01	cg12089079	0.00381545	0.949132	0.0499881	0.878359	13	47470350	F	II	HTR2A	5'UTR	opensea	5'UTR-opensea		NA	NA			rs6310
S01	cg23720528	0.00671261	0.932337	0.00145751	0.988606	10	92501798	R	II	HTR7	3'UTR	opensea	3'UTR-opensea		NA	NA
S01	cg23402541	0.00500049	0.941693	0.0321815	0.9096	10	124247146	R	II	HTRA1	Body	opensea	Body-opensea		NA	NA
S01	cg24771206	0.0234878	-0.87211	0.0343657	-0.905515	2	203735709	R	I	ICA1L	5'UTR	shore	5'UTR-shore	chr2:203735925-203736883	NA	NA
S01	cg05450629	0.013086	0.905084	0.0158111	0.943911	15	90627448	F	I	IDH2	3'UTR	opensea	3'UTR-opensea		NA	NA
S01	cg10166735	0.0242346	-0.870046	0.00134446	-0.989204	16	1570449	F	II	IFT140	Body	opensea	Body-opensea		NA	NA
S01	cg10695429	0.000187197	-0.988808	0.00599938	-0.970682	3	185542769	R	I	IGF2BP2	5'UTR	island	5'UTR-island	chr3:185541048-185544146	NA	NA	high-CpG:187025328-187025715
S01	cg24381682	0.0021186	-0.962179	0.025116	-0.92348	7	45961419	R	II	IGFBP3	TSS1500	shore	TSS1500-shore	chr7:45960137-45961347	NA	NA
S01	cg14789529	0.00425248	0.946272	0.0284067	0.916878	1	206941464	F	II	IL10	3'UTR	opensea	3'UTR-opensea		NA	NA
S01	cg08479073	0.000704769	0.978245	0.0088453	0.961989	1	207038584	R	II	IL20	TSS1500	opensea	TSS1500-opensea		TRUE	NA
S01	cg26103526	0.00767498	0.92759	0.0215947	0.930863	5	55212952	F	II	IL31RA	3'UTR	opensea	3'UTR-opensea		NA	NA
S01	cg14119001	0.00314293	0.95387	0.040035	0.895279	9	139324193	R	II	INPP5E	Body	shelf	Body-shelf	chr9:139326280-139327293	NA	NA
S01	cg11512797	0.00796353	0.926224	0.0395189	0.896191	11	9448817	R	II	IPO7	Body	opensea	Body-opensea		NA	NA
S01	cg27465569	0.0154262	0.896799	0.0366902	0.901258	12	44153853	R	II	IRAK4	5'UTR	shore	5'UTR-shore	chr12:44152506-44152922	NA	NA
S01	cg08148488	0.0412826	0.829168	0.0117409	0.954053	3	52812973	R	II	ITIH1	5'UTR	opensea	5'UTR-opensea		NA	NA
S01	cg03257293	0.00427061	-0.946157	0.00317755	-0.980828	1	226927663	R	II	ITPKB	TSS1500	shore	TSS1500-shore	chr1:226924560-226926553	NA	NA
S01	cg18832247	0.0298276	-0.855461	0.00226515	-0.984706	6	15300007	R	II	JARID2	Body	opensea	Body-opensea		NA	TRUE
S01	cg05766129	0.000282058	0.986256	0.00613618	0.970237	3	123988013	F	II	KALRN	Body	shore	Body-shore	chr3:123987726-123987946	NA	NA		rs2272486
S01	cg06047886	0.039932	0.832072	0.035641	0.903168	8	1947038	R	II	KBTBD11	5'UTR	shelf	5'UTR-shelf	chr8:1949245-1951390	NA	NA
S01	cg06345767	0.00749603	0.92845	0.0194308	0.935593	12	49936430	F	II	KCNH3	Body	shelf	Body-shelf	chr12:49931623-49933637	NA	NA
S01	cg03658371	0.00103865	-0.973569	0.0436036	-0.889074	17	61613152	R	II	KCNH6	Body	island	Body-island	chr17:61613060-61613302	NA	NA
S01	cg11273176	0.00224812	0.961032	0.0396933	0.895883	2	26947126	F	II	KCNK3	Body	shelf	Body-shelf	chr2:26950538-26951474	TRUE	NA	low-CpG:26800571-26800743
S01	cg14254480	0.00270907	0.957196	0.0230339	0.927801	2	26927693	F	II	KCNK3	Body	opensea	Body-opensea		TRUE	NA
S01	cg09315662	0.0417246	-0.828227	0.0420637	-0.891731	11	2612781	R	II	KCNQ1	Body	opensea	Body-opensea		NA	NA
S01	cg20055546	0.00977053	-0.918169	0.035474	-0.903474	12	122018463	R	I	KDM2B	TSS200	shore	TSS200-shore	chr12:122016170-122017693	TRUE	NA
S01	cg11645724	0.00521116	0.940465	0.0338289	0.906511	19	5072741	R	II	KDM4B	Body	shore	Body-shore	chr19:5074591-5074814	NA	NA
S01	cg10505024	0.0419256	-0.827801	0.012262	-0.952697	19	10602877	F	II	KEAP1	Body	island	Body-island	chr19:10602280-10602878	NA	NA
S01	cg22790758	0.00480571	0.942851	0.0360405	0.902439	1	15013167	R	I	KIAA1026	Body	opensea	Body-opensea		NA	TRUE
S01	cg19505458	0.00104311	0.973512	0.0406968	0.894116	10	24739091	F	II	KIAA1217	Body	opensea	Body-opensea		NA	TRUE
S01	cg20585916	0.00199021	0.96335	0.0449707	0.88674	4	186081460	R	II	KIAA1430	3'UTR	opensea	3'UTR-opensea		NA	NA
S01	cg26703456	0.0232084	0.872891	0.0388706	0.897342	2	226264821	R	I	KIAA1486	TSS1500	opensea	TSS1500-opensea		NA	TRUE
S01	cg03731588	0.0323276	-0.849364	0.0448662	-0.886918	2	226518461	R	II	KIAA1486	3'UTR	opensea	3'UTR-opensea		NA	NA
S01	cg25700513	0.0070727	0.930524	0.0304785	0.912848	6	17907035	F	II	KIF13A	Body	opensea	Body-opensea		NA	TRUE
S01	cg14001049	0.0123436	0.90786	0.036864	0.900943	14	104647075	R	I	KIF26A	3'UTR	shore	3'UTR-shore	chr14:104645553-104645762	NA	NA
S01	cg18199753	0.0235139	0.872038	0.0236907	0.926425	1	245755356	R	I	KIF26B	Body	shore	Body-shore	chr1:245753399-245753636	NA	NA
S01	cg06737926	0.018535	0.886679	0.0262903	0.921093	6	33363179	F	II	KIFC1	Body	shelf	Body-shelf	chr6:33359097-33359975	NA	NA
S01	cg07639900	0.00233024	0.960322	0.010931	0.956201	10	3828932	R	II	KLF6	TSS1500	shore	TSS1500-shore	chr10:3826853-3828126	NA	NA
S01	cg20670939	0.00293615	-0.955425	0.0475142	-0.882456	19	51513296	F	II	KLK9	TSS1500	opensea	TSS1500-opensea		NA	NA
S01	cg10046900	0.0174203	-0.890206	0.0436753	-0.888951	17	45742350	F	II	KPNB1	Body	opensea	Body-opensea		NA	TRUE
S01	cg23674788	0.00150188	0.968188	0.0159625	0.943551	17	39623313	R	II	KRT32	1stExon	opensea	1stExon-opensea		NA	NA
S01	cg21359793	0.0225047	0.874876	0.0366438	0.901342	12	53208752	F	II	KRT4	TSS1500	opensea	TSS1500-opensea		NA	NA
S01	cg02642585	0.0322228	0.849615	0.0416678	0.892419	21	32202284	R	II	KRTAP7-1	TSS1500	opensea	TSS1500-opensea		NA	NA
S01	cg27120934	0.00761425	-0.927881	0.0322197	-0.909528	6	129480619	F	I	LAMA2	Body	opensea	Body-opensea		NA	NA
S01	cg25567805	0.00174019	0.965743	0.0310862	0.911682	6	112572766	R	II	LAMA4	Body	shelf	Body-shelf	chr6:112575091-112575483	NA	NA
S01	cg22346461	0.00714002	-0.93019	0.0226862	-0.928535	1	183155573	F	II	LAMC2	Body	opensea	Body-opensea		TRUE	TRUE
S01	cg25098401	0.00194958	0.963728	0.0270202	0.919628	1	152658407	R	II	LCE2B	TSS200	opensea	TSS200-opensea		NA	NA
S01	cg06804411	0.00504156	0.941451	0.00734333	0.966439	1	153174654	R	II	LELP1	TSS1500	opensea	TSS1500-opensea		NA	NA
S01	cg05488770	0.000500571	-0.981676	0.0020458	-0.985712	7	103969940	R	II	LHFPL3	Body	island	Body-island	chr7:103968783-103969959	NA	NA
S01	cg03174768	0.00932264	0.920093	0.0288286	0.916049	4	41622588	R	II	LIMCH1	Body	opensea	Body-opensea		NA	TRUE
S01	cg08555013	0.00741684	-0.928833	0.0201511	-0.934	4	83932063	F	I	LIN54	5'UTR	island	5'UTR-island	chr4:83931642-83932194	TRUE	NA
S01	cg20968717	0.00319721	0.95347	0.031488	0.910916	15	58758468	F	II	LIPC	Body	opensea	Body-opensea		NA	TRUE
S01	cg24513433	0.0023009	-0.960575	0.0104708	-0.957444	18	47088234	R	I	LIPG	TSS200	island	TSS200-island	chr18:47087879-47088528	TRUE	TRUE
S01	cg08439890	0.00688652	0.931455	0.013282	0.950096	16	962080	R	II	LMF1	Body	shore	Body-shore	chr16:962817-963531	NA	NA
S01	cg03760927	0.00667735	0.932517	0.0225005	0.928929	3	100120682	R	I	LNP1	5'UTR	island	5'UTR-island	chr3:100119504-100120857	NA	NA
S01	cg19177627	0.00446205	-0.944952	0.0447165	-0.887172	2	63274709	R	II	LOC100132215	Body	island	Body-island	chr2:63274475-63279430	NA	TRUE
S01	cg25533943	0.001674	-0.966405	0.0423089	-0.891306	17	43325323	R	I	LOC100133991	Body	island	Body-island	chr17:43324689-43325729	NA	NA	high-CpG:40681043-40681201
S01	cg05414908	0.000340088	0.984905	0.0156581	0.944276	2	54087173	F	I	LOC100302652	TSS200	island	TSS200-island	chr2:54086776-54087266	NA	TRUE	high-CpG:53940607-53940837
S01	cg17048700	0.00374317	0.949621	0.0185889	0.937479	15	95985725	R	II	LOC145820	Body	opensea	Body-opensea		NA	NA
S01	cg18733794	0.00708612	-0.930457	0.0362009	-0.902147	22	19554560	F	II	LOC150185	TSS200	shore	TSS200-shore	chr22:19554014-19554413	NA	NA
S01	cg00819949	0.0459875	-0.819383	0.0448821	-0.886891	22	20193391	R	II	LOC150197	TSS1500	opensea	TSS1500-opensea		NA	NA
S01	cg16560847	0.00467131	0.943663	0.0100123	0.958701	5	135185375	R	II	LOC153328	Body	shelf	Body-shelf	chr5:135188169-135188510	NA	NA
S01	cg25186140	0.0317725	0.850698	0.0301271	0.913525	11	133771378	R	II	LOC283174	Body	opensea	Body-opensea		NA	NA
S01	cg09469111	0.00324319	0.953134	0.0285757	0.916545	5	138731441	F	II	LOC389333	TSS1500	shore	TSS1500-shore	chr5:138727710-138730911	NA	NA
S01	cg19226080	0.010288	-0.915999	0.0209044	-0.932354	4	39480565	R	II	LOC401127	TSS1500	shore	TSS1500-shore	chr4:39481980-39482195	NA	NA
S01	cg03370704	0.00288669	0.955805	0.0261376	0.921402	5	148785408	R	II	LOC728264	TSS1500	opensea	TSS1500-opensea		NA	NA
S01	cg00106989	0.00409365	-0.947294	0.0300117	-0.913748	5	180258654	F	I	LOC729678	Body	island	Body-island	chr5:180258186-180258784	NA	NA
S01	cg25748108	0.000536232	-0.981033	0.0181342	-0.93851	20	39968608	R	II	LPIN3	TSS1500	island	TSS1500-island	chr20:39968607-39968860	NA	NA
S01	cg18443392	0.000652285	-0.979074	0.00746151	-0.966078	12	57584971	F	II	LRP1	Body	opensea	Body-opensea		NA	NA
S01	cg12936779	0.0360342	-0.840721	0.0227554	-0.928389	11	68178838	F	II	LRP5	Body	shore	Body-shore	chr11:68178918-68179162	NA	NA
S01	cg18219997	0.00145427	0.968699	0.00599733	0.970689	10	134166672	R	II	LRRC27	3'UTR	shore	3'UTR-shore	chr10:134165143-134166313	NA	NA			rs41290021
S01	cg22146357	0.0297867	-0.855562	0.0425078	-0.890962	8	143781406	R	II	LY6K	TSS200	shore	TSS200-shore	chr8:143781581-143782609	TRUE	TRUE
S01	cg01168822	0.0010295	-0.973686	0.0487166	-0.880457	6	33334703	R	II	LYPLA2P1	TSS1500	opensea	TSS1500-opensea		NA	NA
S01	cg17502614	0.000371484	-0.984221	0.0218102	-0.9304	20	13977717	R	II	MACROD2	Body	shore	Body-shore	chr20:13975768-13976287	NA	NA
S01	cg08229518	0.00188658	-0.964323	0.0358153	-0.90285	4	1320300	F	II	MAEA	Body	island	Body-island	chr4:1320098-1320301	NA	NA
S01	cg21742058	0.00347696	0.95146	0.0444791	0.887577	3	65563196	R	II	MAGI1	Body	opensea	Body-opensea		NA	TRUE
S01	cg14487855	0.00599837	0.936078	0.0368635	0.900944	9	139997436	R	II	MAN1B1	Body	shore	Body-shore	chr9:139997846-139998048	NA	NA
S01	cg16760971	0.00381453	-0.949139	0.0207832	-0.932618	2	172912454	F	II	MAP1D	Body	opensea	Body-opensea		NA	TRUE
S01	cg24531825	0.0154963	-0.89656	0.00952339	-0.960062	1	31196423	F	II	MATN1	1stExon	shore	1stExon-shore	chr1:31194276-31194587	NA	NA		rs74975149
S01	cg27567880	0.0231725	0.872991	0.0398061	0.895683	18	51750162	F	I	MBD2	Body	shore	Body-shore	chr18:51750712-51751191	NA	NA
S01	cg20553766	0.0182113	-0.887692	0.0229734	-0.927929	20	54824583	F	II	MC3R	1stExon	island	1stExon-island	chr20:54824312-54824584	NA	NA
S01	cg20030820	0.00993962	-0.917454	0.0245359	-0.924672	6	41613165	R	II	MDFI	Body	opensea	Body-opensea		NA	TRUE
S01	cg14983529	0.00453437	0.944503	0.0421948	0.891504	3	168866814	R	II	MECOM	Body	shore	Body-shore	chr3:168867211-168867413	NA	TRUE
S01	cg01983759	0.00188525	0.964336	0.00156022	0.988076	19	868083	R	I	MED16	3'UTR	island	3'UTR-island	chr19:867904-868301	TRUE	TRUE
S01	cg14573676	0.000679357	-0.978642	0.0110347	-0.955923	9	134954987	F	I	MED27	Body	island	Body-island	chr9:134954960-134955335	NA	NA
S01	cg00599219	0.000240876	0.987301	0.0100128	0.9587	16	3307037	R	I	MEFV	TSS1500	shelf	TSS1500-shelf	chr16:3304351-3304696	NA	NA
S01	cg07161847	0.0163465	-0.893708	0.0244736	-0.9248	16	767141	R	II	METRN	Body	island	Body-island	chr16:767140-767378	NA	NA
S01	cg12806347	0.025174	0.867493	0.0483563	0.881054	17	81052243	F	II	METRNL	Body	island	Body-island	chr17:81051993-81053000	NA	NA
S01	cg26749306	0.00635248	0.934198	0.0170371	0.941031	17	81043782	R	II	METRNL	Body	shore	Body-shore	chr17:81045494-81045941	NA	TRUE
S01	cg19887630	0.00296595	0.955197	0.0316912	0.910529	15	89456966	R	II	MFGE8	TSS1500	shore	TSS1500-shore	chr15:89456224-89456830	NA	NA
S01	cg11631334	0.00142845	-0.96898	0.0408452	-0.893856	3	196730272	R	I	MFI2	Body	island	Body-island	chr3:196728958-196730878	NA	TRUE	high-CpG:198214173-198214993
S01	cg04143736	0.0209411	-0.879395	0.0362399	-0.902075	4	183066224	R	II	MGC45800	TSS1500	island	TSS1500-island	chr4:183063396-183066370	NA	NA
S01	cg23712522	0.00712295	-0.930275	0.0272386	-0.919191	8	145754850	R	I	MGC70857	TSS1500	island	TSS1500-island	chr8:145751955-145756326	NA	NA
S01	cg14715947	0.00967173	-0.918589	0.0250805	-0.923552	19	1248357	F	I	MIDN	TSS200	island	TSS200-island	chr19:1248183-1251179	NA	NA	high-CpG:1199328-1199600	rs62128842
S01	cg20734982	0.0328608	0.848093	0.000129172	0.997737	7	127847936	F	II	MIR129-1	Body	opensea	Body-opensea		NA	NA
S01	cg05348982	0.00235862	-0.96008	0.0212946	-0.931509	12	81331012	F	I	MIR618	TSS1500	island	TSS1500-island	chr12:81330608-81331514	TRUE	NA
S01	cg05485137	0.00799732	-0.926066	0.0425649	-0.890863	10	28035864	R	I	MKX	TSS1500	shore	TSS1500-shore	chr10:28030182-28035211	NA	NA
S01	cg25523580	0.00053494	0.981056	0.0235246	0.926772	7	5000219	F	II	MMD2	TSS1500	shore	TSS1500-shore	chr7:4998405-4998950	NA	NA
S01	cg05661838	0.0105263	-0.915017	0.0474711	-0.882528	8	57026568	R	II	MOS	TSS200	shore	TSS200-shore	chr8:57025546-57026543	NA	NA
S01	cg11544529	0.0458402	-0.819682	0.0498948	-0.878512	2	27545924	F	I	MPV17	5'UTR	opensea	5'UTR-opensea		NA	NA	high-CpG:27399405-27399488
S01	cg03216491	0.00423157	0.946406	0.0305517	0.912707	21	33673552	F	II	MRAP	Body	shore	Body-shore	chr21:33672605-33673215	NA	NA
S01	cg06995967	0.00128922	0.970538	0.00147625	0.988508	10	75013665	F	II	MRPS16	TSS1500	shore	TSS1500-shore	chr10:75012126-75012531	NA	NA
S01	cg20994248	0.0354473	0.842061	0.00251764	0.983588	6	30586972	F	I	MRPS18B	Body	shore	Body-shore	chr6:30584885-30585677	NA	NA
S01	cg02057783	0.00902574	-0.921393	0.0345507	-0.905173	17	38278486	R	I	MSL1	TSS1500	island	TSS1500-island	chr17:38277760-38279504	NA	NA	high-CpG:35531750-35532145
S01	cg05958050	0.0222658	-0.875556	0.0154879	-0.944682	16	56703400	R	II	MT1G	TSS1500	island	TSS1500-island	chr16:56703387-56703648	NA	NA
S01	cg01873391	0.00142376	0.969031	0.0253249	0.923053	8	98657960	R	II	MTDH	Body	shore	Body-shore	chr8:98656153-98657230	NA	NA
S01	cg19582069	0.0144171	0.900291	0.0498325	0.878615	10	135210408	F	I	MTG1	Body	shelf	Body-shelf	chr10:135207467-135208073	NA	NA
S01	cg23109649	0.0032257	-0.953261	0.0094699	-0.960212	1	20834078	R	II	MUL1	Body	shore	Body-shore	chr1:20834416-20834883	NA	NA
S01	cg00611675	0.0115661	-0.910855	0.0151283	-0.945547	8	128748464	F	I	MYC	1stExon	island	1stExon-island	chr8:128747805-128751279	NA	NA	high-CpG:128817494-128817687	rs4645948
S01	cg02802750	0.0171066	0.891218	0.0448511	0.886943	17	10543522	F	II	MYH3	Body	shore	Body-shore	chr17:10541481-10541794	NA	NA
S01	cg20414512	0.00251047	0.958806	0.0441053	0.888215	4	120055608	F	II	MYOZ2	TSS1500	opensea	TSS1500-opensea		NA	NA
S01	cg16347155	0.00325896	0.953019	0.0468147	0.883627	17	40687830	R	II	NAGLU	TSS200	shore	TSS200-shore	chr17:40688033-40688745	NA	NA
S01	cg06068991	0.00452943	0.944534	0.0421578	0.891568	11	20140241	F	II	NAV2	3'UTR	opensea	3'UTR-opensea		NA	NA
S01	cg20641355	0.0203044	0.881282	0.0365715	0.901473	8	90992387	R	II	NBN	Body	shelf	Body-shelf	chr8:90996372-90996957	NA	NA
S01	cg14608275	0.00117291	0.971905	0.00149272	0.988423	3	172429421	F	II	NCEH1	TSS1500	shore	TSS1500-shore	chr3:172428416-172428950	NA	NA
S01	cg16652617	0.0196135	-0.883361	0.0375317	-0.899738	2	133014765	F	II	NCRNA00164	Body	island	Body-island	chr2:133013777-133015740	NA	NA		rs72869466
S01	cg00957580	0.00023714	0.9874	0.00330715	0.980309	14	21484976	F	II	NDRG2	3'UTR	opensea	3'UTR-opensea		NA	NA			rs57283422
S01	cg05276978	0.0156416	0.896068	0.0333664	0.907373	18	55815884	R	II	NEDD4L	5'UTR	opensea	5'UTR-opensea		NA	NA
S01	cg01432561	0.000683823	-0.978572	0.0124421	-0.952233	8	24815367	R	II	NEFL	TSS1500	shore	TSS1500-shore	chr8:24812946-24814299	NA	NA
S01	cg09642369	0.0275102	0.861331	0.00877906	0.962179	3	27411790	F	II	NEK10	TSS1500	shore	TSS1500-shore	chr3:27410612-27411066	NA	NA		rs35199396
S01	cg08793894	0.0231887	-0.872946	0.0252663	-0.923172	17	7227737	F	I	NEURL4	Body	shore	Body-shore	chr17:7227416-7227698	TRUE	NA
S01	cg12623422	0.0203058	-0.881278	0.00491398	-0.974344	14	77737749	R	II	NGB	TSS200	island	TSS200-island	chr14:77736733-77737772	NA	TRUE
S01	cg00950398	0.0122875	-0.908073	0.0439423	-0.888494	14	37051863	F	I	NKX2-8	TSS200	shore	TSS200-shore	chr14:37052537-37052838	TRUE	TRUE			rs3818255
S01	cg25180585	0.00747244	-0.928564	0.0485409	-0.880748	17	49230756	R	I	NME1	TSS200	island	TSS200-island	chr17:49230686-49231247	NA	NA
S01	cg01068906	0.0396882	0.832601	0.0167893	0.941607	16	50745944	R	I	NOD2	Body	opensea	Body-opensea		NA	NA
S01	cg11790438	0.000295423	-0.985933	0.0190136	-0.936524	9	140317161	R	II	NOXA1	TSS1500	island	TSS1500-island	chr9:140317160-140318663	NA	NA
S01	cg01988009	0.0128482	0.905965	6.46102e-05	0.998574	19	50881509	R	II	NR1H2	Body	island	Body-island	chr19:50881418-50881664	NA	NA
S01	cg15062377	0.0326175	-0.848672	0.0321667	-0.909628	1	200004205	F	II	NR5A2	Body	shore	Body-shore	chr1:200004474-200004933	TRUE	TRUE		rs2737671
S01	cg06364293	0.0429481	-0.825648	0.0314553	-0.910978	16	27270361	F	II	NSMCE1	5'UTR	opensea	5'UTR-opensea		NA	TRUE
S01	cg01379158	0.00282202	-0.956306	0.0156633	-0.944263	17	17206552	R	II	NT5M	TSS200	island	TSS200-island	chr17:17206527-17207306	NA	NA
S01	cg26629184	0.00884393	-0.922199	0.0182428	-0.938263	16	15149018	R	II	NTAN1	Body	shore	Body-shore	chr16:15149204-15150107	NA	NA
S01	cg05833629	0.00156926	0.967479	0.0334297	0.907255	4	123836493	R	II	NUDT6	5'UTR	opensea	5'UTR-opensea		NA	TRUE
S01	cg24716494	0.00212406	0.96213	0.028201	0.917283	1	224425981	F	II	NVL	Body	opensea	Body-opensea		NA	TRUE
S01	cg22699052	0.0236047	-0.871785	0.0354113	-0.903589	17	708597	F	II	NXN	Body	island	Body-island	chr17:708319-708598	NA	NA
S01	cg01895557	0.0419456	0.827759	0.0261011	0.921476	5	167285561	R	I	ODZ2	Body	island	Body-island	chr5:167285539-167285867	NA	NA			rs79413977
S01	cg14483831	0.00367249	0.950103	0.0414716	0.892761	11	133032572	R	II	OPCML	Body	opensea	Body-opensea		NA	NA
S01	cg27429194	0.00168824	0.966261	0.0245118	0.924721	17	3099847	R	II	OR1A2	TSS1500	opensea	TSS1500-opensea		NA	NA
S01	cg00243661	0.00260881	0.958001	0.0366929	0.901253	11	6913644	F	II	OR2D2	1stExon	opensea	1stExon-opensea		NA	NA
S01	cg06404832	0.00614293	0.935304	0.0363822	0.901817	6	29080040	R	II	OR2J3	1stExon	opensea	1stExon-opensea		NA	NA
S01	cg02211735	0.00509469	0.941141	0.0444889	0.88756	11	5142602	R	II	OR52A4	1stExon	opensea	1stExon-opensea		NA	NA
S01	cg04956485	0.00304223	0.95462	0.00211676	0.985383	11	5510396	R	II	OR52D1	1stExon	opensea	1stExon-opensea		NA	NA			rs7935144
S01	cg24376337	0.000303731	0.985736	0.00317101	0.980854	11	56430801	F	II	OR5AR1	TSS1500	opensea	TSS1500-opensea		NA	NA
S01	cg15122372	0.00424694	0.946307	0.00432376	0.976447	11	56411376	R	II	OR8U8	Body	opensea	Body-opensea		NA	NA
S01	cg14997582	0.00543123	0.939208	0.00651631	0.969016	2	190611870	F	II	OSGEPL1	3'UTR	opensea	3'UTR-opensea		NA	NA
S01	cg12721145	0.00123946	-0.971115	0.0202202	-0.933849	4	109571876	F	I	OSTC	1stExon	island	1stExon-island	chr4:109571693-109572039	TRUE	NA		rs35364960
S01	cg16280098	0.0298565	-0.855389	0.00944607	-0.96028	14	23790882	R	I	PABPN1	1stExon	shore	1stExon-shore	chr14:23790212-23790659	NA	NA
S01	cg00479347	0.00519085	-0.940582	0.0319349	-0.910067	14	105851951	R	II	PACS2	Body	island	Body-island	chr14:105851751-105851987	NA	NA
S01	cg18568335	0.0176697	0.889408	0.0275452	0.918581	14	105792505	R	II	PACS2	Body	shelf	Body-shelf	chr14:105796420-105796749	NA	TRUE
S01	cg03513388	0.00306256	0.954468	0.0376468	0.899531	1	17599362	R	II	PADI3	Body	opensea	Body-opensea		NA	NA
S01	cg12573727	0.0240999	0.870416	0.00727687	0.966642	19	731160	R	I	PALM	Body	shelf	Body-shelf	chr19:727956-728177	NA	NA
S01	cg09049660	0.00196897	0.963547	0.035042	0.904267	20	3869033	F	II	PANK2	TSS1500	shore	TSS1500-shore	chr20:3869453-3870570	NA	NA		rs67724338
S01	cg00926285	0.0291317	0.8572	0.0362083	0.902133	3	122398533	F	II	PARP14	TSS1500	shore	TSS1500-shore	chr3:122399655-122400190	NA	NA
S01	cg04943368	0.00165982	-0.966548	0.0200096	-0.934312	10	102587322	R	II	PAX2	3'UTR	island	3'UTR-island	chr10:102586125-102588109	NA	NA
S01	cg19234736	0.0119426	0.909393	0.0132877	0.950081	3	51996834	R	II	PCBP4	1stExon	opensea	1stExon-opensea		NA	TRUE
S01	cg07921625	0.0077256	-0.927349	0.0153621	-0.944984	13	58208350	R	II	PCDH17	1stExon	island	1stExon-island	chr13:58206526-58208930	NA	NA
S01	cg23126342	0.0130861	0.905084	0.0453222	0.886144	13	67801125	R	II	PCDH9	Body	shelf	Body-shelf	chr13:67804593-67805459	NA	NA
S01	cg01112236	0.00442301	0.945195	0.0439566	0.888469	4	120493308	R	II	PDE5A	Body	opensea	Body-opensea		NA	TRUE			rs77276521
S01	cg01052636	0.00364895	-0.950264	0.0240398	-0.925698	4	645440	F	II	PDE6B	Body	island	Body-island	chr4:645236-645579	NA	NA		rs13143260
S01	cg17201542	0.0266957	0.86345	0.0290646	0.915588	3	122818413	R	II	PDIA5	Body	opensea	Body-opensea		NA	TRUE
S01	cg22901940	0.0335618	0.846437	0.0396774	0.895911	10	26985759	R	II	PDSS1	TSS1500	shore	TSS1500-shore	chr10:26986142-26987088	NA	NA
S01	cg03860037	0.00709962	-0.93039	0.0358988	-0.902697	13	28497359	F	II	PDX1	Body	shore	Body-shore	chr13:28498226-28499046	NA	NA			rs77966623
S01	cg22400059	0.0266536	-0.863561	0.0224735	-0.928986	1	10571508	R	II	PEX14	Body	opensea	Body-opensea		TRUE	NA			rs61777173
S01	cg17880320	0.0217254	0.877109	0.0302747	0.91324	1	160256132	R	II	PEX19	TSS1500	opensea	TSS1500-opensea		NA	NA
S01	cg19306474	6.99804e-05	-0.993162	0.00726398	-0.966682	10	6243561	R	I	PFKFB3	TSS1500	island	TSS1500-island	chr10:6242975-6246457	NA	TRUE
S01	cg16551454	0.0102082	-0.91633	0.0473318	-0.882761	22	45405919	R	I	PHF21B	TSS1500	island	TSS1500-island	chr22:45403036-45406372	NA	NA
S01	cg12921473	0.000824321	-0.976465	0.0257823	-0.922121	11	599090	R	I	PHRF1	Body	shore	Body-shore	chr11:597465-597700	NA	NA
S01	cg25591996	0.0225395	0.874777	0.0343365	0.905569	17	8790146	R	II	PIK3R5	Body	shore	Body-shore	chr17:8791470-8792004	NA	NA
S01	cg11719157	0.00715408	0.930121	0.0258781	0.921927	17	1466715	F	II	PITPNA	TSS1500	shore	TSS1500-shore	chr17:1465159-1466312	NA	NA
S01	cg00159799	0.0323094	-0.849408	0.00477611	-0.974828	19	14552013	R	II	PKN1	Body	island	Body-island	chr19:14551998-14552255	NA	NA
S01	cg25522894	0.000784117	0.977048	0.0262325	0.92121	2	28789456	R	I	PLB1	Body	shore	Body-shore	chr2:28789559-28789933	NA	TRUE
S01	cg14275281	0.00283111	-0.956235	0.0245363	-0.924671	17	43189622	F	II	PLCD3	3'UTR	opensea	3'UTR-opensea		NA	NA
S01	cg14950321	0.0320246	-0.850091	0.0147806	-0.946389	19	4530233	R	II	PLIN5	Body	shore	Body-shore	chr19:4531621-4531849	NA	NA
S01	cg11199036	0.0449281	-0.821544	0.0491688	-0.879709	3	129325693	F	I	PLXND1	TSS200	shore	TSS200-shore	chr3:129323915-129325332	NA	NA	high-CpG:130807524-130808774
S01	cg20042116	0.0118453	-0.909768	0.0484511	-0.880897	22	24655654	R	II	POM121L9P	Body	opensea	Body-opensea		TRUE	NA
S01	cg06142740	0.00105955	-0.973303	0.0209614	-0.932231	2	28973577	F	II	PPP1CB	TSS1500	shore	TSS1500-shore	chr2:28974212-28975388	NA	NA
S01	cg18064256	0.00357754	-0.950757	0.0478079	-0.881966	19	45905621	F	I	PPP1R13L	5'UTR	shelf	5'UTR-shelf	chr19:45908140-45908466	TRUE	NA
S01	cg19426388	0.00130819	0.970321	0.0137622	0.948894	19	45902045	R	I	PPP1R13L	5'UTR	shore	5'UTR-shore	chr19:45898879-45900315	NA	NA
S01	cg06678772	0.0113471	0.911716	0.0399812	0.895374	15	41121463	R	II	PPP1R14D	TSS1500	opensea	TSS1500-opensea		NA	NA
S01	cg18509466	0.00120044	0.971576	0.0336595	0.906827	1	2987961	F	II	PRDM16	Body	island	Body-island	chr1:2983925-2987962	NA	NA
S01	cg10064871	0.000236716	-0.987411	6.25494e-05	-0.998605	11	6341908	F	II	PRKCDBP	TSS200	island	TSS200-island	chr11:6340445-6341909	NA	NA
S01	cg06294591	0.000382329	0.983992	0.0172843	0.940458	19	11560294	F	II	PRKCSH	3'UTR	island	3'UTR-island	chr19:11560045-11560295	NA	NA
S01	cg01381613	0.000137369	0.990415	0.0135478	0.949429	16	11367491	R	I	PRM3	TSS200	shelf	TSS200-shelf	chr16:11369939-11370221	NA	TRUE
S01	cg09906458	0.0354544	0.842045	0.032625	0.908764	20	4702581	R	II	PRND	5'UTR	opensea	5'UTR-opensea		NA	NA
S01	cg19873701	0.00548596	-0.938899	0.012625	-0.951763	19	43773649	R	II	PSG9	1stExon	opensea	1stExon-opensea		NA	NA
S01	cg20576264	0.0199525	-0.882337	0.0250055	-0.923706	14	23512002	R	II	PSMB11	1stExon	opensea	1stExon-opensea		NA	NA			rs74813090
S01	cg15656181	0.0158449	0.895382	0.0389176	0.897258	5	71654404	F	II	PTCD2	3'UTR	opensea	3'UTR-opensea		NA	NA
S01	cg20202413	0.00251063	-0.958805	0.0400931	-0.895177	3	46923068	R	II	PTH1R	5'UTR	shore	5'UTR-shore	chr3:46923265-46925182	TRUE	NA
S01	cg16750801	0.00225386	-0.960982	0.0264469	-0.920778	10	129706313	F	I	PTPRE	5'UTR	shore	5'UTR-shore	chr10:129705217-129706237	TRUE	NA
S01	cg00197028	0.00210664	0.962287	0.0267186	0.920232	1	44055699	F	II	PTPRF	Body	shore	Body-shore	chr1:44056755-44057179	NA	NA
S01	cg19803194	0.00664018	0.932707	0.0398444	0.895616	7	158155733	R	I	PTPRN2	Body	opensea	Body-opensea		NA	NA			rs4909073
S01	cg05874166	0.00213159	0.962062	0.046973	0.883362	7	157695357	R	II	PTPRN2	Body	island	Body-island	chr7:157695025-157695358	NA	NA
S01	cg22960901	0.00060652	0.979824	0.0338871	0.906403	7	157606434	R	II	PTPRN2	Body	opensea	Body-opensea		NA	NA
S01	cg13686919	0.0106852	-0.914368	0.0318554	-0.910218	19	5335045	R	II	PTPRS	5'UTR	island	5'UTR-island	chr19:5335044-5335261	NA	NA
S01	cg21962791	0.00322599	0.953259	0.000623093	0.993537	12	21590305	R	II	PYROXD1	TSS1500	shore	TSS1500-shore	chr12:21590469-21590785	NA	NA
S01	cg25203036	0.00902254	-0.921407	0.0364471	-0.901699	12	57704522	R	II	R3HDM2	TSS1500	opensea	TSS1500-opensea		NA	NA
S01	cg06753227	0.00862786	-0.923168	0.00515373	-0.973514	18	9475508	F	I	RALBP1	TSS200	island	TSS200-island	chr18:9474804-9475978	NA	NA
S01	cg04365102	0.000438604	0.982851	0.0139914	0.948325	2	238769342	F	II	RAMP1	Body	shore	Body-shore	chr2:238768073-238768831	NA	NA
S01	cg26511075	0.00106302	0.973259	0.0210737	0.931987	5	36301436	R	II	RANBP3L	1stExon	opensea	1stExon-opensea		NA	TRUE
S01	cg07944862	0.00342238	0.951846	0.015067	0.945695	17	38501174	R	II	RARA	Body	shore	Body-shore	chr17:38501396-38501839	NA	TRUE
S01	cg19606356	0.0192051	-0.884607	0.0270181	-0.919632	5	86563843	R	I	RASA1	TSS1500	shore	TSS1500-shore	chr5:86564116-86564388	NA	NA	high-CpG:86599350-86600748
S01	cg20119308	0.00201652	0.963107	0.00722077	0.966814	3	50376000	F	II	RASSF1	TSS1500	shore	TSS1500-shore	chr3:50377803-50378540	NA	NA
S01	cg05995220	0.00770767	-0.927434	0.0107604	-0.95666	20	55964998	R	I	RBM38	TSS1500	island	TSS1500-island	chr20:55964916-55965271	NA	NA			rs77876901
S01	cg10336935	0.000665928	-0.978855	0.0166852	-0.94185	20	55969282	F	II	RBM38	Body	shelf	Body-shelf	chr20:55966212-55966964	NA	NA
S01	cg01641174	0.0124552	0.907437	0.0453165	0.886153	15	91497412	F	II	RCCD1	TSS1500	shore	TSS1500-shore	chr15:91497994-91498615	NA	NA
S01	cg08707819	0.00581182	-0.937091	0.0428305	-0.890404	14	103059391	F	I	RCOR1	1stExon	island	1stExon-island	chr14:103057926-103060044	NA	NA
S01	cg13898647	0.00470151	0.94348	0.0298496	0.914061	9	136275791	R	II	REXO4	Body	opensea	Body-opensea		NA	NA
S01	cg07430849	0.00404348	-0.947621	0.034606	-0.905071	16	326397	F	II	RGS11	TSS1500	shore	TSS1500-shore	chr16:324797-326177	NA	NA
S01	cg14864853	0.00119647	-0.971623	0.0280175	-0.917645	5	63801847	F	II	RGS7BP	TSS1500	island	TSS1500-island	chr5:63801781-63802605	NA	NA	low-CpG:63837589-63837608
S01	cg20642630	0.021889	0.876637	0.0160097	0.94344	8	22846006	F	II	RHOBTB2	5'UTR	opensea	5'UTR-opensea		NA	TRUE
S01	cg03341723	0.0301169	-0.854743	0.00484301	-0.974592	6	33175613	F	I	RING1	TSS1500	island	TSS1500-island	chr6:33175561-33176387	NA	NA
S01	cg10471548	0.00154369	0.967746	0.0161444	0.943121	6	7403054	F	II	RIOK1	5'UTR	opensea	5'UTR-opensea		NA	NA
S01	cg01978105	0.0123174	-0.907959	0.0496784	-0.878868	16	67678756	R	I	RLTPR	TSS1500	island	TSS1500-island	chr16:67678592-67679196	NA	NA
S01	cg17993419	0.0112829	0.91197	0.037037	0.90063	6	125364093	R	II	RNF217	Body	opensea	Body-opensea		NA	TRUE
S01	cg02270010	0.000122208	-0.99096	0.00654765	-0.968917	5	175958651	F	I	RNF44	Body	opensea	Body-opensea		TRUE	NA
S01	cg16989059	0.0133788	0.90401	0.040194	0.894999	3	79816309	F	II	ROBO1	5'UTR	shore	5'UTR-shore	chr3:79815638-79815900	NA	NA			rs4856327
S01	cg13491071	0.00923387	-0.920479	0.0298978	-0.913968	9	94661334	F	II	ROR2	Body	shore	Body-shore	chr9:94662565-94662818	NA	NA
S01	cg17224754	0.0286568	0.858399	0.0427537	0.890537	17	96796	R	I	RPH3AL	Body	shelf	Body-shelf	chr17:99719-100301	NA	NA
S01	cg07387813	0.0323883	-0.849219	0.020353	-0.933557	3	40499408	R	II	RPL14	Body	shore	Body-shore	chr3:40498639-40499260	NA	NA
S01	cg22174623	0.00636599	-0.934127	0.0156035	-0.944406	1	6257379	F	II	RPL22	Body	shore	Body-shore	chr1:6259178-6259883	NA	NA
S01	cg13217373	0.0266342	0.863612	0.0189378	0.936694	6	167275395	R	II	RPS6KA2	Body	shore	Body-shore	chr6:167275720-167276626	NA	NA
S01	cg00116838	0.000199808	-0.988436	0.00772872	-0.96527	19	46001746	R	II	RTN2	TSS1500	shore	TSS1500-shore	chr19:46001830-46002686	NA	TRUE
S01	cg06298689	0.0142678	-0.900818	0.0156712	-0.944244	18	67868566	R	I	RTTN	Body	shelf	Body-shelf	chr18:67872521-67873358	NA	NA
S01	cg13139986	0.011682	-0.910402	0.00527637	-0.973094	21	48019296	R	II	S100B	Body	shore	Body-shore	chr21:48018542-48018791	TRUE	TRUE
S01	cg22587758	0.00624553	-0.93476	0.00144604	-0.988666	11	18258323	R	II	SAA4	1stExon	opensea	1stExon-opensea		NA	NA
S01	cg13634602	0.00184846	-0.964687	0.00935956	-0.960523	18	76739226	R	II	SALL3	TSS1500	island	TSS1500-island	chr18:76737005-76741244	NA	NA
S01	cg27451843	0.00939892	0.919762	0.0428375	0.890392	7	92779022	F	II	SAMD9L	TSS1500	opensea	TSS1500-opensea		NA	NA
S01	cg11783264	0.0340856	0.84521	0.0295285	0.914684	19	1905046	R	II	SCAMP4	TSS1500	shore	TSS1500-shore	chr19:1905106-1905835	NA	NA
S01	cg24554944	0.0133789	0.90401	0.0137433	0.948941	8	27776888	F	II	SCARA5	Body	shelf	Body-shelf	chr8:27779081-27779767	NA	NA
S01	cg16317291	0.000236611	0.987414	0.0117753	0.953963	12	7076865	R	I	SCARNA12	TSS200	shelf	TSS200-shelf	chr12:7079500-7080129	NA	NA
S01	cg04881673	0.00245562	0.959262	0.039424	0.896359	4	83581941	R	II	SCD5	Body	opensea	Body-opensea		NA	NA			rs73829957
S01	cg07317366	0.0279202	-0.860276	0.0177799	-0.939318	5	180017846	R	II	SCGB3A1	Body	island	Body-island	chr5:180017099-180019062	NA	TRUE
S01	cg02586610	0.00285279	-0.956067	0.0275163	-0.918639	3	122745092	R	II	SEMA5B	5'UTR	shore	5'UTR-shore	chr3:122745183-122746986	NA	NA
S01	cg05887270	0.000819502	0.976534	0.0113576	0.955063	1	26129627	R	II	SEPN1	Body	opensea	Body-opensea		NA	NA
S01	cg01975495	0.00211219	-0.962237	0.00185048	-0.986638	7	100779017	R	I	SERPINE1	Body	opensea	Body-opensea		NA	TRUE
S01	cg00956639	0.0389054	0.83431	0.0376299	0.899561	1	35659678	R	I	SFPQ	TSS1500	shore	TSS1500-shore	chr1:35657467-35658811	NA	NA
S01	cg21846232	0.044584	0.822251	0.0359263	0.902647	8	41164053	F	II	SFRP1	Body	shore	Body-shore	chr8:41165852-41167140	NA	TRUE
S01	cg25455334	0.0251988	-0.867426	0.0119822	-0.953423	2	73286465	F	II	SFXN5	Body	opensea	Body-opensea		NA	NA
S01	cg03811411	0.00954497	0.919132	0.037518	0.899762	5	155753616	F	II	SGCD	TSS200	opensea	TSS200-opensea		NA	NA		rs76433870
S01	cg13971096	0.00373098	0.949704	0.0279729	0.917733	8	67690752	F	I	SGK3	5'UTR	shelf	5'UTR-shelf	chr8:67687305-67687787	NA	NA
S01	cg17086569	0.0183879	0.887138	0.0271739	0.91932	22	40804827	R	II	SGSM3	Body	opensea	Body-opensea		NA	NA
S01	cg16880396	0.00245441	-0.959272	0.0486457	-0.880574	7	101928206	R	II	SH2B2	TSS200	shore	TSS200-shore	chr7:101929503-101931089	NA	NA
S01	cg23055735	0.0257366	0.865985	0.0271015	0.919465	11	70557464	F	II	SHANK2	Body	opensea	Body-opensea		NA	NA
S01	cg11623714	0.00670085	-0.932397	0.0476479	-0.882233	7	155601176	R	II	SHH	Body	island	Body-island	chr7:155601175-155603235	NA	NA
S01	cg02936012	0.0170434	0.891423	0.0406159	0.894258	3	48539953	F	II	SHISA5	Body	shore	Body-shore	chr3:48541298-48541911	NA	NA
S01	cg17942121	0.00442458	-0.945186	0.0391803	-0.896791	6	100911964	F	II	SIM1	TSS1500	shore	TSS1500-shore	chr6:100912071-100913337	TRUE	TRUE
S01	cg19980381	0.00162032	0.966951	0.0246561	0.924424	10	69644128	R	II	SIRT1	TSS1500	shore	TSS1500-shore	chr10:69644169-69645178	NA	NA
S01	cg21192671	0.0104265	0.915427	0.0181386	0.938499	19	4176193	R	I	SIRT6	Body	shelf	Body-shelf	chr19:4173153-4173483	NA	NA
S01	cg02168159	0.00221637	-0.96131	0.0498827	-0.878532	6	31929582	R	II	SKIV2L	Body	shelf	Body-shelf	chr6:31926489-31926940	NA	NA
S01	cg02360478	0.00953419	0.919179	0.0237941	0.926209	1	9598932	R	II	SLC25A33	TSS1500	shore	TSS1500-shore	chr1:9599350-9600444	NA	NA
S01	cg05671585	0.00610794	-0.935491	0.0176709	-0.939568	4	186064123	F	I	SLC25A4	TSS1500	island	TSS1500-island	chr4:186064047-186064614	NA	NA
S01	cg04969220	0.00118125	-0.971805	0.0211015	-0.931927	4	978723	R	II	SLC26A1	Body	shore	Body-shore	chr4:980603-981248	NA	NA
S01	cg25517015	0.00828594	-0.924726	0.0221265	-0.929724	19	17584020	F	II	SLC27A1	Body	shelf	Body-shelf	chr19:17580197-17580598	NA	NA
S01	cg27338897	0.025777	-0.865877	0.0247035	-0.924326	3	125802820	F	I	SLC41A3	5'UTR	island	5'UTR-island	chr3:125802447-125803258	NA	NA
S01	cg13394857	0.00407343	0.947426	0.048869	0.880204	1	48714003	F	II	SLC5A9	3'UTR	opensea	3'UTR-opensea		NA	NA
S01	cg25605771	0.0112601	0.91206	0.0179338	0.938966	1	44466601	R	I	SLC6A9	Body	opensea	Body-opensea		NA	NA
S01	cg16244299	0.000846088	0.976155	0.0204189	0.933413	11	74860623	F	II	SLCO2B1	TSS1500	opensea	TSS1500-opensea		NA	NA
S01	cg20420659	0.0132904	0.904333	0.0464602	0.884222	6	168936486	F	I	SMOC2	Body	island	Body-island	chr6:168936452-168936664	NA	NA
S01	cg06046819	0.000485707	0.981951	0.0187235	0.937176	17	4500281	F	I	SMTNL2	Body	island	Body-island	chr17:4500127-4500333	NA	NA		rs72634012
S01	cg24638849	0.00854758	-0.923531	0.0471704	-0.883031	6	84419360	R	II	SNAP91	TSS1500	island	TSS1500-island	chr6:84417597-84419378	NA	NA
S01	cg09649495	0.00278917	-0.956563	0.0274328	-0.918805	20	37075494	R	II	SNORA39	TSS1500	island	TSS1500-island	chr20:37075227-37075854	TRUE	NA
S01	cg08042710	0.0302947	0.854304	0.0495092	0.879147	15	25434475	R	II	SNORD115-11	TSS200	opensea	TSS200-opensea		NA	NA
S01	cg12312278	0.0128597	0.905922	0.0465793	0.884022	15	25436534	R	II	SNORD115-9	TSS200	opensea	TSS200-opensea		NA	NA			rs2739758
S01	cg18305031	0.00279742	0.956498	0.030926	0.911989	19	3982603	F	II	SNORD37	TSS200	shore	TSS200-shore	chr19:3982824-3983190	NA	NA		rs2305109
S01	cg08846112	0.0421292	0.82737	0.0285006	0.916693	8	121598484	R	II	SNTB1	Body	opensea	Body-opensea		NA	TRUE			rs77015967
S01	cg20710635	0.00204947	-0.962805	0.0253416	-0.923018	6	108582940	R	I	SNX3	TSS1500	shore	TSS1500-shore	chr6:108581716-108582669	NA	NA
S01	cg26149309	0.0177659	0.889101	0.0454511	0.885925	4	7710363	F	II	SORCS2	Body	opensea	Body-opensea		NA	NA
S01	cg06302877	0.0117814	-0.910016	0.0230019	-0.927869	17	45930106	R	II	SP6	5'UTR	shore	5'UTR-shore	chr17:45928211-45928710	NA	TRUE			rs8080650
S01	cg14334389	0.00207934	0.962533	0.00661967	0.968689	4	88451346	R	II	SPARCL1	TSS1500	opensea	TSS1500-opensea		NA	NA			rs35984116
S01	cg14106933	0.0149109	-0.898568	0.0371745	-0.900381	2	201194453	F	II	SPATS2L	5'UTR	opensea	5'UTR-opensea		NA	TRUE
S01	cg06069030	0.0251523	-0.867551	0.0465263	-0.884111	16	89920590	R	II	SPIRE2	Body	island	Body-island	chr16:89920497-89920740	NA	NA
S01	cg25121621	0.00521604	0.940437	0.0284486	0.916795	15	45926780	F	II	SQRDL	TSS1500	shore	TSS1500-shore	chr15:45926877-45927758	TRUE	NA
S01	cg09080030	0.0246774	0.868837	0.0254476	0.922802	16	2820366	R	II	SRRM2	Body	shelf	Body-shelf	chr16:2815575-2816795	NA	TRUE
S01	cg25448861	0.00689268	0.931424	0.0487566	0.88039	12	119447476	R	II	SRRM4	Body	opensea	Body-opensea		NA	TRUE			rs79171793
S01	cg24239882	0.0138006	-0.902483	0.0175513	-0.939843	12	22488229	R	I	ST8SIA1	TSS1500	island	TSS1500-island	chr12:22486835-22488666	NA	NA
S01	cg19011122	0.0240065	0.870674	0.0152714	0.945202	5	110835117	R	II	STARD4	3'UTR	opensea	3'UTR-opensea		NA	NA
S01	cg11334870	0.0138747	-0.902217	0.0123827	-0.952386	5	171541827	F	II	STK10	Body	opensea	Body-opensea		NA	NA			rs7718360
S01	cg25701710	0.00649337	0.933464	0.0327169	0.908591	13	99127090	F	I	STK24	Body	island	Body-island	chr13:99127039-99127344	NA	NA
S01	cg11768886	0.00737551	-0.929034	0.0427191	-0.890597	4	5052795	F	II	STK32B	TSS1500	shore	TSS1500-shore	chr4:5053230-5054092	NA	NA
S01	cg16903618	0.0286071	0.858525	0.0393442	0.896501	1	28111716	F	II	STX12	Body	opensea	Body-opensea		NA	TRUE
S01	cg08169325	0.00110964	-0.972677	0.0275962	-0.91848	12	131324123	R	II	STX2	TSS1500	shore	TSS1500-shore	chr12:131323203-131323959	NA	NA
S01	cg04124962	0.00654874	0.933177	0.0276882	0.918297	1	109291831	F	II	STXBP3	Body	shelf	Body-shelf	chr1:109289018-109289822	NA	NA
S01	cg26917965	0.0214658	0.877861	0.0413998	0.892886	14	53198312	F	II	STYX	Body	shore	Body-shore	chr14:53196608-53197450	NA	NA
S01	cg17166288	0.0295994	0.856029	0.0417326	0.892306	11	67979344	F	II	SUV420H1	5'UTR	shore	5'UTR-shore	chr11:67980011-67982068	NA	NA
S01	cg08224208	1.12617e-05	-0.997259	0.00103675	-0.990923	19	15218165	R	I	SYDE1	TSS200	island	TSS200-island	chr19:15217951-15218617	NA	NA	high-CpG:15079141-15079220
S01	cg04551500	0.0176496	-0.889472	0.0406223	-0.894246	1	33169558	R	II	SYNC	TSS1500	shore	TSS1500-shore	chr1:33168019-33168865	NA	NA
S01	cg19847601	0.0371176	-0.838275	0.0129498	-0.950935	15	99670282	F	II	SYNM	Body	opensea	Body-opensea		NA	NA
S01	cg18322589	0.00239363	-0.959783	0.0199373	-0.934471	10	123909456	F	I	TACC2	Body	opensea	Body-opensea		TRUE	TRUE		rs4752658
S01	cg07624812	0.00339492	0.952041	0.0234669	0.926893	1	1266781	F	II	TAS1R3	1stExon	shore	1stExon-shore	chr1:1267085-1267286	NA	NA
S01	cg26365152	0.0145798	-0.89972	0.00749762	-0.965969	3	176893572	R	II	TBL1XR1	5'UTR	opensea	5'UTR-opensea		NA	NA
S01	cg18117669	0.0221347	0.875931	0.0242261	0.925312	15	57510284	F	II	TCF12	TSS1500	opensea	TSS1500-opensea		NA	NA
S01	cg23713768	0.0249421	0.868119	0.0170445	0.941013	22	42575631	R	II	TCF20	Body	opensea	Body-opensea		TRUE	TRUE
S01	cg14304014	0.00314418	0.95386	0.0129907	0.950832	19	1625356	R	I	TCF3	Body	island	Body-island	chr19:1625317-1625612	NA	NA
S01	cg08498833	0.000219582	-0.987876	0.00763852	-0.965542	8	134003896	R	II	TG	Body	opensea	Body-opensea		NA	TRUE
S01	cg21346639	0.0107737	0.914009	0.00242038	0.984014	18	3447463	F	II	TGIF1	5'UTR	shore	5'UTR-shore	chr18:3448006-3452360	NA	NA
S01	cg01053213	0.000763651	0.977351	0.0323195	0.90934	1	6694826	R	II	THAP3	3'UTR	opensea	3'UTR-opensea		TRUE	NA
S01	cg20717932	0.00205054	-0.962795	0.0306485	-0.912521	17	38226278	R	II	THRA	5'UTR	opensea	5'UTR-opensea		NA	TRUE
S01	cg24548919	0.00193386	-0.963876	0.0240981	-0.925577	12	56810889	F	II	TIMELESS	3'UTR	opensea	3'UTR-opensea		NA	NA			rs66523847
S01	cg00279392	0.00289592	-0.955733	0.0151505	-0.945493	11	57298594	F	I	TIMM10	TSS1500	opensea	TSS1500-opensea		NA	NA
S01	cg09604167	0.0064577	0.933649	0.00990026	0.959011	12	50134882	R	II	TMBIM6	TSS1500	shore	TSS1500-shore	chr12:50135029-50136043	NA	NA
S01	cg06590662	0.0143415	0.900558	0.0362737	0.902014	16	68936450	R	II	TMCO7	Body	opensea	Body-opensea		NA	TRUE
S01	cg10508349	0.000214788	-0.98801	0.0132107	-0.950275	16	68942231	R	II	TMCO7	Body	opensea	Body-opensea		NA	TRUE
S01	cg26322591	0.00205134	0.962788	0.0202936	0.933687	12	130316015	R	I	TMEM132D	Body	opensea	Body-opensea		NA	NA
S01	cg03283235	0.000962536	0.97456	0.0441753	0.888095	12	130354828	F	II	TMEM132D	Body	opensea	Body-opensea		NA	TRUE
S01	cg21432322	0.0107643	-0.914047	0.0351802	-0.904013	12	72079550	F	I	TMEM19	TSS1500	shore	TSS1500-shore	chr12:72079789-72080261	NA	NA
S01	cg18192919	0.00345418	-0.951621	0.0446245	-0.887329	10	63213104	R	II	TMEM26	1stExon	shore	1stExon-shore	chr10:63212495-63213009	NA	NA
S01	cg08185925	0.00124437	-0.971058	0.0235555	-0.926707	8	125385436	F	II	TMEM65	TSS1500	island	TSS1500-island	chr8:125383817-125385437	NA	NA
S01	cg12161625	0.0073173	0.929318	0.0321452	0.909669	7	5353294	R	II	TNRC18	Body	island	Body-island	chr7:5352685-5353356	TRUE	NA
S01	cg02613937	0.0237057	-0.871505	0.0126832	-0.951615	19	45395297	R	II	TOMM40	Body	shore	Body-shore	chr19:45393833-45394992	NA	NA
S01	cg08597832	0.00158392	0.967326	0.0174805	0.940006	8	144416327	F	II	TOP1MT	Body	shore	Body-shore	chr8:144416712-144417054	NA	TRUE
S01	cg11559731	0.000869695	-0.975823	0.0164317	-0.942444	8	60032745	F	II	TOX	TSS1500	island	TSS1500-island	chr8:60032532-60032746	NA	NA
S01	cg12914100	0.00267664	0.957455	0.0194221	0.935612	12	113734359	F	II	TPCN1	3'UTR	opensea	3'UTR-opensea		NA	NA
S01	cg21068576	0.0348681	-0.843393	0.0362709	-0.902019	19	57875295	R	I	TRAPPC2P1	Body	shore	Body-shore	chr19:57874763-57875110	NA	NA
S01	cg14741870	0.00308357	-0.954311	0.00839457	-0.963296	6	30174091	R	II	TRIM26	5'UTR	opensea	5'UTR-opensea		NA	NA
S01	cg25342005	0.0194571	0.883837	0.04142	0.892851	1	33648656	R	II	TRIM62	TSS1500	shore	TSS1500-shore	chr1:33646613-33647878	NA	NA
S01	cg12088946	0.0159643	-0.894981	0.0244937	-0.924759	11	5645913	F	II	TRIM6-TRIM34	Body	opensea	Body-opensea		TRUE	TRUE
S01	cg06997767	0.0158942	0.895216	0.0207608	0.932667	8	116430558	F	I	TRPS1	Body	opensea	Body-opensea		NA	TRUE
S01	cg02798874	0.00225944	0.960934	0.0464575	0.884227	17	3469326	F	II	TRPV1	3'UTR	opensea	3'UTR-opensea		NA	NA
S01	cg02747051	0.00217547	0.961671	0.0288642	0.91598	7	98550345	F	II	TRRAP	Body	shore	Body-shore	chr7:98550800-98551093	NA	NA		rs34140757
S01	cg16012478	0.00763203	0.927795	0.0287881	0.916129	7	98609764	R	II	TRRAP	Body	island	Body-island	chr7:98609669-98610059	NA	NA
S01	cg01279426	9.52682e-05	0.99202	0.00575497	0.971487	17	40116432	F	II	TTC25	Body	shelf	Body-shelf	chr17:40118605-40119301	NA	NA
S01	cg14008593	0.0204081	-0.880973	0.0158666	-0.943779	1	1117473	R	II	TTLL10	Body	shore	Body-shore	chr1:1115574-1116006	NA	NA
S01	cg17510786	0.0427612	-0.82604	0.00153128	-0.988224	1	1115729	R	II	TTLL10	Body	island	Body-island	chr1:1115574-1116006	NA	NA
S01	cg15669092	0.00224238	-0.961083	0.0242574	-0.925247	16	89989024	R	II	TUBB3	TSS1500	island	TSS1500-island	chr16:89988830-89989746	NA	NA
S01	cg15856055	0.0421466	0.827334	0.040156	0.895066	10	135121295	F	II	TUBGCP2	5'UTR	shore	5'UTR-shore	chr10:135121991-135122669	NA	NA
S01	cg13429733	0.00454674	0.944427	0.0478333	0.881924	9	113079402	F	II	TXNDC8	Body	opensea	Body-opensea		NA	TRUE			rs79281297
S01	cg20923245	0.0394466	0.833127	0.015666	0.944257	12	104697419	R	I	TXNRD1	5'UTR	island	5'UTR-island	chr12:104697348-104697984	TRUE	TRUE
S01	cg04378440	0.0487288	-0.813897	0.043021	-0.890076	17	42299139	R	II	UBTF	TSS1500	island	TSS1500-island	chr17:42295861-42299719	NA	NA			rs78638771
S01	cg14121772	0.00361209	0.950518	0.0460688	0.884881	2	234600147	F	II	UGT1A10	Body	opensea	Body-opensea		NA	NA			rs45594938
S01	cg10861722	0.00496635	-0.941894	0.0217612	-0.930505	8	35598326	R	II	UNC5D	Body	opensea	Body-opensea		NA	TRUE
S01	cg04108360	0.00903078	-0.921371	0.0404205	-0.894601	11	67771791	R	II	UNC93B1	TSS200	shore	TSS200-shore	chr11:67770426-67771629	NA	NA
S01	cg05873017	0.0015412	0.967772	0.0108835	0.956328	16	1426992	R	I	UNKL	5'UTR	shore	5'UTR-shore	chr16:1425047-1425604	NA	NA
S01	cg02864535	0.0156699	-0.895972	0.020288	-0.9337	6	31747053	F	II	VARS	Body	opensea	Body-opensea		NA	NA		rs71750265
S01	cg13898875	0.00508397	0.941203	0.0424034	0.891142	2	36980923	R	I	VIT	Body	opensea	Body-opensea		NA	TRUE
S01	cg24480227	0.00555895	0.93849	0.0127345	0.951483	10	114489426	F	II	VTI1A	Body	opensea	Body-opensea		NA	TRUE
S01	cg21480680	0.00050203	-0.981649	0.00569372	-0.97169	12	6075279	R	II	VWF	Body	opensea	Body-opensea		TRUE	TRUE
S01	cg22867714	0.00877176	0.922522	0.035606	0.903232	12	6169044	R	II	VWF	Body	shore	Body-shore	chr12:6166873-6167258	NA	TRUE
S01	cg23013402	0.00222034	0.961276	0.00505153	0.973866	15	102506237	R	II	WASH3P	Body	shelf	Body-shelf	chr15:102501354-102502429	NA	NA
S01	cg23151401	0.00618922	-0.935058	0.0424406	-0.891078	7	73149130	F	I	WBSCR26	TSS1500	shelf	TSS1500-shelf	chr7:73152564-73153716	NA	NA		rs57728990
S01	cg15313936	0.00128397	-0.970598	0.0353263	-0.903745	14	102608474	F	II	WDR20	Body	shore	Body-shore	chr14:102605597-102606977	NA	NA		rs79314347
S01	cg27479949	0.0229903	-0.873503	0.0240535	-0.92567	10	1105842	R	I	WDR37	5'UTR	shelf	5'UTR-shelf	chr10:1102144-1103341	NA	NA
S01	cg17453433	0.0272079	-0.862114	0.0352052	-0.903967	6	33247057	R	II	WDR46	Body	shore	Body-shore	chr6:33244677-33245554	NA	NA		rs55798100
S01	cg26438167	0.00519548	0.940555	0.0100551	0.958583	7	151087979	R	I	WDR86	Body	opensea	Body-opensea		NA	NA
S01	cg01363334	0.0158557	-0.895346	0.0101751	-0.958253	15	83503548	R	II	WHAMM	3'UTR	opensea	3'UTR-opensea		NA	NA
S01	cg18338288	0.00136542	-0.969675	0.0129847	-0.950847	22	46318879	R	II	WNT7B	Body	island	Body-island	chr22:46318693-46319087	NA	NA
S01	cg01558037	0.0480792	-0.815184	0.0425312	-0.890921	8	10772570	R	II	XKR6	Body	opensea	Body-opensea		NA	TRUE
S01	cg20956314	0.00536884	0.939561	0.0424758	0.891017	3	38387299	F	II	XYLB	TSS1500	shore	TSS1500-shore	chr3:38388122-38388769	NA	NA
S01	cg06938101	0.014015	-0.901716	0.0314107	-0.911063	12	42632312	F	I	YAF2	TSS1500	island	TSS1500-island	chr12:42631224-42632619	NA	NA		rs75085410
S01	cg17376960	0.0297029	-0.855771	0.0299109	-0.913943	17	7197987	F	I	YBX2	TSS200	island	TSS200-island	chr17:7197431-7198417	TRUE	NA
S01	cg00835400	0.00149831	-0.968226	0.0172464	-0.940546	14	75228815	F	II	YLPM1	TSS1500	shore	TSS1500-shore	chr14:75229927-75230531	NA	NA
S01	cg10738119	0.000323013	0.985289	0.0118741	0.953705	7	75957040	F	II	YWHAG	3'UTR	shore	3'UTR-shore	chr7:75958865-75959074	NA	TRUE	low-CpG:75794904-75795314
S01	cg06163411	0.00292171	-0.955535	0.0272914	-0.919086	7	129691519	R	I	ZC3HC1	TSS1500	shore	TSS1500-shore	chr7:129690960-129691326	NA	NA
S01	cg17762035	0.00832572	-0.924543	0.0170873	-0.940914	3	113666894	R	I	ZDHHC23	1stExon	island	1stExon-island	chr3:113666359-113667390	NA	NA
S01	cg03450842	0.00622486	-0.934869	0.0479177	-0.881783	10	80834947	F	II	ZMIZ1	5'UTR	opensea	5'UTR-opensea		NA	TRUE		rs7082178
S01	cg02114696	0.0457327	0.819901	0.0259359	0.92181	17	5026840	R	I	ZNF232	TSS1500	island	TSS1500-island	chr17:5025798-5027064	NA	NA
S01	cg00435834	0.00938174	0.919836	0.00364838	0.978974	19	44809685	F	II	ZNF235	TSS1500	shore	TSS1500-shore	chr19:44808897-44809229	NA	NA
S01	cg12647333	0.00106688	0.973211	0.0382802	0.898395	20	32319621	R	I	ZNF341	TSS200	island	TSS200-island	chr20:32319505-32320554	TRUE	NA
S01	cg26433777	0.00412899	-0.947065	0.0116594	-0.954267	5	178157346	R	I	ZNF354A	5'UTR	island	5'UTR-island	chr5:178157189-178157826	NA	NA
S01	cg18349022	0.0370801	0.838359	0.0116213	0.954367	7	99222459	R	I	ZNF498	Body	opensea	Body-opensea		NA	NA
S01	cg06168404	0.00168061	0.966338	0.03411	0.905989	18	74170545	R	II	ZNF516	5'UTR	island	5'UTR-island	chr18:74170530-74170791	NA	NA
S01	cg11648483	0.00680293	0.931878	0.0397539	0.895775	19	30935177	F	II	ZNF536	Body	island	Body-island	chr19:30934822-30936626	NA	NA		rs79971318
S01	cg26020015	0.000873807	0.975766	0.0240321	0.925714	19	9610147	R	I	ZNF560	TSS1500	shore	TSS1500-shore	chr19:9608804-9609343	NA	NA
S01	cg02494593	0.014423	0.900271	0.0187679	0.937076	1	182025232	F	II	ZNF648	3'UTR	shore	3'UTR-shore	chr1:182025604-182026511	NA	NA
S01	cg04028874	0.00139999	0.969292	0.012127	0.953047	1	26700681	F	I	ZNF683	TSS1500	opensea	TSS1500-opensea		NA	NA
S01	cg09813817	0.00718547	-0.929966	0.0268351	-0.919998	1	249152821	F	II	ZNF692	5'UTR	island	5'UTR-island	chr1:249152411-249153419	NA	NA	high-CpG:247118926-247119942
S01	cg16269364	0.00222152	-0.961265	0.0291845	-0.915354	8	102218034	F	I	ZNF706	TSS200	island	TSS200-island	chr8:102217317-102218461	NA	NA
S01	cg15556090	0.00928402	-0.920261	0.0469833	-0.883344	7	149195153	R	I	ZNF746	TSS1500	island	TSS1500-island	chr7:149194139-149195275	NA	NA
S01	cg14642833	0.0078846	-0.926595	0.0356913	-0.903076	10	58121299	F	II	ZWINT	TSS1500	shore	TSS1500-shore	chr10:58121059-58121275	NA	NA		rs76761626	rs35989462
S01	cg04311266	0.000692222	0.97844	0.0263987	0.920875	1	1086777	F	I		IGR	opensea	IGR-opensea		NA	NA		rs6685358
S01	cg09269935	0.0110549	0.912877	0.0393867	0.896425	1	4541555	F	I		IGR	opensea	IGR-opensea		NA	NA
S01	cg13876135	0.0276098	-0.861075	0.00721946	-0.966818	1	211872318	F	I		IGR	opensea	IGR-opensea		TRUE	NA
S01	cg19268708	0.000590221	0.980098	0.0189186	0.936737	1	2837518	F	I		IGR	opensea	IGR-opensea		NA	NA
S01	cg13401581	0.0392316	0.833596	0.0443411	0.887812	2	38624504	R	I		IGR	opensea	IGR-opensea		NA	NA			rs12473148
S01	cg14947263	0.000276966	-0.986381	0.00857887	-0.962759	2	72376574	F	I		IGR	island	IGR-island	chr2:72376055-72377175	NA	TRUE
S01	cg15347484	0.00228559	0.960707	0.000605412	0.99366	2	79515194	F	I		IGR	opensea	IGR-opensea		NA	NA		rs35294563
S01	cg00025155	0.00393231	0.948353	0.0367201	0.901203	3	61379582	R	I		IGR	opensea	IGR-opensea		NA	NA
S01	cg08675000	0.0266831	0.863483	0.0471028	0.883144	3	39755000	F	I		IGR	opensea	IGR-opensea		NA	NA
S01	cg15219878	0.0101286	0.916661	0.0485471	0.880738	3	135917750	F	I		IGR	shore	IGR-shore	chr3:135914197-135916090	NA	NA		rs1298135
S01	cg23160896	0.00347093	0.951503	0.0437231	0.888869	3	150497174	F	I		IGR	island	IGR-island	chr3:150496798-150497432	NA	NA		rs76190105
S01	cg06466757	0.0273399	0.861772	0.0461626	0.884723	4	1255808	F	I		IGR	opensea	IGR-opensea		NA	NA
S01	cg16117554	0.00138191	0.969492	0.0355159	0.903397	4	3309404	F	I		IGR	shore	IGR-shore	chr4:3310005-3310235	NA	NA		rs28656012
S01	cg09893424	0.0116771	0.910421	0.0468989	0.883486	5	26669320	F	I		IGR	shore	IGR-shore	chr5:26669548-26669904	NA	NA		rs77289224
S01	cg01739354	0.00194103	-0.963808	0.0204824	-0.933274	6	170481630	R	I		IGR	opensea	IGR-opensea		NA	NA
S01	cg10933494	0.034719	0.843738	0.0175083	0.939941	6	28983143	R	I		IGR	shore	IGR-shore	chr6:28984418-28984686	NA	NA			rs11752239
S01	cg18749015	0.000873534	0.97577	0.00820051	0.963866	6	45631363	R	I		IGR	island	IGR-island	chr6:45630986-45631814	NA	NA
S01	cg18788749	0.0141284	0.901312	0.0492412	0.879589	6	170500661	R	I		IGR	opensea	IGR-opensea		NA	NA			rs6922591
S01	cg12525707	0.00325623	0.953039	0.0207305	0.932733	7	154959041	F	I		IGR	opensea	IGR-opensea		NA	NA		rs1657293
S01	cg26684363	0.00222774	0.961211	0.0185172	0.937641	7	140135365	F	I		IGR	island	IGR-island	chr7:140135364-140135620	NA	NA
S01	cg06691343	0.00730856	0.929361	0.00221878	0.984916	8	53326305	F	I		IGR	opensea	IGR-opensea		NA	TRUE
S01	cg10136012	0.0051392	-0.940881	0.0291086	-0.915502	8	23585151	F	I		IGR	shore	IGR-shore	chr8:23584001-23584761	NA	TRUE
S01	cg14918359	0.0067547	0.932122	0.00240338	0.984089	8	134368479	R	I		IGR	opensea	IGR-opensea		TRUE	TRUE			rs74501024
S01	cg15707833	0.0260665	0.865108	0.0149168	0.946058	8	131455276	R	I		IGR	island	IGR-island	chr8:131455248-131456285	NA	NA
S01	cg22234712	0.00450948	0.944657	0.0343855	0.905478	8	96085385	R	I		IGR	island	IGR-island	chr8:96085269-96085747	NA	NA
S01	cg25461249	0.0239876	0.870726	0.0204041	0.933445	8	1019317	R	I		IGR	opensea	IGR-opensea		NA	TRUE
S01	cg26718033	0.00191178	0.964084	0.0388181	0.897435	8	144467993	F	I		IGR	opensea	IGR-opensea		NA	NA
S01	cg26835440	0.00309139	0.954252	0.0201604	0.93398	8	55037773	F	I		IGR	opensea	IGR-opensea		NA	NA			rs454892
S01	cg00792235	0.0143146	0.900653	0.0442658	0.887941	10	1851472	R	I		IGR	opensea	IGR-opensea		NA	NA			rs77845943
S01	cg06113354	0.00577881	-0.937272	0.00902195	-0.961482	10	57387636	F	I		IGR	shore	IGR-shore	chr10:57388068-57388528	NA	NA
S01	cg16336227	0.00145156	0.968729	0.0427182	0.890598	10	134665178	R	I		IGR	opensea	IGR-opensea		NA	NA
S01	cg02354916	0.000835473	0.976306	0.00650859	0.969041	11	107989376	F	I		IGR	shelf	IGR-shelf	chr11:107992004-107992731	NA	NA
S01	cg10346147	0.00558877	0.938323	0.0191993	0.936109	11	55227718	F	I		IGR	opensea	IGR-opensea		NA	NA
S01	cg07691152	0.0100169	-0.917129	0.0187655	-0.937081	12	103355123	F	I		IGR	shelf	IGR-shelf	chr12:103351579-103352695	NA	NA
S01	cg23342718	0.00232109	-0.960401	0.0357738	-0.902925	12	115135576	F	I		IGR	shore	IGR-shore	chr12:115135925-115136350	NA	NA
S01	cg25134529	0.000444619	0.982734	0.0196026	0.935212	12	34528521	F	I		IGR	opensea	IGR-opensea		NA	NA		rs61931989
S01	cg26024424	0.0118913	0.909591	0.00620451	0.970016	12	34552411	F	I		IGR	opensea	IGR-opensea		NA	NA
S01	cg01830053	0.00301543	-0.954822	0.0213085	-0.931479	13	41064545	R	I		IGR	opensea	IGR-opensea		NA	NA
S01	cg04865180	0.000749599	-0.977561	0.0387303	-0.897592	13	23734385	R	I		IGR	island	IGR-island	chr13:23733808-23734816	NA	TRUE	high-CpG:22632286-22632601
S01	cg04239536	0.00565573	0.937951	0.0467532	0.88373	14	85819219	R	I		IGR	opensea	IGR-opensea		NA	NA
S01	cg10746936	0.00214502	-0.961942	0.0122667	-0.952685	14	95240143	F	I		IGR	island	IGR-island	chr14:95240083-95240341	NA	NA		rs79120605
S01	cg01858300	0.0111742	-0.912401	0.0223555	-0.929236	15	41233997	F	I		IGR	island	IGR-island	chr15:41233833-41234391	NA	TRUE
S01	cg07405426	0.00389738	-0.948584	0.0344058	-0.905441	16	30825646	R	I		IGR	island	IGR-island	chr16:30825528-30825978	NA	TRUE
S01	cg07536452	0.018823	-0.885784	0.0281872	-0.91731	17	8059714	F	I		IGR	island	IGR-island	chr17:8059556-8060237	NA	NA	high-CpG:8000366-8000558
S01	cg21642251	0.0133384	0.904158	0.0495092	0.879147	17	29154029	R	I		IGR	shelf	IGR-shelf	chr17:29151481-29151901	NA	NA
S01	cg00843278	0.00255579	0.958433	0.0185154	0.937645	22	22469842	F	I		IGR	island	IGR-island	chr22:22469166-22469909	NA	NA			rs13053288
S01	cg00151048	0.00115486	0.972123	0.00729163	0.966597	1	102098127	R	II		IGR	opensea	IGR-opensea		NA	TRUE
S01	cg01878963	0.0495274	0.812326	0.0205588	0.933107	1	112147900	F	II		IGR	opensea	IGR-opensea		TRUE	TRUE
S01	cg04719166	0.00879972	0.922397	0.00145407	0.988624	1	166806295	R	II		IGR	shelf	IGR-shelf	chr1:166808341-166809344	NA	NA
S01	cg05528516	0.00431832	-0.945854	0.0211944	-0.931726	1	1070040	R	II		IGR	shelf	IGR-shelf	chr1:1072369-1072847	NA	NA
S01	cg05843457	0.00954803	0.919119	0.0284453	0.916802	1	158147849	F	II		IGR	island	IGR-island	chr1:158147433-158147854	NA	NA
S01	cg09812642	0.00374308	0.949621	0.0148037	0.946333	1	193087659	R	II		IGR	shelf	IGR-shelf	chr1:193090728-193091224	NA	NA
S01	cg11754778	0.00610956	-0.935482	0.0310035	-0.91184	1	85516568	F	II		IGR	shelf	IGR-shelf	chr1:85513509-85514555	NA	NA		rs79437483
S01	cg18273593	0.0053531	0.939651	0.038138	0.898649	1	152183562	F	II		IGR	shelf	IGR-shelf	chr1:152187450-152187663	NA	NA		rs78014305
S01	cg20141733	0.00244629	0.95934	0.0254574	0.922782	1	73425038	F	II		IGR	opensea	IGR-opensea		NA	TRUE
S01	cg25552017	0.00853349	0.923595	0.0356575	0.903138	1	945416	F	II		IGR	shelf	IGR-shelf	chr1:948670-948894	NA	NA
S01	cg25839807	0.00211452	0.962216	0.0327736	0.908484	1	246958421	R	II		IGR	opensea	IGR-opensea		TRUE	TRUE			rs12035057
S01	cg26547576	0.00172246	0.965919	0.0302461	0.913295	1	110005494	F	II		IGR	shelf	IGR-shelf	chr1:110008962-110010124	NA	NA
S01	cg00076774	0.0359689	0.84087	0.0445024	0.887537	2	45016971	R	II		IGR	opensea	IGR-opensea		NA	TRUE
S01	cg00706469	0.0034707	0.951504	0.013111	0.950527	2	70186726	R	II		IGR	shore	IGR-shore	chr2:70188511-70188726	NA	NA		rs2276685	rs2276686
S01	cg01101448	0.0464474	-0.818453	0.0308354	-0.912162	2	203019275	R	II		IGR	opensea	IGR-opensea		NA	TRUE
S01	cg01297762	0.00296979	0.955168	0.0228517	0.928185	2	471590	R	II		IGR	shelf	IGR-shelf	chr2:467849-468659	NA	NA
S01	cg01493412	0.000411379	0.983393	0.00867771	0.962472	2	2751889	F	II		IGR	shelf	IGR-shelf	chr2:2754742-2755140	NA	NA
S01	cg02069390	0.0168302	-0.892117	0.0237258	-0.926352	2	121412314	F	II		IGR	island	IGR-island	chr2:121411983-121412315	NA	TRUE
S01	cg04480325	0.0147414	0.899156	0.0226514	0.928609	2	37422917	F	II		IGR	shore	IGR-shore	chr2:37423578-37424361	NA	NA
S01	cg06267200	0.00357585	-0.950769	0.0308095	-0.912212	2	73403921	F	II		IGR	island	IGR-island	chr2:73402638-73404802	NA	NA
S01	cg06867863	0.0174478	-0.890118	0.0112154	-0.955441	2	66159330	R	II		IGR	opensea	IGR-opensea		NA	NA
S01	cg07364433	0.00042423	0.983135	0.00795573	0.964591	2	218872657	F	II		IGR	shelf	IGR-shelf	chr2:218874682-218875385	TRUE	TRUE			rs13011830
S01	cg08443563	0.0108496	-0.913702	0.0475367	-0.882419	2	112456811	F	II		IGR	opensea	IGR-opensea		TRUE	TRUE		rs7607108
S01	cg10238145	0.0236272	0.871723	0.00947408	0.960201	2	114644207	R	II		IGR	shelf	IGR-shelf	chr2:114647669-114648312	TRUE	NA
S01	cg13781121	0.0081383	0.925409	0.0335102	0.907105	2	100942198	R	II		IGR	shelf	IGR-shelf	chr2:100937779-100939059	NA	NA
S01	cg19201725	0.00217313	0.961692	0.0207097	0.932778	2	53486155	R	II		IGR	opensea	IGR-opensea		NA	NA
S01	cg20265851	0.00134469	-0.969908	0.0301843	-0.913414	2	37567721	R	II		IGR	shelf	IGR-shelf	chr2:37571676-37572397	NA	NA
S01	cg20569772	0.0159667	0.894973	0.0176868	0.939532	2	217359566	F	II		IGR	shelf	IGR-shelf	chr2:217363524-217363826	NA	NA
S01	cg21236446	5.58765e-05	0.99389	0.00655658	0.968889	2	239895510	R	II		IGR	opensea	IGR-opensea		NA	TRUE
S01	cg00688246	0.00959635	0.918912	0.0318063	0.910311	3	174362756	F	II		IGR	opensea	IGR-opensea		NA	TRUE			rs74565700
S01	cg00862016	0.00673524	0.932221	0.0394313	0.896346	3	13859125	R	II		IGR	shore	IGR-shore	chr3:13860434-13860882	NA	NA
S01	cg05483459	0.00420992	-0.946544	0.0457713	-0.885384	3	84175492	F	II		IGR	opensea	IGR-opensea		NA	NA
S01	cg10954944	0.00118591	0.971749	0.0196212	0.93517	3	184377617	R	II		IGR	opensea	IGR-opensea		NA	TRUE
S01	cg11271830	0.0185277	0.886701	0.0248944	0.923934	3	147079813	F	II		IGR	shelf	IGR-shelf	chr3:147077115-147077672	NA	NA
S01	cg12297066	0.000252194	0.987005	0.0118202	0.953845	3	150238373	F	II		IGR	opensea	IGR-opensea		NA	NA		rs35002420
S01	cg13267619	0.0107246	0.914208	0.027722	0.91823	3	36812001	R	II		IGR	opensea	IGR-opensea		NA	TRUE
S01	cg18076124	0.0419081	-0.827838	0.00109124	-0.990607	3	57204141	F	II		IGR	shore	IGR-shore	chr3:57204169-57204417	TRUE	NA
S01	cg23060810	0.0188184	0.885798	0.0267458	0.920177	3	94655498	F	II		IGR	shore	IGR-shore	chr3:94656732-94657159	NA	NA
S01	cg24827357	0.00288107	-0.955848	0.0222313	-0.929501	3	66813437	R	II		IGR	opensea	IGR-opensea		NA	TRUE
S01	cg25820084	0.00112809	0.972449	0.0299864	0.913796	3	160359893	F	II		IGR	opensea	IGR-opensea		NA	TRUE		rs73026018
S01	cg26100931	0.000277368	0.986371	0.0106145	0.957054	3	96496135	F	II		IGR	shore	IGR-shore	chr3:96495617-96495982	NA	NA
S01	cg01634388	0.00290264	0.955682	0.0110854	0.955787	4	129405035	R	II		IGR	opensea	IGR-opensea		NA	TRUE
S01	cg12990465	0.00317663	0.953621	0.0214048	0.931271	4	1608472	R	II		IGR	opensea	IGR-opensea		NA	NA
S01	cg13781321	0.0453354	0.820711	0.0302622	0.913264	4	1559244	R	II		IGR	shore	IGR-shore	chr4:1557561-1557772	NA	NA
S01	cg16840364	0.00189294	-0.964262	0.0419335	-0.891957	4	84539569	F	II		IGR	opensea	IGR-opensea		NA	TRUE
S01	cg17307696	0.0402217	-0.831445	0.0435597	-0.889149	4	2072629	R	II		IGR	opensea	IGR-opensea		NA	TRUE
S01	cg17350432	0.0146787	-0.899375	0.0497884	-0.878687	4	841569	F	II		IGR	shore	IGR-shore	chr4:841650-841870	NA	NA
S01	cg19311244	0.00154404	-0.967742	0.0392041	-0.896749	4	77341912	R	II		IGR	shore	IGR-shore	chr4:77342010-77342707	NA	NA
S01	cg19632603	0.00964212	-0.918716	0.0150388	-0.945763	4	187984958	R	II		IGR	shore	IGR-shore	chr4:187985216-187985473	NA	NA
S01	cg22779896	0.0307065	0.853291	0.0251535	0.923403	4	6770554	F	II		IGR	opensea	IGR-opensea		TRUE	TRUE
S01	cg04098829	0.00124994	0.970993	0.0434799	0.889286	5	92744116	F	II		IGR	opensea	IGR-opensea		NA	TRUE
S01	cg05885355	0.000575859	0.980342	0.00444411	0.976011	5	143963875	F	II		IGR	opensea	IGR-opensea		NA	TRUE			rs73793956
S01	cg06697017	0.00894358	-0.921756	0.0494753	-0.879203	5	109961	F	II		IGR	opensea	IGR-opensea		NA	NA
S01	cg07036745	0.013926	-0.902033	0.0182506	-0.938245	5	6573024	R	II		IGR	opensea	IGR-opensea		NA	NA			rs523958
S01	cg16461861	0.0025596	0.958402	0.00774726	0.965215	5	43180148	R	II		IGR	opensea	IGR-opensea		NA	TRUE
S01	cg17356056	0.000897175	-0.975443	0.0114858	-0.954724	5	139526226	F	II		IGR	island	IGR-island	chr5:139525537-139526227	NA	NA
S01	cg20379258	0.0315298	-0.851285	0.0330314	-0.908	5	180526995	F	II		IGR	shore	IGR-shore	chr5:180527368-180528782	NA	NA
S01	cg22515696	0.000882841	0.975641	0.00448874	0.97585	5	1170842	R	II		IGR	island	IGR-island	chr5:1170702-1170941	NA	NA
S01	cg22592160	0.000762332	0.977371	0.0241863	0.925395	5	124995555	R	II		IGR	opensea	IGR-opensea		NA	TRUE
S01	cg23911433	0.00128224	0.970618	0.0126346	0.951739	5	134611106	F	II		IGR	opensea	IGR-opensea		NA	TRUE
S01	cg25329318	0.0307198	0.853258	0.0421497	0.891582	5	38253946	R	II		IGR	shelf	IGR-shelf	chr5:38257825-38259136	NA	NA			rs72737000
S01	cg27047044	0.00616499	-0.935187	0.0484959	-0.880823	5	39817018	R	II		IGR	opensea	IGR-opensea		NA	TRUE
S01	cg02956387	0.019833	0.882697	0.0443256	0.887839	6	36331207	F	II		IGR	opensea	IGR-opensea		NA	NA		rs13212136
S01	cg05937818	0.00698692	0.930952	0.00870398	0.962396	6	168391643	R	II		IGR	shore	IGR-shore	chr6:168390141-168390354	NA	NA
S01	cg08849079	0.0146993	0.899303	0.0485117	0.880796	6	147354020	F	II		IGR	opensea	IGR-opensea		NA	TRUE		rs6570785
S01	cg16344081	0.00167392	0.966406	0.0307624	0.912302	6	168400230	R	II		IGR	shore	IGR-shore	chr6:168402226-168402437	NA	NA
S01	cg21704448	0.00515	0.940819	0.0372845	0.900183	6	132410188	R	II		IGR	opensea	IGR-opensea		NA	TRUE
S01	cg22244192	0.00450146	-0.944707	0.0345772	-0.905124	6	33943837	R	II		IGR	island	IGR-island	chr6:33943604-33944027	NA	NA
S01	cg23188430	0.00322134	-0.953293	0.0397322	-0.895814	6	125850052	R	II		IGR	opensea	IGR-opensea		NA	TRUE
S01	cg25508679	0.0405208	-0.8308	0.0265393	-0.920592	6	28956403	F	II		IGR	island	IGR-island	chr6:28956106-28956578	NA	NA		rs3129792
S01	cg27359629	0.0264932	0.863982	0.0148239	0.946284	6	74101601	F	II		IGR	shelf	IGR-shelf	chr6:74104425-74104878	NA	NA
S01	cg00203736	0.000392313	0.983784	0.000178857	0.997189	7	55022567	F	II		IGR	opensea	IGR-opensea		NA	TRUE		rs75688291
S01	cg00460793	0.00129435	0.970479	0.0303191	0.913154	7	36157021	F	II		IGR	opensea	IGR-opensea		NA	TRUE
S01	cg00740089	0.0109687	0.913223	0.0408388	0.893867	7	29842121	F	II		IGR	shelf	IGR-shelf	chr7:29845881-29846751	NA	NA
S01	cg01410479	0.0172526	-0.890746	0.0121142	-0.95308	7	6974892	R	II		IGR	island	IGR-island	chr7:6974757-6974963	NA	NA			rs4433045
S01	cg01705036	0.000733052	-0.977811	0.0173419	-0.940325	7	1035418	R	II		IGR	opensea	IGR-opensea		NA	NA
S01	cg02463988	0.000630553	-0.979426	0.00194137	-0.986203	7	22817223	R	II		IGR	opensea	IGR-opensea		NA	NA
S01	cg07834321	0.0185404	0.886662	0.0309199	0.912	7	159531	F	II		IGR	shore	IGR-shore	chr7:159773-160039	TRUE	NA
S01	cg12529917	0.0139566	0.901924	0.0459741	0.885041	7	6889129	R	II		IGR	opensea	IGR-opensea		NA	NA
S01	cg15443791	0.0010947	0.972862	0.0230256	0.927819	7	124364398	R	II		IGR	opensea	IGR-opensea		NA	TRUE
S01	cg16814861	0.0200343	-0.882091	0.047065	-0.883207	7	131348012	F	II		IGR	opensea	IGR-opensea		NA	NA
S01	cg19992474	0.00116074	0.972052	0.00371251	0.978728	7	154985807	F	II		IGR	opensea	IGR-opensea		NA	NA		rs77041905
S01	cg21972431	0.00574355	0.937466	0.00477258	0.97484	7	17812356	F	II		IGR	opensea	IGR-opensea		NA	TRUE
S01	cg22932808	0.0326145	0.848679	0.0413752	0.892929	7	41909842	R	II		IGR	opensea	IGR-opensea		NA	TRUE
S01	cg23222472	5.60698e-05	0.99388	0.00150131	0.988378	7	112135961	R	II		IGR	opensea	IGR-opensea		NA	TRUE
S01	cg01452115	0.01047	-0.915248	0.0307986	-0.912233	8	145849607	F	II		IGR	shore	IGR-shore	chr8:145849885-145851998	NA	NA
S01	cg01595666	0.00422972	0.946417	0.0422683	0.891376	8	143052914	R	II		IGR	shore	IGR-shore	chr8:143054784-143055048	NA	NA
S01	cg03726357	0.00107907	0.973057	0.0374664	0.899855	8	29259693	F	II		IGR	opensea	IGR-opensea		NA	TRUE
S01	cg07124229	0.0268351	0.863085	0.0252104	0.923286	8	53866529	R	II		IGR	opensea	IGR-opensea		NA	NA
S01	cg10413945	0.00445319	0.945007	0.0383674	0.898239	8	144369051	R	II		IGR	shelf	IGR-shelf	chr8:144371446-144372076	NA	NA
S01	cg10981717	0.0233621	0.872461	0.0304517	0.912899	8	95569815	F	II		IGR	shelf	IGR-shelf	chr8:95565657-95566011	NA	NA			rs77600138
S01	cg13568956	0.00259248	0.958134	0.015207	0.945357	8	137938192	R	II		IGR	opensea	IGR-opensea		NA	TRUE
S01	cg14434412	0.00466458	0.943704	0.0477329	0.882091	8	86504072	F	II		IGR	opensea	IGR-opensea		NA	TRUE
S01	cg16752400	0.0124444	0.907478	0.0443749	0.887754	8	66131741	R	II		IGR	opensea	IGR-opensea		NA	TRUE
S01	cg24904863	0.0230604	0.873305	0.0469909	0.883332	8	142950462	F	II		IGR	opensea	IGR-opensea		NA	NA
S01	cg25455865	0.00583282	0.936976	0.0311241	0.91161	8	8960015	F	II		IGR	opensea	IGR-opensea		NA	TRUE
S01	cg01043250	0.00111003	0.972672	0.0279044	0.917869	9	135582139	F	II		IGR	shore	IGR-shore	chr9:135584054-135584401	NA	NA
S01	cg01674405	0.000828168	-0.97641	0.0229081	-0.928066	9	138871595	R	II		IGR	shore	IGR-shore	chr9:138873235-138874005	NA	NA
S01	cg13810843	0.0242928	0.869887	0.0312053	0.911455	9	138803340	F	II		IGR	shelf	IGR-shelf	chr9:138798462-138800325	NA	NA
S01	cg14401864	0.017321	-0.890525	0.0250262	-0.923664	9	118837362	R	II		IGR	opensea	IGR-opensea		NA	TRUE
S01	cg00359635	0.00249499	0.958934	0.0428568	0.890359	10	132886715	F	II		IGR	opensea	IGR-opensea		NA	NA
S01	cg09623712	0.0222774	0.875523	0.00928186	0.960743	10	134731415	R	II		IGR	shore	IGR-shore	chr10:134731433-134732013	NA	NA			rs78417875
S01	cg11045531	0.0283664	0.859136	0.0144592	0.947173	10	130546299	F	II		IGR	opensea	IGR-opensea		NA	NA		rs74160189
S01	cg17667035	0.00195784	0.963651	0.0395844	0.896075	10	118569608	R	II		IGR	opensea	IGR-opensea		NA	NA
S01	cg18736101	0.00737935	0.929016	0.0133612	0.949896	10	126043549	R	II		IGR	opensea	IGR-opensea		TRUE	TRUE
S01	cg19090522	0.00209505	-0.962391	0.0457307	-0.885452	10	135056890	F	II		IGR	opensea	IGR-opensea		NA	NA		rs10857692
S01	cg19932901	0.00120632	0.971506	0.029436	0.914864	10	111748620	F	II		IGR	opensea	IGR-opensea		NA	TRUE
S01	cg22939324	0.000376978	-0.984105	0.00202072	-0.985829	10	91128729	F	II		IGR	opensea	IGR-opensea		NA	TRUE
S01	cg23170495	0.000320259	0.985352	0.0141481	0.947938	10	130519824	F	II		IGR	opensea	IGR-opensea		NA	NA
S01	cg23705989	0.00571321	0.937633	0.0326794	0.908661	10	73137561	F	II		IGR	shore	IGR-shore	chr10:73136971-73137352	NA	NA		rs55781960
S01	cg25725418	0.0119938	0.909196	0.0111678	0.955567	10	75639879	R	II		IGR	opensea	IGR-opensea		NA	TRUE
S01	cg03043928	0.00299234	0.954997	0.0219361	0.930131	11	2085203	R	II		IGR	opensea	IGR-opensea		NA	NA
S01	cg09495491	0.00635365	-0.934191	0.0305801	-0.912652	11	33706373	R	II		IGR	opensea	IGR-opensea		NA	TRUE
S01	cg10358623	0.0127256	0.906422	0.0472231	0.882943	11	65244146	F	II		IGR	shore	IGR-shore	chr11:65244636-65245130	NA	NA		rs7929739
S01	cg10508854	0.000644917	0.979193	0.0110794	0.955803	11	58936818	F	II		IGR	shelf	IGR-shelf	chr11:58939046-58940308	NA	NA
S01	cg10671510	0.0183554	0.88724	0.0194222	0.935612	11	15494161	F	II		IGR	opensea	IGR-opensea		NA	TRUE			rs34461744
S01	cg11845292	0.00033354	0.985051	0.0283669	0.916956	11	86651225	F	II		IGR	opensea	IGR-opensea		NA	TRUE
S01	cg12344107	0.000294851	-0.985947	0.00680629	-0.968101	11	7931343	R	II		IGR	opensea	IGR-opensea		NA	TRUE
S01	cg17945233	0.0256732	0.866154	0.0357447	0.902979	11	124713394	F	II		IGR	island	IGR-island	chr11:124713005-124713395	NA	NA
S01	cg17970598	0.00404342	-0.947621	0.0417197	-0.892329	11	49453027	R	II		IGR	shelf	IGR-shelf	chr11:49455935-49456211	NA	NA
S01	cg18746371	0.00168443	0.9663	0.012146	0.952997	11	114488817	R	II		IGR	opensea	IGR-opensea		NA	NA
S01	cg20425154	0.0362947	0.84013	0.0239692	0.925845	11	114486075	R	II		IGR	opensea	IGR-opensea		NA	NA
S01	cg25296222	0.0260701	-0.865099	0.0348328	-0.904652	11	2037173	R	II		IGR	shelf	IGR-shelf	chr11:2033707-2033991	NA	NA			rs4384367
S01	cg01806382	0.00982909	0.91792	0.0376065	0.899603	12	116756285	R	II		IGR	opensea	IGR-opensea		NA	NA
S01	cg04663797	0.00548835	0.938885	0.0473561	0.882721	12	103965735	R	II		IGR	opensea	IGR-opensea		NA	TRUE
S01	cg09093670	0.0335104	-0.846558	0.0387807	-0.897502	12	83924766	F	II		IGR	opensea	IGR-opensea		NA	TRUE		rs76308700
S01	cg11369485	0.0115469	0.91093	0.0275287	0.918614	12	9478906	F	II		IGR	opensea	IGR-opensea		NA	NA		rs4334074	rs4370983
S01	cg16864198	0.000675186	0.978708	0.0238424	0.926109	12	26340863	F	II		IGR	opensea	IGR-opensea		NA	TRUE		rs875295
S01	cg19890059	0.00325809	0.953025	0.0395286	0.896174	12	115948398	R	II		IGR	opensea	IGR-opensea		NA	TRUE
S01	cg24032056	0.0160002	0.894861	0.038475	0.898047	12	75961704	F	II		IGR	opensea	IGR-opensea		NA	TRUE
S01	cg26088179	0.000730047	0.977857	0.00590076	0.971006	12	6418084	F	II		IGR	shore	IGR-shore	chr12:6419603-6420024	NA	NA
S01	cg27612821	0.00210672	0.962286	0.0205654	0.933093	12	32813468	R	II		IGR	opensea	IGR-opensea		NA	TRUE
S01	cg01802121	0.00930162	0.920184	0.0268296	0.920009	14	22216296	F	II		IGR	opensea	IGR-opensea		NA	NA
S01	cg05015996	0.0012366	0.971149	0.0342167	0.905791	14	56219430	F	II		IGR	opensea	IGR-opensea		NA	TRUE
S01	cg07080224	0.00124697	0.971027	0.0318045	0.910314	14	21574644	F	II		IGR	shelf	IGR-shelf	chr14:21571835-21572520	NA	TRUE		rs10872886
S01	cg08140104	0.00157457	0.967423	0.0114084	0.954929	14	90891231	F	II		IGR	opensea	IGR-opensea		NA	TRUE			rs74080973
S01	cg09840645	0.000264853	0.986682	0.00254596	0.983465	14	69337590	R	II		IGR	shelf	IGR-shelf	chr14:69341427-69341820	NA	NA
S01	cg12128696	0.00790582	0.926495	0.0273766	0.918916	14	54429756	F	II		IGR	shore	IGR-shore	chr14:54430154-54430670	NA	NA		rs17127103
S01	cg16336066	0.013288	0.904342	0.0454395	0.885945	14	95789941	R	II		IGR	shelf	IGR-shelf	chr14:95785752-95786151	NA	NA
S01	cg18338142	0.00630719	0.934435	0.000484071	0.994539	14	62054176	R	II		IGR	opensea	IGR-opensea		NA	TRUE
S01	cg19474725	0.0169742	-0.891648	0.0397445	-0.895792	14	102394373	R	II		IGR	shore	IGR-shore	chr14:102394772-102395123	TRUE	TRUE
S01	cg21042179	0.0122126	0.908358	0.00340428	0.979924	14	58329331	R	II		IGR	shelf	IGR-shelf	chr14:58331676-58333121	NA	NA
S01	cg22413938	0.0180097	-0.888328	0.0434036	-0.889417	14	78447481	R	II		IGR	island	IGR-island	chr14:78447339-78447724	NA	NA
S01	cg23404902	0.00663634	0.932727	0.00363129	0.97904	14	106806143	R	II		IGR	opensea	IGR-opensea		NA	NA			rs2015896
S01	cg01285237	0.00840935	0.92416	0.01949	0.935462	15	97739602	F	II		IGR	opensea	IGR-opensea		NA	TRUE
S01	cg10190990	0.00976074	0.91821	0.0330403	0.907984	15	62535062	R	II		IGR	opensea	IGR-opensea		NA	NA
S01	cg12351554	0.000476155	0.98213	0.000673033	0.993196	15	84752932	F	II		IGR	shelf	IGR-shelf	chr15:84748593-84749285	NA	NA
S01	cg25943481	0.0454334	0.820511	0.0266092	0.920451	15	39505883	F	II		IGR	opensea	IGR-opensea		TRUE	TRUE
S01	cg26579616	0.0247558	-0.868624	0.032924	-0.908202	15	74060182	R	II		IGR	opensea	IGR-opensea		NA	TRUE
S01	cg00812735	0.00883404	0.922244	0.0216541	0.930735	16	52997936	R	II		IGR	opensea	IGR-opensea		NA	TRUE			rs11649228
S01	cg00855458	0.00455722	0.944362	0.0363103	0.901947	16	9845943	F	II		IGR	opensea	IGR-opensea		NA	TRUE			rs75052339
S01	cg04307274	0.00470385	-0.943466	0.0397741	-0.89574	16	57843521	R	II		IGR	opensea	IGR-opensea		NA	TRUE
S01	cg04526858	0.00832725	-0.924536	0.0239889	-0.925804	16	66635626	F	II		IGR	shelf	IGR-shelf	chr16:66638254-66639561	NA	NA
S01	cg06819935	0.00521799	-0.940425	0.0446884	-0.88722	16	50003431	R	II		IGR	opensea	IGR-opensea		NA	NA
S01	cg26978960	0.0373126	-0.837838	0.0118561	-0.953752	16	62460	R	II		IGR	opensea	IGR-opensea		NA	NA
S01	cg08002151	0.0323875	-0.849221	0.0324629	-0.909069	17	47968096	F	II		IGR	island	IGR-island	chr17:47967873-47968409	NA	NA
S01	cg08629895	0.0239571	-0.87081	0.0465751	-0.884029	17	41787856	R	II		IGR	shelf	IGR-shelf	chr17:41791110-41791476	NA	NA
S01	cg18041642	0.00398029	-0.948036	0.0283571	-0.916975	17	62062565	R	II		IGR	opensea	IGR-opensea		TRUE	TRUE
S01	cg18064468	0.00292158	0.955536	0.0404361	0.894573	17	46570458	R	II		IGR	island	IGR-island	chr17:46569974-46570505	NA	TRUE
S01	cg18641851	0.0236438	0.871677	0.0382833	0.89839	17	35440025	F	II		IGR	opensea	IGR-opensea		NA	TRUE
S01	cg22359664	0.013387	0.90398	0.0183643	0.937987	17	35289432	F	II		IGR	island	IGR-island	chr17:35289388-35289623	NA	TRUE
S01	cg24515136	0.00269464	0.957311	0.00920169	0.96097	17	49024834	F	II		IGR	shelf	IGR-shelf	chr17:49021856-49022279	NA	NA		rs62060027
S01	cg25492583	0.00258883	-0.958163	0.0164324	-0.942443	17	53923046	R	II		IGR	island	IGR-island	chr17:53922734-53923139	TRUE	NA
S01	cg27380715	0.00101578	0.973863	0.0180887	0.938613	17	39802082	R	II		IGR	shelf	IGR-shelf	chr17:39804740-39804998	NA	NA
S01	cg00755063	0.000727205	-0.9779	0.00482464	-0.974657	19	13275288	F	II		IGR	shore	IGR-shore	chr19:13273652-13274116	NA	TRUE
S01	cg02258724	0.01496	-0.898398	0.0318853	-0.910161	19	53832577	F	II		IGR	island	IGR-island	chr19:53832371-53832578	NA	NA
S01	cg04265425	0.00156822	0.967489	0.0461277	0.884782	19	10411133	R	II		IGR	shelf	IGR-shelf	chr19:10406934-10407342	NA	NA
S01	cg07645542	0.00399717	-0.947925	0.0334594	-0.9072	19	19972043	F	II		IGR	shore	IGR-shore	chr19:19971577-19971863	NA	NA
S01	cg08160871	0.0122326	-0.908282	0.0343005	-0.905636	19	58175453	F	II		IGR	shore	IGR-shore	chr19:58175623-58176104	NA	NA
S01	cg12157428	0.00835439	0.924412	0.0470534	0.883227	19	36451844	R	II		IGR	shore	IGR-shore	chr19:36449871-36451135	NA	NA
S01	cg14283978	0.00179469	-0.965208	0.0294711	-0.914796	19	45809570	F	II		IGR	shelf	IGR-shelf	chr19:45805654-45805977	NA	TRUE
S01	cg05999189	0.000146469	-0.990102	0.00749992	-0.965962	20	18545071	R	II		IGR	shelf	IGR-shelf	chr20:18547890-18548298	NA	NA
S01	cg06856687	0.00471437	-0.943402	0.0142665	-0.947646	20	44934509	F	II		IGR	shore	IGR-shore	chr20:44935932-44937310	NA	NA
S01	cg09675824	0.00225283	0.960991	0.0222919	0.929372	20	61695785	R	II		IGR	island	IGR-island	chr20:61695581-61695925	TRUE	NA
S01	cg15497834	0.000644419	-0.979201	0.0200705	-0.934178	20	48998834	F	II		IGR	opensea	IGR-opensea		NA	NA
S01	cg21312383	0.00979516	-0.918064	0.00217914	-0.985097	20	61737385	R	II		IGR	shelf	IGR-shelf	chr20:61733275-61734521	TRUE	NA
S01	cg21781964	0.00814169	-0.925393	0.0284715	-0.91675	20	49708657	F	II		IGR	opensea	IGR-opensea		NA	TRUE
S02	cg19816290	0.0340785	0.845226	0.0473446	0.88274	22	19701515	R	II	SEPT5	TSS1500	island	TSS1500-island	chr22:19701514-19701891	TRUE	NA
S02	cg08499881	0.0200796	-0.881955	3.34616e-05	-0.999081	17	74454829	F	II	AANAT	5'UTR	opensea	5'UTR-opensea		TRUE	TRUE
S02	cg07737682	0.00202987	0.962984	0.0248895	0.923944	16	2325986	F	II	ABCA3	3'UTR	opensea	3'UTR-opensea		NA	NA
S02	cg22301854	0.0240797	0.870472	0.0325881	0.908833	4	8081109	R	II	ABLIM2	Body	opensea	Body-opensea		NA	NA			rs79110690
S02	cg02261408	0.0164325	0.893424	0.0323045	0.909368	17	61559061	F	II	ACE	Body	shelf	Body-shelf	chr17:61553834-61555063	NA	NA
S02	cg19314992	0.0195157	-0.883658	0.0277558	-0.918163	11	76614479	R	II	ACER3	Body	opensea	Body-opensea		NA	TRUE
S02	cg00836542	0.000547662	0.980831	0.0398308	0.89564	14	74083501	R	II	ACOT6	TSS200	shelf	TSS200-shelf	chr14:74079183-74079657	NA	NA
S02	cg15382048	0.00783942	0.926809	0.0201891	0.933917	4	8390244	R	II	ACOX3	Body	shore	Body-shore	chr4:8388395-8388671	NA	NA
S02	cg20456564	0.00824962	-0.924894	0.00125127	-0.989709	4	123300410	F	II	ADAD1	5'UTR	island	5'UTR-island	chr4:123300407-123300805	NA	NA
S02	cg15795819	0.0348651	-0.8434	0.0076144	-0.965615	8	39328433	R	II	ADAM3A	Body	opensea	Body-opensea		NA	NA			rs76207866
S02	cg15627442	0.0496351	0.812115	0.0445442	-0.887466	8	39223182	R	II	ADAM5P	Body	opensea	Body-opensea		NA	NA
S02	cg16954223	0.0347369	0.843696	0.0399609	0.89541	15	100832238	R	II	ADAMTS17	Body	island	Body-island	chr15:100832225-100832619	NA	NA
S02	cg10997906	0.0142466	0.900893	0.00848234	0.96304	5	178753803	F	II	ADAMTS2	Body	opensea	Body-opensea		TRUE	NA
S02	cg10435021	0.000568281	0.980472	0.0286265	0.916446	10	1383845	F	II	ADARB2	Body	shore	Body-shore	chr10:1382500-1383006	NA	NA
S02	cg06466348	0.0365255	0.839607	0.0465608	0.884053	16	50337922	R	II	ADCY7	Body	opensea	Body-opensea		TRUE	NA
S02	cg04385519	0.00265838	0.957601	0.0268429	0.919982	16	4167460	F	II	ADCY9	TSS1500	shore	TSS1500-shore	chr16:4164808-4166258	NA	NA
S02	cg06915226	0.000368297	0.984289	0.0166848	0.941851	2	70960959	F	II	ADD2	5'UTR	opensea	5'UTR-opensea		NA	TRUE
S02	cg19621271	0.00391633	0.948459	0.0178411	0.939178	22	50924745	R	I	ADM2	3'UTR	opensea	3'UTR-opensea		NA	NA
S02	cg23513727	0.0370493	0.838428	0.00921514	0.960932	22	50923963	F	II	ADM2	3'UTR	shelf	3'UTR-shelf	chr22:50919453-50920376	NA	NA
S02	cg25743531	0.0336508	0.846228	0.00938436	-0.960453	13	114083665	F	I	ADPRHL1	Body	shore	Body-shore	chr13:114085423-114085682	NA	NA
S02	cg24410469	0.00784649	0.926775	0.0103889	0.957667	2	236784196	F	II	AGAP1	Body	opensea	Body-opensea		NA	NA			rs76276861
S02	cg19191594	0.0001799	0.989029	0.00163372	0.987704	21	45379546	F	II	AGPAT3	5'UTR	island	5'UTR-island	chr21:45379516-45379816	NA	NA
S02	cg11697870	0.00103976	-0.973555	0.00320049	-0.980735	6	161695026	F	II	AGPAT4	5'UTR	opensea	5'UTR-opensea		NA	NA	low-CpG:161614840-161615119
S02	cg03274456	0.00827217	0.92479	0.0337064	0.906739	11	62273116	F	I	AHNAK	Body	opensea	Body-opensea		NA	TRUE
S02	cg26055210	0.0171057	0.891221	0.0215152	0.931034	11	62310752	F	II	AHNAK	5'UTR	shelf	5'UTR-shelf	chr11:62313282-62314314	TRUE	TRUE
S02	cg07137034	0.00442783	0.945165	0.00208728	0.985519	5	322321	F	II	AHRR	Body	island	Body-island	chr5:320788-323010	NA	NA
S02	cg20158317	0.00232311	-0.960384	0.0169846	-0.941153	2	61405051	F	II	AHSA2	1stExon	island	1stExon-island	chr2:61404048-61405361	NA	NA
S02	cg19321658	0.0120987	-0.908793	0.0100649	-0.958556	17	55184426	F	II	AKAP1	Body	opensea	Body-opensea		NA	TRUE		rs11658676
S02	cg01074354	0.0042635	0.946202	0.000479302	0.994575	14	33244107	F	II	AKAP6	Body	opensea	Body-opensea		NA	NA
S02	cg15991104	0.0127835	0.906206	0.0440776	0.888262	6	88407390	R	II	AKIRIN2	Body	shelf	Body-shelf	chr6:88411325-88412168	NA	NA
S02	cg03416645	0.00334194	0.95242	0.0373382	0.900086	3	105087206	F	II	ALCAM	Body	shore	Body-shore	chr3:105088072-105088339	NA	NA
S02	cg19224278	0.0405308	-0.830779	0.0142549	-0.947674	15	101419017	R	II	ALDH1A3	TSS1500	shore	TSS1500-shore	chr15:101419261-101421133	NA	NA
S02	cg20955458	0.0348013	0.843547	0.0331434	-0.90779	12	105474943	F	II	ALDH1L2	Body	shelf	Body-shelf	chr12:105478089-105478517	NA	NA
S02	cg20157095	0.0155022	0.89654	0.0196611	0.935082	11	67780637	F	II	ALDH3B1	5'UTR	opensea	5'UTR-opensea		TRUE	TRUE
S02	cg01667953	0.00543477	0.939188	0.0347954	0.904721	16	30080799	F	II	ALDOA	Body	shelf	Body-shelf	chr16:30076310-30077872	NA	NA			rs75559164
S02	cg25918230	0.0227883	-0.874072	0.014644	-0.946722	19	36504494	R	II	ALKBH6	Body	shore	Body-shore	chr19:36505200-36505481	NA	NA			rs45518931
S02	cg23918296	0.000324399	0.985258	0.00678335	0.968173	14	103397019	F	I	AMN	3'UTR	island	3'UTR-island	chr14:103394397-103397070	NA	NA		rs1190233
S02	cg18031596	0.0499207	0.811556	0.00420633	0.976876	8	108510292	R	II	ANGPT1	TSS200	opensea	TSS200-opensea		NA	NA
S02	cg25116615	0.0233125	0.872599	0.000532167	0.994183	8	108457411	R	II	ANGPT1	Body	opensea	Body-opensea		NA	TRUE
S02	cg22746182	0.0127072	-0.906491	0.0202788	-0.93372	8	41749867	F	II	ANK1	Body	shelf	Body-shelf	chr8:41753340-41755250	NA	NA
S02	cg08438650	0.013785	0.90254	0.049076	0.879862	16	89558207	F	I	ANKRD11	TSS1500	shore	TSS1500-shore	chr16:89555775-89557753	NA	NA
S02	cg20228542	0.00540431	0.93936	0.00298234	0.981623	10	99339736	R	II	ANKRD2	Body	shore	Body-shore	chr10:99337989-99338241	NA	NA
S02	cg00103806	0.0155003	0.896547	0.00772243	0.965289	10	90612232	R	II	ANKRD22	TSS1500	opensea	TSS1500-opensea		NA	NA
S02	cg00426659	0.0324914	0.848973	0.0255984	0.922495	12	99548329	F	II	ANKS1B	1stExon	opensea	1stExon-opensea		NA	TRUE
S02	cg22842855	0.0328875	0.84803	0.0286683	0.916364	10	26855907	R	II	APBB1IP	Body	island	Body-island	chr10:26855906-26856198	NA	NA
S02	cg00782707	0.00222156	0.961265	0.0096332	0.959754	19	1460273	F	II	APC2	Body	shelf	Body-shelf	chr19:1456077-1456347	NA	NA
S02	cg27362048	0.0020748	-0.962574	0.00853089	-0.962898	11	116661237	R	II	APOA5	Body	island	Body-island	chr11:116661034-116661410	NA	NA
S02	cg13172906	0.0104411	0.915367	0.0350297	0.90429	8	143694295	R	I	ARC	1stExon	shore	1stExon-shore	chr8:143694430-143696166	NA	NA
S02	cg08081407	0.000367863	-0.984299	0.0415292	-0.892661	3	57583693	F	II	ARF4	TSS1500	shore	TSS1500-shore	chr3:57583020-57583611	NA	NA
S02	cg07118262	0.000327485	-0.985188	0.0208461	-0.932481	17	36666462	F	II	ARHGAP23	Body	island	Body-island	chr17:36665988-36667234	NA	TRUE
S02	cg19716930	0.0482684	0.814808	0.0249016	0.923919	17	79826898	F	II	ARHGDIA	Body	island	Body-island	chr17:79826700-79827675	NA	TRUE		rs11546991
S02	cg19513744	0.0113966	-0.911521	0.0218678	-0.930277	3	56836209	F	II	ARHGEF3	Body	island	Body-island	chr3:56835650-56836210	NA	TRUE
S02	cg00401745	0.00646289	-0.933622	0.00425782	-0.976688	2	131673963	R	II	ARHGEF4	TSS1500	island	TSS1500-island	chr2:131673686-131674150	NA	NA
S02	cg04638014	5.24539e-05	0.994081	0.00354941	0.979357	4	57371368	R	II	ARL9	TSS200	shore	TSS200-shore	chr4:57371582-57372022	NA	NA
S02	cg17942553	3.15667e-05	0.995409	0.00454939	0.975633	1	150850380	F	II	ARNT	TSS1500	shore	TSS1500-shore	chr1:150848994-150849265	NA	NA
S02	cg15962314	0.0275254	-0.861292	0.0435515	-0.889163	1	44399869	R	II	ARTN	5'UTR	shore	5'UTR-shore	chr1:44401757-44402423	NA	NA
S02	cg04903439	0.0456125	-0.820145	0.0274088	-0.918852	7	97481531	F	II	ASNS	3'UTR	opensea	3'UTR-opensea		NA	NA
S02	cg20326786	0.000710058	-0.978163	0.0169275	-0.941285	1	176912031	F	II	ASTN1	Body	opensea	Body-opensea		NA	TRUE
S02	cg25249613	0.0293417	0.856673	0.019303	0.935878	9	120176056	R	II	ASTN2	Body	island	Body-island	chr9:120175253-120177496	NA	NA
S02	cg15513391	0.0185887	0.886511	0.0120347	0.953286	7	117003789	R	II	ASZ1	Body	opensea	Body-opensea		NA	TRUE
S02	cg23029851	0.0358303	-0.841185	0.0100219	-0.958674	11	293878	F	II	ATHL1	Body	shelf	Body-shelf	chr11:289771-290010	NA	NA			rs7395921
S02	cg00308503	0.0458367	0.819689	0.00650452	0.969054	5	160171384	F	II	ATP10B	5'UTR	opensea	5'UTR-opensea		NA	TRUE
S02	cg11218330	0.000852753	-0.976061	0.0386456	-0.897743	13	113437795	R	II	ATP11A	Body	shelf	Body-shelf	chr13:113440233-113441057	NA	TRUE
S02	cg07557423	0.0303763	0.854103	0.045558	0.885744	4	42657903	F	II	ATP8A1	Body	shore	Body-shore	chr4:42658278-42659550	NA	NA
S02	cg08715146	0.0136151	0.903152	0.0494327	0.879273	22	46067137	F	II	ATXN10	TSS1500	shore	TSS1500-shore	chr22:46067451-46068490	NA	NA
S02	cg06547017	0.0474775	0.816383	0.000771457	0.992547	7	105514694	F	II	ATXN7L1	Body	shelf	Body-shelf	chr7:105516844-105517963	NA	NA			rs78241783
S02	cg24686684	0.0420734	-0.827488	0.0303343	0.913125	20	48330546	F	I	B4GALT5	TSS200	island	TSS200-island	chr20:48329645-48330682	NA	NA
S02	cg22515589	0.0217257	-0.877108	0.0175076	-0.939943	17	79426432	F	II	BAHCC1	Body	shore	Body-shore	chr17:79427930-79429135	NA	NA	high-CpG:77041017-77041090	rs4969273
S02	cg05569854	0.0177714	0.889084	0.00855015	0.962842	7	97923751	F	I	BAIAP2L1	Body	opensea	Body-opensea		NA	TRUE
S02	cg20826416	0.0264124	0.864194	0.0447433	0.887127	6	31593015	F	I	BAT2	Body	shelf	Body-shelf	chr6:31587779-31589024	NA	NA
S02	cg14474158	0.0482912	0.814763	0.00451146	0.975769	6	31607350	F	II	BAT3	Body	opensea	Body-opensea		TRUE	NA
S02	cg15845673	0.0131473	0.904858	0.0257636	0.922159	12	25099560	R	II	BCAT1	Body	shelf	Body-shelf	chr12:25101607-25102073	NA	NA
S02	cg20769356	0.00433071	-0.945776	0.0112413	-0.955372	7	93633172	F	II	BET1	Body	shore	Body-shore	chr7:93633439-93633910	NA	NA		rs79416820
S02	cg00345656	0.00763134	-0.927799	0.0384732	-0.89805	17	76210025	F	II	BIRC5	TSS1500	shore	TSS1500-shore	chr17:76210129-76210627	NA	NA
S02	cg23623251	0.0319608	0.850244	0.0187064	-0.937215	6	7731280	F	II	BMP6	Body	shelf	Body-shelf	chr6:7726095-7728161	TRUE	NA
S02	cg01706566	0.0135327	0.903451	0.0138918	0.948572	8	26239922	R	II	BNIP3L	TSS1500	shore	TSS1500-shore	chr8:26240290-26241017	NA	NA
S02	cg14276591	0.0361407	0.840479	0.0114373	0.954852	9	136897185	R	II	BRD3	3'UTR	opensea	3'UTR-opensea		NA	NA
S02	cg15482893	0.0104565	-0.915303	0.0148407	-0.946243	1	32837667	R	II	BSDC1	Body	opensea	Body-opensea		NA	NA
S02	cg15319032	0.0217284	-0.8771	0.0123621	-0.952439	6	32371506	F	II	BTNL2	Body	opensea	Body-opensea		NA	NA		rs75467393
S02	cg26002437	0.0132843	0.904356	0.0331377	0.907801	10	45473231	R	II	C10orf10	Body	shelf	Body-shelf	chr10:45470022-45470291	NA	NA
S02	cg15456144	0.0255641	-0.866445	0.0174344	-0.940112	11	93277178	F	II	C11orf75	TSS1500	shore	TSS1500-shore	chr11:93275814-93276721	NA	NA
S02	cg13494037	0.0218556	-0.876733	0.0348772	-0.904571	12	24737079	F	II	C12orf67	Body	opensea	Body-opensea		NA	NA
S02	cg04614923	0.0306998	0.853307	0.0448576	0.886932	12	93096622	F	II	C12orf74	TSS1500	opensea	TSS1500-opensea		NA	NA		rs76256337
S02	cg17919599	0.0140072	-0.901744	0.00387286	-0.978118	14	24423864	F	II	C14orf167	TSS1500	shore	TSS1500-shore	chr14:24422770-24423141	NA	NA
S02	cg13772903	0.0182343	0.88762	0.0110921	0.955769	14	35409641	F	II	C14orf19	Body	opensea	Body-opensea		NA	NA
S02	cg24789138	0.000662936	-0.978903	0.0301812	-0.91342	15	49675495	F	II	C15orf33	Body	opensea	Body-opensea		NA	TRUE
S02	cg27381584	0.0482581	-0.814829	0.00274589	-0.982609	17	80407749	F	II	C17orf62	5'UTR	shore	5'UTR-shore	chr17:80408294-80408879	NA	NA
S02	cg17437218	0.0136329	0.903088	0.00348813	0.979595	19	2278847	F	II	C19orf35	Body	island	Body-island	chr19:2278605-2278848	NA	NA
S02	cg25903122	0.0341485	0.845063	0.0402826	0.894843	19	16765692	R	II	C19orf42	Body	opensea	Body-opensea		NA	NA
S02	cg23158022	0.00932549	0.92008	0.0353373	0.903725	19	16605905	F	II	C19orf44	TSS1500	shore	TSS1500-shore	chr19:16606740-16607444	NA	NA
S02	cg15566506	0.00515579	-0.940785	0.00787812	-0.964823	1	111507004	F	II	C1orf103	TSS1500	island	TSS1500-island	chr1:111505881-111507007	NA	NA
S02	cg15526941	0.0216117	-0.877438	0.0224565	-0.929022	1	917655	R	II	C1orf170	TSS200	shelf	TSS200-shelf	chr1:919726-919927	NA	NA
S02	cg24674024	0.000824247	-0.976466	0.0259871	-0.921706	1	3812177	F	II	C1orf174	Body	shelf	Body-shelf	chr1:3808490-3809236	NA	TRUE		rs78262533
S02	cg06624244	0.0464893	-0.818368	0.021909	-0.930189	1	16332335	F	II	C1orf64	Body	opensea	Body-opensea		NA	NA
S02	cg07048210	0.0452016	0.820984	0.00635108	0.969544	1	2139235	R	II	C1orf86	TSS200	shore	TSS200-shore	chr1:2136808-2137351	TRUE	NA
S02	cg06759648	0.00211254	0.962233	0.025512	0.922671	1	111890880	R	II	C1orf88	Body	shore	Body-shore	chr1:111889138-111889539	NA	NA
S02	cg03162092	0.0286072	0.858524	0.00110694	0.990517	20	45180310	F	II	C20orf123	TSS1500	opensea	TSS1500-opensea		NA	NA		rs79118985
S02	cg11401796	0.00801287	-0.925993	0.02421	-0.925345	21	46378438	R	II	C21orf70	Body	island	Body-island	chr21:46378278-46378645	TRUE	NA
S02	cg08979571	0.00623128	-0.934835	0.0129257	-0.950997	19	408233	F	II	C2CD4C	Body	island	Body-island	chr19:407011-409511	NA	NA
S02	cg17922249	0.0484628	0.814423	0.0424709	0.891026	3	143710453	F	I	C3orf58	3'UTR	opensea	3'UTR-opensea		NA	NA
S02	cg26377880	0.0145224	0.899921	0.0405366	0.894397	5	7851487	F	II	C5orf49	TSS1500	shore	TSS1500-shore	chr5:7849945-7850439	TRUE	NA
S02	cg04557883	0.00924586	0.920427	0.0112009	0.955479	6	3753083	F	II	C6orf145	TSS1500	shore	TSS1500-shore	chr6:3750788-3752767	NA	NA			rs58495908
S02	cg18109571	0.00883124	0.922256	0.00713919	0.967066	6	127835189	F	II	C6orf174	Body	shore	Body-shore	chr6:127835928-127836255	NA	NA
S02	cg01645676	0.0320145	-0.850115	0.0375717	-0.899666	7	1053726	F	II	C7orf50	Body	shore	Body-shore	chr7:1052387-1052736	NA	NA
S02	cg14776351	0.0214088	0.878027	0.00713274	0.967086	7	1048813	F	II	C7orf50	Body	shore	Body-shore	chr7:1048921-1049124	NA	NA			rs7801295
S02	cg01010517	0.00448961	0.94478	0.0448413	0.88696	8	117952708	F	II	C8orf85	Body	shore	Body-shore	chr8:117950472-117950717	NA	NA		rs9918796
S02	cg09596614	0.00370659	-0.94987	0.0243317	-0.925093	9	112970404	R	II	C9orf152	5'UTR	opensea	5'UTR-opensea		NA	NA
S02	cg18428134	0.0312269	0.85202	0.0135049	0.949536	9	111929752	R	II	C9orf4	TSS200	shore	TSS200-shore	chr9:111929197-111929587	NA	NA
S02	cg01413054	0.0147328	-0.899186	0.0239998	-0.925781	2	231658979	R	II	CAB39	Body	opensea	Body-opensea		TRUE	NA			rs34678297
S02	cg17855101	0.00249252	-0.958954	0.0085779	-0.962762	22	30122327	F	II	CABP7	Body	shelf	Body-shelf	chr22:30125352-30125665	NA	TRUE		rs75229739
S02	cg07926275	0.0095467	0.919125	0.0475568	0.882385	16	1228210	F	I	CACNA1H	Body	shore	Body-shore	chr16:1230112-1230317	NA	NA
S02	cg10791541	0.00826599	-0.924818	0.0422332	-0.891437	3	55040617	F	II	CACNA2D3	Body	opensea	Body-opensea		NA	TRUE		rs76647824
S02	cg01850954	0.0101023	-0.916771	0.0397294	-0.895819	11	115238331	R	II	CADM1	Body	opensea	Body-opensea		NA	TRUE
S02	cg25923883	0.0134918	0.903599	0.0311338	0.911591	7	71744787	R	II	CALN1	5'UTR	opensea	5'UTR-opensea		NA	TRUE			rs78599831
S02	cg10704395	0.0105932	-0.914743	0.0353115	-0.903772	10	12430937	F	I	CAMK1D	Body	opensea	Body-opensea		NA	NA		rs61847398
S02	cg06421197	0.0264965	0.863973	0.0357669	0.902938	11	104906381	F	II	CASP1	Body	opensea	Body-opensea		NA	NA
S02	cg08853487	0.0109007	0.913496	0.011607	0.954405	1	160171148	F	II	CASQ1	Body	shelf	Body-shelf	chr1:160175132-160175702	NA	NA
S02	cg10966187	0.0249246	-0.868166	0.0452163	-0.886323	11	65789910	R	II	CATSPER1	Body	island	Body-island	chr11:65789909-65790168	NA	NA
S02	cg23251746	0.0118881	0.909603	0.0362033	0.902142	14	92047329	R	II	CATSPERB	Body	opensea	Body-opensea		NA	TRUE
S02	cg24225360	0.0107047	0.914289	0.00544147	0.972535	4	15471699	R	II	CC2D2A	5'UTR	opensea	5'UTR-opensea		NA	TRUE
S02	cg27366263	0.00909853	-0.921072	0.0375513	-0.899702	12	96332678	R	II	CCDC38	5'UTR	shelf	5'UTR-shelf	chr12:96336245-96337411	NA	NA
S02	cg05135942	9.84753e-05	0.991887	0.00994539	0.958886	12	94854469	R	II	CCDC41	TSS1500	shore	TSS1500-shore	chr12:94853336-94854307	NA	NA
S02	cg07393854	0.0113029	0.911891	0.0435146	0.889227	3	191100959	F	II	CCDC50	Body	opensea	Body-opensea		NA	TRUE
S02	cg15232971	0.00340597	-0.951963	0.0058151	-0.971288	10	61667009	R	II	CCDC6	TSS200	shore	TSS200-shore	chr10:61665656-61666794	NA	NA
S02	cg07653370	0.0373858	0.837674	0.0199478	0.934448	2	130902981	F	I	CCDC74B	TSS1500	shore	TSS1500-shore	chr2:130902120-130902704	NA	NA		rs67642787
S02	cg04434909	0.0354173	0.84213	0.00885865	0.96195	14	99988546	R	II	CCDC85C	Body	opensea	Body-opensea		NA	NA
S02	cg16550438	0.000138998	0.990358	0.00463581	0.975324	11	64112387	R	I	CCDC88B	Body	island	Body-island	chr11:64112327-64112607	NA	NA
S02	cg20804072	0.0182961	0.887426	0.00286472	0.98211	17	34639626	F	II	CCL4L1	TSS1500	opensea	TSS1500-opensea		NA	NA
S02	cg24682073	0.0401722	-0.831552	0.0295919	-0.914561	10	35857902	R	II	CCNY	Body	opensea	Body-opensea		NA	NA
S02	cg01932459	0.0244517	-0.869452	0.0359038	-0.902688	6	109703513	R	I	CD164	1stExon	island	1stExon-island	chr6:109702898-109704093	NA	NA	high-CpG:109809597-109810715
S02	cg00873351	0.00855911	0.923479	0.0116946	0.954175	17	72527813	F	II	CD300LB	TSS1500	opensea	TSS1500-opensea		NA	NA
S02	cg19501902	0.0225523	-0.87474	0.0340408	0.906117	3	111268051	F	II	CD96	Body	opensea	Body-opensea		NA	TRUE
S02	cg18660898	0.010733	-0.914174	0.00823007	-0.963779	1	151030968	F	II	CDC42SE1	5'UTR	shore	5'UTR-shore	chr1:151031767-151032352	NA	NA		rs75781686
S02	cg16798537	0.0137491	-0.902669	0.000344889	-0.995644	16	66943891	F	II	CDH16	Body	opensea	Body-opensea		TRUE	NA
S02	cg00997400	0.000788455	-0.976985	0.0305328	-0.912743	20	60502131	R	II	CDH4	Body	island	Body-island	chr20:60501966-60502173	NA	NA
S02	cg20047235	0.00111185	-0.972649	0.0247496	-0.924232	7	150755417	R	II	CDK5	TSS1500	island	TSS1500-island	chr7:150754922-150755426	NA	NA
S02	cg18900812	0.0372636	0.837948	0.00366497	0.97891	6	36646127	R	II	CDKN1A	TSS1500	shore	TSS1500-shore	chr6:36646244-36648465	NA	NA
S02	cg21741284	0.0215165	0.877714	0.0358251	0.902832	11	2908036	F	I	CDKN1C	TSS1500	shore	TSS1500-shore	chr11:2905023-2907024	NA	NA		rs34738237
S02	cg04376887	0.00130058	0.970408	0.0410623	0.893476	16	88868839	R	I	CDT1	TSS1500	shore	TSS1500-shore	chr16:88869780-88870592	NA	NA
S02	cg00506625	0.035397	0.842176	0.0397674	0.895752	16	88872689	R	II	CDT1	Body	shore	Body-shore	chr16:88871850-88872056	NA	NA
S02	cg19187564	0.0149005	0.898604	0.0473446	0.88274	19	42133492	R	II	CEACAM4	TSS200	opensea	TSS200-opensea		NA	NA
S02	cg01283343	0.0201956	-0.881607	0.0393968	-0.896407	19	42211160	F	II	CEACAM5	TSS1500	opensea	TSS1500-opensea		TRUE	NA			rs35719231
S02	cg02240013	0.0481059	0.815131	0.0029152	0.9819	3	48680392	F	II	CELSR3	Body	shelf	Body-shelf	chr3:48677529-48677877	NA	NA
S02	cg03284308	0.00307579	-0.954369	0.0377172	-0.899404	16	81039325	F	I	CENPN	TSS1500	shore	TSS1500-shore	chr16:81040134-81041325	NA	NA
S02	cg10627839	0.00170663	-0.966077	0.0496616	-0.878896	1	196866512	R	I	CFHR4	Body	opensea	Body-opensea		NA	TRUE
S02	cg26609691	0.0272607	0.861977	0.00423026	0.976789	12	133430226	F	II	CHFR	Body	island	Body-island	chr12:133429925-133430579	NA	NA
S02	cg24533917	0.00473169	0.943297	0.0115447	0.954569	1	203200291	R	II	CHIT1	TSS1500	opensea	TSS1500-opensea		NA	NA
S02	cg10152449	0.0368098	0.838966	0.0261164	0.921445	7	2444534	R	II	CHST12	5'UTR	shore	5'UTR-shore	chr7:2442792-2444011	NA	NA
S02	cg02792829	0.0457459	0.819874	0.0403416	-0.894739	15	40762807	F	I	CHST14	TSS1500	shore	TSS1500-shore	chr15:40763162-40764196	NA	NA		rs633295
S02	cg17922226	0.0149116	0.898565	0.0465958	0.883995	7	143013614	F	II	CLCN1	Body	opensea	Body-opensea		NA	NA			rs58243872
S02	cg05582397	0.0401599	0.831579	0.0252692	0.923166	12	8674684	R	II	CLEC4D	3'UTR	opensea	3'UTR-opensea		NA	NA
S02	cg18199266	0.0386288	0.834918	0.0454429	0.885939	2	71048136	F	II	CLEC4F	TSS1500	opensea	TSS1500-opensea		NA	NA
S02	cg05316463	0.00449848	-0.944725	0.0331853	-0.907712	14	95786663	F	I	CLMN	TSS1500	shore	TSS1500-shore	chr14:95785752-95786151	NA	NA
S02	cg20695238	0.00478862	-0.942954	0.0317675	-0.910385	15	68499752	F	II	CLN6	3'UTR	opensea	3'UTR-opensea		NA	TRUE		rs8033190
S02	cg07589991	0.0268631	0.863012	0.029564	0.914615	1	9847879	R	II	CLSTN1	Body	opensea	Body-opensea		NA	NA
S02	cg23259527	0.0497818	-0.811828	0.0306598	-0.912499	1	9868377	R	II	CLSTN1	Body	opensea	Body-opensea		NA	TRUE
S02	cg11697169	0.00124711	0.971026	0.00634068	0.969577	8	27457461	R	II	CLU	Body	opensea	Body-opensea		NA	NA
S02	cg24452347	0.0265457	0.863844	0.00137025	0.989066	1	24229300	R	I	CNR2	5'UTR	island	5'UTR-island	chr1:24229115-24229537	TRUE	NA
S02	cg21581504	0.0443924	-0.822646	0.0305443	-0.912721	2	68545960	F	I	CNRIP1	Body	shore	Body-shore	chr2:68546339-68547111	NA	NA		rs3796057
S02	cg25554183	0.0401807	-0.831534	0.0218466	-0.930322	7	51103776	R	II	COBL	Body	opensea	Body-opensea		NA	NA
S02	cg02266086	0.0321602	0.849765	0.0499681	-0.878392	6	33161336	F	II	COL11A2	TSS1500	island	TSS1500-island	chr6:33160945-33161337	TRUE	NA		rs13437061
S02	cg19887293	0.00485916	-0.942531	0.0220558	-0.929875	6	33132693	R	II	COL11A2	Body	shelf	Body-shelf	chr6:33129291-33129718	NA	NA			rs1799912
S02	cg11438287	0.0432696	-0.824975	0.045939	-0.8851	13	110970196	F	II	COL4A2	Body	shelf	Body-shelf	chr13:110965774-110966223	NA	NA			rs9515189
S02	cg15318007	0.0428097	0.825938	0.00464473	0.975293	21	47406806	F	II	COL6A1	Body	shore	Body-shore	chr21:47407675-47408456	NA	NA
S02	cg14639567	0.00524905	0.940246	0.0137568	0.948907	2	238252256	F	II	COL6A3	Body	opensea	Body-opensea		NA	TRUE		rs6748910
S02	cg15963062	0.028289	0.859333	0.0479471	0.881735	8	146075771	R	II	COMMD5	3'UTR	shelf	3'UTR-shelf	chr8:146077931-146078881	NA	NA
S02	cg14443077	0.044135	-0.823178	0.0412624	-0.893126	11	68606701	F	I	CPT1A	5'UTR	island	5'UTR-island	chr11:68606682-68607330	NA	NA
S02	cg24474319	0.0485478	-0.814255	0.0308231	-0.912186	1	156671386	R	II	CRABP2	Body	shelf	Body-shelf	chr1:156674858-156676654	NA	NA
S02	cg15874300	0.0491069	-0.813151	0.0294004	0.914933	3	3221199	F	I	CRBN	Body	island	Body-island	chr3:3221083-3221617	NA	NA		rs2306831
S02	cg05620787	0.0138119	0.902443	0.024202	0.925362	5	76264831	R	II	CRHBP	3'UTR	opensea	3'UTR-opensea		NA	NA
S02	cg00656931	0.0186424	0.886344	0.0279745	0.91773	16	84942387	R	I	CRISPLD2	3'UTR	opensea	3'UTR-opensea		NA	NA
S02	cg18546437	0.000466012	0.982322	0.0112988	0.955219	22	37308423	R	II	CSF2RB	TSS1500	opensea	TSS1500-opensea		NA	TRUE
S02	cg04272632	0.0344873	-0.844275	0.00327746	0.980427	1	34629400	R	I	CSMD2	Body	island	Body-island	chr1:34628783-34630976	NA	NA
S02	cg11247812	0.00887077	0.92208	0.0157722	0.944004	1	34334019	R	II	CSMD2	Body	opensea	Body-opensea		NA	NA
S02	cg24236085	0.0235867	-0.871835	0.0112228	-0.955421	1	34631450	R	II	CSMD2	TSS200	shore	TSS200-shore	chr1:34628783-34630976	NA	NA
S02	cg25902666	0.0414328	0.828848	0.0234135	0.927004	19	1947722	R	II	CSNK1G2	5'UTR	island	5'UTR-island	chr19:1947721-1948042	NA	NA
S02	cg24899315	0.00459313	-0.944141	0.00380179	-0.978387	3	47621019	F	I	CSPG5	TSS1500	island	TSS1500-island	chr3:47619112-47621131	TRUE	NA
S02	cg12291059	0.000570733	-0.98043	0.0277617	-0.918151	18	19997924	F	I	CTAGE1	TSS200	opensea	TSS200-opensea		NA	NA		rs56378915
S02	cg12477931	0.0194939	-0.883725	0.0479377	0.88175	10	104193363	R	II	CUEDC2	TSS1500	shore	TSS1500-shore	chr10:104191984-104192527	NA	NA
S02	cg17993092	0.0485753	0.8142	0.0280804	0.917521	10	11333703	F	II	CUGBP2	Body	opensea	Body-opensea		NA	TRUE
S02	cg01310482	0.0273294	0.861799	0.00585197	0.971166	7	101596140	R	II	CUX1	Body	opensea	Body-opensea		NA	TRUE
S02	cg26301389	0.0296005	0.856026	0.0261278	0.921422	5	139048106	F	I	CXXC5	5'UTR	island	5'UTR-island	chr5:139047905-139048235	NA	TRUE
S02	cg14984920	0.0480384	-0.815265	0.03751	-0.899777	7	25164393	F	II	CYCS	5'UTR	shore	5'UTR-shore	chr7:25164548-25165236	NA	NA
S02	cg02099474	0.0326143	0.84868	0.0294326	0.914871	7	1027990	R	II	CYP2W1	Body	shore	Body-shore	chr7:1029950-1030325	NA	NA
S02	cg05592255	0.0319002	0.85039	0.00777769	0.965123	7	99440199	R	II	CYP3A43	Body	opensea	Body-opensea		NA	NA
S02	cg14474791	0.0304339	-0.853961	0.0223157	-0.929321	9	124499870	R	II	DAB2IP	Body	shore	Body-shore	chr9:124498513-124498962	NA	TRUE
S02	cg01819281	0.00171424	0.966001	0.0220313	0.929927	3	49054887	R	II	DALRD3	Body	shore	Body-shore	chr3:49055214-49056317	NA	NA
S02	cg03590257	0.000799289	-0.976827	0.00804908	-0.964314	4	17805193	F	II	DCAF16	Body	opensea	Body-opensea		NA	NA
S02	cg18874136	0.0252041	0.867412	0.0176689	0.939573	18	49866210	F	II	DCC	TSS1500	shelf	TSS1500-shelf	chr18:49868377-49868759	NA	NA		rs34660696
S02	cg10505443	0.0442	-0.823043	0.00273732	-0.982645	3	36779024	R	II	DCLK3	Body	opensea	Body-opensea		NA	NA
S02	cg07342790	0.0129316	-0.905655	0.000391056	-0.995263	11	102962134	F	II	DCUN1D5	Body	shore	Body-shore	chr11:102962274-102963049	NA	NA
S02	cg00804078	0.00160697	0.967088	0.0406038	0.894279	6	110736941	F	II	DDO	TSS200	opensea	TSS200-opensea		TRUE	NA
S02	cg13660719	0.00711874	-0.930296	0.0464634	-0.884217	6	30852963	F	II	DDR1	5'UTR	shore	5'UTR-shore	chr6:30852102-30852676	NA	NA
S02	cg09144422	0.0004434	-0.982757	0.038922	-0.89725	16	68056595	R	II	DDX28	1stExon	island	1stExon-island	chr16:68056582-68057353	NA	NA
S02	cg06311804	0.0230598	-0.873307	0.00621776	-0.969973	12	12966005	F	II	DDX47	TSS1500	shore	TSS1500-shore	chr12:12966123-12966349	TRUE	NA
S02	cg04130657	0.0461426	0.819069	0.0410625	0.893475	1	161102858	R	II	DEDD	TSS1500	shore	TSS1500-shore	chr1:161102107-161102536	NA	NA
S02	cg19810628	0.0498695	0.811656	0.0142294	-0.947737	11	71545243	R	II	DEFB108B	Body	opensea	Body-opensea		NA	NA
S02	cg17888219	0.000541296	-0.980943	0.0446454	-0.887293	20	139576	R	II	DEFB127	Body	opensea	Body-opensea		NA	NA			rs6118041
S02	cg19209799	0.0235261	0.872004	0.0184477	0.937798	3	185908157	R	II	DGKG	Body	shelf	Body-shelf	chr3:185911344-185912228	NA	NA
S02	cg02269097	0.0413458	-0.829033	0.0266928	-0.920283	12	49487944	R	II	DHH	Body	shore	Body-shore	chr12:49487963-49488202	TRUE	TRUE
S02	cg02764409	0.00989559	-0.917639	0.00713881	-0.967067	12	125438479	F	II	DHX37	Body	opensea	Body-opensea		NA	NA		rs4516060
S02	cg17330278	0.0312989	0.851845	0.00165524	0.987596	10	631304	R	II	DIP2C	Body	shore	Body-shore	chr10:630309-630950	NA	NA
S02	cg06504205	0.0480275	0.815286	0.0458721	-0.885213	2	218465569	F	II	DIRC3	Body	opensea	Body-opensea		NA	NA		rs12475293
S02	cg21945930	0.0367322	-0.839141	0.0206204	-0.932973	7	96631580	F	II	DLX6AS	Body	island	Body-island	chr7:96631383-96631800	NA	TRUE
S02	cg05869429	0.0184899	0.886819	0.0400075	0.895328	10	124356960	R	II	DMBT1	Body	opensea	Body-opensea		NA	NA
S02	cg13137476	0.000707855	-0.978197	0.0377217	-0.899396	2	183580694	F	I	DNAJC10	TSS1500	island	TSS1500-island	chr2:183580693-183581202	NA	NA
S02	cg13561081	0.0083866	-0.924264	0.0189973	-0.936561	13	43596606	F	II	DNAJC15	TSS1500	shore	TSS1500-shore	chr13:43597504-43597856	NA	NA
S02	cg07028869	0.00851705	-0.92367	0.00957711	-0.959912	12	49741164	R	II	DNAJC22	5'UTR	shore	5'UTR-shore	chr12:49738680-49740841	NA	TRUE
S02	cg18458373	0.0103658	0.915677	0.0102298	0.958103	5	169483281	R	II	DOCK2	Body	opensea	Body-opensea		NA	NA
S02	cg11485823	0.0171436	-0.891098	0.0159065	-0.943684	6	30921592	R	II	DPCR1	3'UTR	shore	3'UTR-shore	chr6:30923208-30923624	NA	NA
S02	cg20972466	0.00447007	-0.944902	0.0314668	-0.910956	16	89679595	F	II	DPEP1	TSS200	opensea	TSS200-opensea		NA	NA			rs79604922
S02	cg18604568	0.00118833	0.97172	0.045927	0.885121	5	146832356	R	I	DPYSL3	Body	shore	Body-shore	chr5:146832560-146833938	NA	NA
S02	cg09386376	0.0130169	-0.905339	0.00648691	-0.96911	11	638939	R	II	DRD4	Body	island	Body-island	chr11:636906-640628	NA	NA
S02	cg14848767	0.0111143	-0.91264	0.0326079	-0.908796	17	17991639	F	II	DRG2	Body	shore	Body-shore	chr17:17991080-17991581	NA	NA
S02	cg19753867	0.0201784	-0.881659	0.0478107	-0.881962	20	35383166	R	II	DSN1	Body	opensea	Body-opensea		TRUE	TRUE
S02	cg27331495	0.0143312	-0.900594	0.0301845	-0.913414	5	118324619	F	II	DTWD2	TSS1500	shore	TSS1500-shore	chr5:118323847-118324404	NA	NA
S02	cg17718377	0.00364658	-0.950281	0.0253517	-0.922998	12	113495619	R	II	DTX1	TSS200	shore	TSS200-shore	chr12:113494389-113495534	TRUE	NA
S02	cg15040499	0.0415149	0.828673	0.0416726	0.892411	17	35861263	R	II	DUSP14	5'UTR	opensea	5'UTR-opensea		NA	TRUE
S02	cg08074820	0.0375783	0.837245	0.022553	0.928817	20	2733358	F	II	EBF4	Body	island	Body-island	chr20:2732746-2733630	NA	NA
S02	cg05618426	0.00151441	-0.968055	0.00761106	-0.965625	4	148401958	R	II	EDNRA	TSS200	shore	TSS200-shore	chr4:148402198-148402760	NA	NA
S02	cg10792120	0.00321808	0.953317	0.0046105	0.975414	13	78550373	F	II	EDNRB	TSS1500	opensea	TSS1500-opensea		NA	NA		rs12720098
S02	cg17877237	0.0333251	0.846994	0.0108823	0.956332	13	32497491	R	II	EEF1DP3	Body	opensea	Body-opensea		NA	TRUE
S02	cg16589260	0.0117602	0.910098	0.00180378	0.986864	7	55225082	R	II	EGFR	Body	opensea	Body-opensea		NA	NA
S02	cg13478757	0.00131792	-0.97021	0.0156365	-0.944327	9	140515874	R	II	EHMT1	Body	shelf	Body-shelf	chr9:140512892-140513420	NA	NA
S02	cg07898120	0.00410729	0.947206	0.0109463	0.95616	6	31854882	R	II	EHMT2	Body	shelf	Body-shelf	chr6:31856896-31857104	NA	NA
S02	cg19577206	0.000366371	-0.984331	0.0230349	-0.927799	6	31866825	R	II	EHMT2	TSS1500	shore	TSS1500-shore	chr6:31867691-31867957	NA	NA
S02	cg17031926	0.0384219	0.835374	0.013113	0.950522	4	99830489	R	II	EIF4E	Body	opensea	Body-opensea		NA	TRUE
S02	cg16631384	0.0112414	0.912134	0.0215476	0.930964	5	176070735	R	II	EIF4E1B	Body	shelf	Body-shelf	chr5:176074138-176074623	NA	TRUE
S02	cg25382032	0.000528451	0.981171	0.0288577	0.915992	3	184035178	F	II	EIF4G1	Body	shore	Body-shore	chr3:184032166-184033242	NA	NA	low-CpG:185517803-185518280
S02	cg17959580	0.0215418	-0.87764	0.0162417	-0.942891	22	37824617	F	II	ELFN2	TSS1500	shore	TSS1500-shore	chr22:37823011-37824119	TRUE	NA
S02	cg26116525	0.0226134	0.874567	0.0169968	0.941124	11	62371596	R	II	EML3	Body	shore	Body-shore	chr11:62368454-62370491	NA	NA
S02	cg13997788	0.0182293	0.887636	0.00495836	0.97419	2	46593223	R	I	EPAS1	Body	opensea	Body-opensea		NA	TRUE
S02	cg18901355	0.00893125	-0.921811	0.022895	-0.928094	8	21910989	F	II	EPB49	TSS1500	shelf	TSS1500-shelf	chr8:21914275-21914525	NA	NA		rs75936484
S02	cg19648552	0.0126549	-0.906686	0.0249803	-0.923758	19	56200391	R	I	EPN1	Body	shelf	Body-shelf	chr19:56196666-56197119	NA	NA
S02	cg07841815	0.00457143	-0.944275	0.00615468	-0.970177	7	100318223	F	II	EPO	TSS200	island	TSS200-island	chr7:100318106-100318684	NA	TRUE
S02	cg19258882	0.0200395	-0.882075	0.00893454	-0.961732	12	56472805	F	II	ERBB3	TSS1500	island	TSS1500-island	chr12:56472792-56474393	NA	NA
S02	cg03507641	0.00645727	-0.933651	0.0340216	-0.906153	12	1598243	R	II	ERC1	Body	opensea	Body-opensea		NA	TRUE
S02	cg20079306	0.015451	-0.896714	0.0482404	-0.881247	20	34129701	R	I	ERGIC3	TSS200	island	TSS200-island	chr20:34129537-34130038	NA	NA
S02	cg17691292	0.0150462	-0.898101	0.0364907	0.90162	8	95654019	R	I	ESRP1	Body	island	Body-island	chr8:95653898-95654733	NA	NA		rs77399168
S02	cg03295554	0.0465271	-0.818292	0.0398533	-0.8956	11	128395450	F	II	ETS1	Body	shelf	Body-shelf	chr11:128391712-128392611	NA	NA
S02	cg14805382	0.0142428	-0.900906	0.0391873	-0.896779	7	133198736	R	II	EXOC4	Body	opensea	Body-opensea		NA	TRUE
S02	cg24123106	0.000582872	-0.980222	0.0226123	-0.928692	6	123100471	R	II	FABP7	TSS200	opensea	TSS200-opensea		NA	TRUE
S02	cg10237542	0.0114466	0.911324	0.0489558	0.880061	1	51168010	R	II	FAF1	Body	opensea	Body-opensea		NA	TRUE
S02	cg04638265	0.0490911	-0.813183	0.00327699	0.980429	10	14628301	R	II	FAM107B	Body	opensea	Body-opensea		NA	TRUE
S02	cg09645475	0.034505	-0.844234	0.0141963	-0.947819	20	815316	F	II	FAM110A	TSS1500	shore	TSS1500-shore	chr20:814120-814755	NA	NA
S02	cg17189568	0.0383952	-0.835433	0.021061	-0.932015	8	53477264	F	II	FAM150A	Body	shore	Body-shore	chr8:53477544-53478627	NA	NA
S02	cg14553740	0.00517975	-0.940646	0.0284077	-0.916876	9	18976715	R	II	FAM154A	Body	opensea	Body-opensea		NA	TRUE
S02	cg22647566	0.0304369	0.853953	0.0260942	0.921489	10	116616356	F	II	FAM160B1	Body	opensea	Body-opensea		NA	TRUE
S02	cg08644678	0.0122018	-0.908399	0.0318624	-0.910204	4	17711202	F	I	FAM184B	Body	shore	Body-shore	chr4:17710710-17711065	NA	NA			rs61746445
S02	cg02963866	0.0141409	0.901268	0.00198206	0.986011	15	29612015	F	II	FAM189A1	Body	opensea	Body-opensea		NA	TRUE
S02	cg20786489	0.00957572	0.919	0.0352953	0.903802	4	91052378	F	I	FAM190A	5'UTR	shelf	5'UTR-shelf	chr4:91048411-91049682	NA	NA
S02	cg15687147	0.00352371	0.951132	0.00670161	0.96843	4	91570600	F	II	FAM190A	Body	opensea	Body-opensea		NA	NA
S02	cg15187790	0.0340478	0.845298	0.0206818	0.932839	22	48916910	R	II	FAM19A5	Body	opensea	Body-opensea		NA	NA
S02	cg09795794	0.00352174	0.951146	0.0378797	0.899112	17	66531872	F	II	FAM20A	3'UTR	opensea	3'UTR-opensea		NA	NA		rs12453086
S02	cg09156721	0.040447	0.830959	0.0144958	0.947084	16	88787594	R	II	FAM38A	Body	island	Body-island	chr16:88787564-88787782	NA	NA
S02	cg10090418	0.0118256	-0.909845	0.0440309	-0.888342	2	16767476	R	II	FAM49A	Body	opensea	Body-opensea		NA	NA
S02	cg02234352	0.0455354	-0.820303	0.0492752	-0.879533	8	7571936	F	I	FAM90A13	TSS1500	opensea	TSS1500-opensea		NA	NA
S02	cg18252102	0.0062768	-0.934595	0.0272073	-0.919254	13	98796790	R	II	FARP1	5'UTR	shore	5'UTR-shore	chr13:98794398-98796241	NA	NA
S02	cg21126338	0.0228975	0.873764	0.0109903	0.956042	13	99084698	F	II	FARP1	Body	opensea	Body-opensea		NA	NA		rs6491426
S02	cg06244497	0.0114258	0.911406	0.012278	0.952656	19	39466575	F	II	FBXO17	TSS200	shore	TSS200-shore	chr19:39465846-39466403	NA	TRUE
S02	cg22361859	0.0363094	0.840097	0.011919	0.953588	17	37123638	F	I	FBXO47	1stExon	opensea	1stExon-opensea		TRUE	NA
S02	cg17874670	0.0321573	0.849772	0.00421147	0.976858	5	141972831	R	II	FGF1	3'UTR	opensea	3'UTR-opensea		NA	NA
S02	cg27139491	0.00191535	-0.96405	0.0452389	-0.886285	11	69519214	R	I	FGF19	TSS200	island	TSS200-island	chr11:69517840-69519929	NA	TRUE
S02	cg20663448	0.0161412	0.89439	0.012612	0.951797	6	76204308	F	II	FILIP1	TSS1500	opensea	TSS1500-opensea		NA	NA
S02	cg26066597	0.000853312	0.976053	0.0052477	0.973192	14	21540022	F	II	FLJ10357	Body	island	Body-island	chr14:21539711-21540045	NA	NA		rs943991
S02	cg20945531	0.0274875	-0.86139	0.0262804	-0.921113	6	114225012	F	II	FLJ34503	TSS1500	opensea	TSS1500-opensea		NA	TRUE		rs74343473
S02	cg19642727	0.0282471	0.85944	0.0139881	0.948333	1	853876	F	II	FLJ39609	Body	shore	Body-shore	chr1:854765-854973	NA	NA
S02	cg15126273	0.000409987	-0.983422	0.0391381	-0.896866	13	28578045	F	II	FLT3	3'UTR	opensea	3'UTR-opensea		NA	NA
S02	cg09335314	0.0258201	-0.865762	0.00934777	-0.960557	2	216258430	F	II	FN1	Body	opensea	Body-opensea		NA	NA
S02	cg07891774	0.0138532	-0.902294	0.037099	-0.900518	17	80560124	R	II	FOXK2	3'UTR	shore	3'UTR-shore	chr17:80559025-80559450	NA	NA
S02	cg10822352	0.0309995	0.852574	0.0180661	0.938664	10	13876378	R	II	FRMD4A	Body	opensea	Body-opensea		NA	TRUE
S02	cg16485048	0.0138642	0.902255	0.0196648	0.935074	10	13749193	F	II	FRMD4A	Body	opensea	Body-opensea		TRUE	NA	low-CpG:13789184-13789672	rs11258541
S02	cg16995086	0.015761	0.895664	0.00486949	0.9745	13	32614209	F	II	FRY	Body	opensea	Body-opensea		NA	TRUE			rs74044318
S02	cg21228642	0.0225651	0.874704	0.0257458	0.922195	9	71713728	F	I	FXN	Body	opensea	Body-opensea		NA	TRUE			rs12115393
S02	cg19646165	0.00767392	-0.927595	0.00322155	-0.980651	17	7144367	F	II	GABARAP	Body	shore	Body-shore	chr17:7145479-7146709	NA	NA
S02	cg14735329	0.019381	0.884069	0.0290104	0.915694	5	161115590	F	II	GABRA6	Body	opensea	Body-opensea		NA	NA		rs12515419
S02	cg05593325	0.0225396	-0.874777	0.038458	-0.898077	9	101569696	R	II	GALNT12	TSS1500	shore	TSS1500-shore	chr9:101569905-101570349	NA	NA
S02	cg01089001	0.000800046	0.976816	0.00947088	0.96021	11	11610742	F	II	GALNTL4	Body	opensea	Body-opensea		NA	TRUE
S02	cg14523054	0.0396238	0.832741	0.0131072	0.950537	9	128025451	F	I	GAPVD1	5'UTR	shore	5'UTR-shore	chr9:128023933-128024596	NA	NA
S02	cg03058371	0.000819782	-0.97653	0.00342894	-0.979827	1	155198391	F	II	GBAP1	TSS1500	shore	TSS1500-shore	chr1:155197116-155197534	NA	NA
S02	cg09418618	0.00285147	0.956077	0.0107635	0.956651	8	75266264	F	II	GDAP1	Body	shelf	Body-shelf	chr8:75262521-75263044	NA	NA			rs79492813
S02	cg10216884	0.0358303	-0.841185	0.0335347	-0.907059	17	40347281	R	II	GHDC	TSS1500	opensea	TSS1500-opensea		NA	NA
S02	cg06483441	0.0021671	0.961746	0.0175659	0.939809	5	102442571	R	II	GIN1	Body	opensea	Body-opensea		NA	NA
S02	cg08541962	0.00109244	0.97289	0.0357488	0.902971	10	35894321	R	II	GJD4	TSS200	shelf	TSS200-shelf	chr10:35896518-35897461	NA	NA
S02	cg23031939	0.00295438	-0.955286	0.0168994	-0.941351	11	134216076	F	II	GLB1L2	Body	shelf	Body-shelf	chr11:134211759-134212611	NA	NA		rs77403965
S02	cg04010205	0.000939872	0.974863	0.00436423	0.9763	9	4118274	R	II	GLIS3	Body	island	Body-island	chr9:4117825-4118594	NA	NA		rs75462592
S02	cg26736878	0.00105437	-0.973369	0.0119242	-0.953574	19	17688160	R	II	GLT25D1	Body	island	Body-island	chr19:17688012-17688373	NA	NA
S02	cg24470309	7.56805e-05	0.992888	0.00498786	0.974087	7	2817721	F	II	GNA12	Body	opensea	Body-opensea		NA	TRUE		rs77872844	rs75932783
S02	cg26282150	0.0237636	0.871345	0.0339023	0.906375	1	110091625	R	II	GNAI3	Body	shore	Body-shore	chr1:110091039-110091590	NA	NA
S02	cg01715551	0.00247804	0.959075	0.0497005	0.878832	20	57426789	F	II	GNAS	TSS1500	island	TSS1500-island	chr20:57426729-57427047	TRUE	NA		rs57307322
S02	cg15198068	0.0455088	0.820357	0.0491845	0.879683	22	19843949	F	II	GNB1L	TSS1500	shore	TSS1500-shore	chr22:19841883-19843010	NA	NA		rs34641643	rs34513676
S02	cg06225589	0.0151692	0.897677	0.0205731	0.933076	16	850880	F	II	GNG13	TSS200	shore	TSS200-shore	chr16:850227-850806	NA	NA
S02	cg02600974	0.0221239	-0.875962	0.0129307	-0.950984	9	88713706	R	II	GOLM1	5'UTR	island	5'UTR-island	chr9:88713705-88714908	NA	NA
S02	cg21014972	0.0299563	0.855141	0.0250684	0.923577	2	241380248	F	II	GPC1	Body	shelf	Body-shelf	chr2:241374410-241376320	NA	NA
S02	cg04412715	0.0211663	0.878735	0.0105349	0.95727	3	32208500	F	II	GPD1L	3'UTR	opensea	3'UTR-opensea		NA	NA
S02	cg05662500	0.044307	-0.822822	0.0271787	-0.919311	3	32147877	R	II	GPD1L	TSS1500	island	TSS1500-island	chr3:32147826-32148874	NA	NA
S02	cg19696983	0.0140031	-0.901758	0.015	-0.945857	2	207068254	R	II	GPR1	5'UTR	opensea	5'UTR-opensea		NA	NA
S02	cg18715243	0.00904895	-0.921291	0.0314992	-0.910894	8	37658755	R	II	GPR124	Body	shelf	Body-shelf	chr8:37654048-37656100	NA	NA
S02	cg18022769	0.0146772	0.89938	0.0483406	0.88108	10	25882008	F	II	GPR158	Body	opensea	Body-opensea		NA	NA
S02	cg26834713	0.0149703	0.898363	0.0410644	0.893472	2	241567666	F	I	GPR35	TSS1500	shelf	TSS1500-shelf	chr2:241569691-241570138	NA	NA		rs76676433
S02	cg09119349	0.0310157	-0.852535	0.00579817	-0.971344	19	46094869	R	II	GPR4	Body	island	Body-island	chr19:46094334-46095111	NA	NA
S02	cg14946334	0.037894	-0.836542	0.0441155	0.888197	14	91700155	F	I	GPR68	3'UTR	island	3'UTR-island	chr14:91700081-91701238	NA	NA		rs76213313
S02	cg01876338	0.0183424	0.88728	0.0328435	0.908353	2	54087008	F	II	GPR75	5'UTR	island	5'UTR-island	chr2:54086776-54087266	NA	TRUE
S02	cg17582100	0.0269158	0.862875	0.022973	0.927929	3	151034009	F	II	GPR87	5'UTR	opensea	5'UTR-opensea		NA	TRUE		rs35064559
S02	cg17666994	0.0276136	0.861065	0.0212825	0.931535	5	90076860	R	II	GPR98	Body	opensea	Body-opensea		NA	NA
S02	cg25218470	0.0292183	-0.856983	0.0483002	-0.881147	5	125759767	F	II	GRAMD3	Body	shore	Body-shore	chr5:125759047-125759298	NA	NA
S02	cg15550350	0.000358226	0.984506	0.0358812	0.902729	3	141497168	R	II	GRK7	1stExon	island	1stExon-island	chr3:141497158-141497492	NA	NA			rs55712018
S02	cg10248878	0.0201975	0.881601	0.0304557	0.912891	4	54965109	F	II	GSX2	TSS1500	shore	TSS1500-shore	chr4:54966163-54968063	NA	NA			rs77290075
S02	cg11340951	0.0103893	0.91558	0.016217	0.94295	2	48848421	R	II	GTF2A1L	Body	shelf	Body-shelf	chr2:48844751-48844985	NA	NA
S02	cg17811845	0.0395522	0.832897	0.0220618	-0.929862	1	89358043	R	II	GTF2B	TSS1500	shore	TSS1500-shore	chr1:89356963-89357391	NA	NA
S02	cg06049111	0.00497093	0.941867	0.0355315	0.903369	6	42145539	R	II	GUCA1A	Body	shore	Body-shore	chr6:42145847-42146053	NA	TRUE
S02	cg23523811	0.00187451	0.964438	0.00364503	0.978987	12	14804010	R	II	GUCY2C	Body	opensea	Body-opensea		NA	TRUE
S02	cg18791730	0.000774557	-0.977189	0.0431058	-0.88993	1	119910205	F	II	HAO2	TSS1500	opensea	TSS1500-opensea		TRUE	NA
S02	cg03934392	0.0110916	0.912731	0.0135725	0.949367	11	1769152	R	I	HCCA2	Body	island	Body-island	chr11:1768979-1770712	NA	NA
S02	cg02093168	0.00460822	0.944049	0.0330592	0.907948	11	1647038	F	II	HCCA2	Body	opensea	Body-opensea		NA	NA
S02	cg15514654	0.0259317	-0.865466	0.0186974	-0.937235	11	1669317	R	II	HCCA2	Body	opensea	Body-opensea		NA	NA			rs74998169
S02	cg06819687	0.000395687	-0.983714	0.0444136	-0.887688	6	31165567	F	I	HCG27	Body	island	Body-island	chr6:31165412-31165923	NA	NA		rs72545987
S02	cg20793809	0.0467756	0.817791	0.00495985	0.974184	1	32757482	R	II	HDAC1	TSS1500	island	TSS1500-island	chr1:32757414-32758034	NA	NA
S02	cg13986089	0.0132657	0.904424	0.0451082	0.886506	19	4483511	F	II	HDGF2	Body	island	Body-island	chr19:4483031-4483646	NA	NA
S02	cg01663825	0.000472066	-0.982207	0.00853076	-0.962899	7	43238739	R	I	HECW1	5'UTR	opensea	5'UTR-opensea		NA	TRUE
S02	cg20667364	0.00956664	-0.919039	0.0403509	-0.894723	19	46807466	F	I	HIF3A	Body	island	Body-island	chr19:46806998-46807617	TRUE	NA			rs34609485
S02	cg03752800	0.0379933	0.836322	0.0330112	0.908038	12	51346423	R	II	HIGD1C	TSS1500	opensea	TSS1500-opensea		NA	NA
S02	cg02756170	0.0326166	0.848674	0.00374341	0.978609	5	102465317	F	II	HISPPD1	1stExon	opensea	1stExon-opensea		NA	NA
S02	cg13778975	0.0420391	-0.827561	0.015281	-0.945179	6	25727019	F	II	HIST1H2AA	TSS1500	shore	TSS1500-shore	chr6:25726454-25726722	NA	NA		rs4711096
S02	cg03972606	0.0322456	0.849561	0.0162778	0.942806	2	234750062	F	I	HJURP	Body	opensea	Body-opensea		NA	NA
S02	cg18902440	0.0116781	0.910417	0.0194334	0.935587	6	32632036	R	II	HLA-DQB1	Body	shore	Body-shore	chr6:32632158-32633027	NA	NA			rs41263804
S02	cg10218546	0.0445634	0.822294	0.0255082	0.922679	6	32729823	F	I	HLA-DQB2	Body	island	Body-island	chr6:32729342-32729877	NA	NA
S02	cg14611750	0.0293526	-0.856646	0.00352348	-0.979457	20	30102125	R	I	HM13	TSS200	island	TSS200-island	chr20:30102057-30102856	NA	NA
S02	cg08511818	0.0168543	-0.892039	0.0317702	-0.910379	20	30104637	F	II	HM13	Body	shore	Body-shore	chr20:30102057-30102856	NA	TRUE
S02	cg10800833	0.00725868	0.929605	0.0135533	0.949415	4	57521657	R	I	HOPX	Body	island	Body-island	chr4:57521621-57522703	TRUE	NA
S02	cg18498593	0.0264269	0.864156	0.00121767	0.989894	17	46806134	F	II	HOXB13	TSS200	island	TSS200-island	chr17:46805553-46806148	NA	NA
S02	cg25677394	0.0284909	0.85882	0.0307829	0.912263	3	11178758	R	II	HRH1	TSS200	opensea	TSS200-opensea		TRUE	TRUE
S02	cg16925499	0.026519	0.863914	0.025889	0.921905	10	118502705	F	II	HSPA12A	TSS1500	island	TSS1500-island	chr10:118500868-118502706	NA	NA		rs12778096
S02	cg10029427	0.00341958	-0.951866	0.00878079	-0.962174	6	31778258	R	II	HSPA1L	Body	shelf	Body-shelf	chr6:31774475-31774862	NA	NA
S02	cg05451388	0.0292545	0.856892	0.024253	0.925256	3	183817678	F	II	HTR3E	TSS1500	opensea	TSS1500-opensea		NA	NA		rs10937162
S02	cg21204600	0.0355284	0.841875	0.0460356	0.884937	6	8651682	F	II	HULC	TSS1500	opensea	TSS1500-opensea		NA	NA
S02	cg05749271	0.00310965	0.954116	0.00284889	0.982176	11	306625	F	II	IFITM2	TSS1500	shelf	TSS1500-shelf	chr11:304079-304379	NA	TRUE
S02	cg26723237	0.00907616	-0.921171	0.000484337	-0.994537	15	65643176	R	II	IGDCC3	Body	opensea	Body-opensea		NA	NA
S02	cg16007541	0.00428994	-0.946034	0.048007	-0.881635	11	18728598	R	II	IGSF22	Body	shore	Body-shore	chr11:18727320-18727727	NA	NA
S02	cg20060523	0.0459758	-0.819407	0.0208345	0.932506	4	142557759	R	I	IL15	5'UTR	island	5'UTR-island	chr4:142557388-142558323	NA	TRUE
S02	cg17132070	0.0147245	0.899215	0.0399549	0.895421	6	52101605	R	II	IL17F	3'UTR	opensea	3'UTR-opensea		NA	NA		rs11465554
S02	cg22870661	0.0178238	0.888917	0.00522469	0.973271	3	57144290	R	II	IL17RD	Body	opensea	Body-opensea		NA	TRUE
S02	cg08241514	0.000650983	-0.979095	0.0256076	-0.922476	22	50438769	F	II	IL17REL	Body	island	Body-island	chr22:50438257-50438776	NA	NA
S02	cg27068297	0.00922326	-0.920526	0.020169	-0.933961	22	50451975	R	II	IL17REL	TSS1500	shore	TSS1500-shore	chr22:50453056-50454137	NA	NA
S02	cg11304234	0.0155409	0.896409	0.0131624	0.950397	11	112034801	R	II	IL18	5'UTR	opensea	5'UTR-opensea		NA	NA	low-CpG:111540000-111540056
S02	cg23032421	0.0431101	-0.825309	0.0492121	0.879637	3	3152038	F	II	IL5RA	5'UTR	opensea	5'UTR-opensea		NA	TRUE
S02	cg25839482	0.0275885	-0.861129	0.0268132	-0.920042	15	75931953	R	II	IMP3	3'UTR	island	3'UTR-island	chr15:75931952-75932782	NA	NA
S02	cg21532760	0.0132095	0.90463	0.00693832	0.967688	2	99120630	F	II	INPP4A	5'UTR	opensea	5'UTR-opensea		NA	TRUE
S02	cg06245214	0.0316455	-0.851005	0.0388856	-0.897315	10	134454279	R	II	INPP5A	Body	opensea	Body-opensea		NA	NA
S02	cg13727618	0.0130285	0.905296	0.0162923	0.942772	19	7145317	F	II	INSR	Body	shelf	Body-shelf	chr19:7142907-7143109	NA	NA
S02	cg05223392	0.00941575	0.919689	0.0287778	0.916149	7	2647927	R	I	IQCE	Body	shelf	Body-shelf	chr7:2645524-2645765	NA	NA
S02	cg17128892	0.00565617	-0.937948	0.005486	-0.972385	4	185374766	R	II	IRF2	5'UTR	shelf	5'UTR-shelf	chr4:185377596-185377810	TRUE	NA
S02	cg12524553	0.0257678	-0.865902	0.0032441	-0.98056	20	32952045	R	II	ITCH	5'UTR	shore	5'UTR-shore	chr20:32950984-32951969	NA	NA
S02	cg03013554	0.0374385	0.837557	0.0347323	0.904838	21	46320816	R	II	ITGB2	Body	shore	Body-shore	chr21:46321397-46321644	NA	NA
S02	cg06922496	0.0191653	0.884729	0.00078859	0.992437	16	87723693	F	II	JPH3	Body	island	Body-island	chr16:87723171-87724100	NA	NA		rs34478943
S02	cg11737172	0.00137927	0.969521	0.00438244	0.976234	8	1923052	F	I	KBTBD11	5'UTR	shore	5'UTR-shore	chr8:1921559-1922872	TRUE	NA
S02	cg02076848	0.00534137	0.939718	0.0393638	0.896466	1	111147106	R	II	KCNA2	Body	shore	Body-shore	chr1:111148983-111150186	NA	NA
S02	cg16773028	0.0231217	0.873133	0.00448027	0.975881	1	111148339	R	II	KCNA2	5'UTR	shore	5'UTR-shore	chr1:111148983-111150186	NA	NA
S02	cg01367751	0.0120211	0.90909	0.0494032	0.879322	7	120380099	F	II	KCND2	Body	opensea	Body-opensea		NA	TRUE
S02	cg24899806	0.0150477	-0.898095	0.0492671	-0.879546	7	119914282	R	II	KCND2	1stExon	shore	1stExon-shore	chr7:119915062-119915485	NA	NA
S02	cg04008557	0.00123352	0.971185	0.0234213	0.926988	11	2826328	R	II	KCNQ1	Body	shelf	Body-shelf	chr11:2828445-2828884	NA	NA
S02	cg25741120	0.000335837	0.984999	0.0340073	0.906179	11	2482223	R	II	KCNQ1	TSS1500	opensea	TSS1500-opensea		NA	NA
S02	cg09184429	0.00680019	-0.931891	0.0371933	-0.900348	20	62103400	F	II	KCNQ2	Body	island	Body-island	chr20:62102541-62103995	NA	NA
S02	cg11999255	0.0175905	-0.88966	0.0453635	-0.886074	2	18058717	R	II	KCNS3	TSS1500	shore	TSS1500-shore	chr2:18059038-18059245	NA	NA		rs34626000
S02	cg12639558	0.00594727	-0.936354	0.0485426	-0.880745	12	121958832	F	II	KDM2B	Body	opensea	Body-opensea		NA	NA
S02	cg03556944	0.0138414	0.902337	0.0434836	0.88928	19	5142391	F	II	KDM4B	Body	island	Body-island	chr19:5142142-5142392	NA	NA
S02	cg09934706	0.0247252	0.868707	0.0337711	0.906619	19	5147855	R	II	KDM4B	Body	island	Body-island	chr19:5147854-5148176	NA	NA
S02	cg23087944	0.0396004	0.832792	0.0262921	0.92109	17	7757148	R	I	KDM6B	3'UTR	island	3'UTR-island	chr17:7756572-7757652	NA	NA			rs11553166
S02	cg03194151	0.00208232	-0.962506	0.0339165	-0.906348	16	27564888	F	II	KIAA0556	Body	shelf	Body-shelf	chr16:27560979-27561560	NA	NA
S02	cg04491389	0.0138322	-0.90237	0.0163129	-0.942724	17	44214771	R	II	KIAA1267	Body	opensea	Body-opensea		NA	TRUE
S02	cg24112454	0.0015536	0.967642	0.00678468	0.968169	14	93896430	F	II	KIAA1409	5'UTR	shore	5'UTR-shore	chr14:93896736-93897466	NA	NA
S02	cg04122324	0.0169674	-0.89167	0.0116156	-0.954382	13	45563586	R	I	KIAA1704	TSS200	island	TSS200-island	chr13:45563288-45564002	NA	NA	high-CpG:44461554-44461636
S02	cg02452586	0.000277754	0.986361	0.0382216	0.8985	1	233497903	F	II	KIAA1804	Body	island	Body-island	chr1:233497707-233497917	NA	NA		rs45529431
S02	cg09985560	0.0389493	-0.834214	0.0140749	-0.948118	6	33358866	F	II	KIFC1	TSS1500	shore	TSS1500-shore	chr6:33359097-33359975	NA	NA
S02	cg17079328	0.0175289	0.889858	0.0226356	0.928642	6	33374387	F	II	KIFC1	Body	shelf	Body-shelf	chr6:33377929-33379167	NA	NA
S02	cg19495969	0.0463558	-0.818638	0.0250972	0.923518	11	126443490	F	I	KIRREL3	Body	opensea	Body-opensea		NA	TRUE
S02	cg09997244	0.0192146	0.884578	0.0495498	0.87908	11	126354169	R	II	KIRREL3	Body	opensea	Body-opensea		NA	TRUE
S02	cg17399545	0.0330693	0.847599	0.0435896	0.889098	12	88972226	R	II	KITLG	Body	shore	Body-shore	chr12:88973460-88974666	NA	TRUE
S02	cg16370701	0.00199041	-0.963348	0.0442968	-0.887888	6	43029051	R	II	KLC4	5'UTR	shore	5'UTR-shore	chr6:43026939-43027841	NA	NA
S02	cg08525314	0.0394445	0.833131	0.0256825	0.922324	19	1854819	F	I	KLF16	Body	island	Body-island	chr19:1854468-1854863	NA	TRUE
S02	cg07076342	0.000591287	-0.980079	0.0276916	-0.91829	6	42981435	F	II	KLHDC3	TSS1500	island	TSS1500-island	chr6:42981408-42982077	NA	NA
S02	cg22114309	0.0193821	0.884066	0.00318163	0.980811	1	895869	F	I	KLHL17	TSS200	island	TSS200-island	chr1:894313-902654	NA	NA		rs72891151
S02	cg00103568	0.0385238	0.835149	0.0367004	0.901239	1	6659266	R	II	KLHL21	Body	island	Body-island	chr1:6659125-6659505	NA	NA
S02	cg06371489	0.00248097	-0.95905	0.0293349	-0.915061	15	86309582	R	II	KLHL25	3'UTR	shelf	3'UTR-shelf	chr15:86312153-86313047	NA	NA
S02	cg16277405	0.0226744	0.874394	0.0162017	0.942986	5	137042224	R	II	KLHL3	Body	opensea	Body-opensea		NA	NA
S02	cg16224671	0.0484022	-0.814543	0.0173323	-0.940347	7	23146217	R	II	KLHL7	Body	shore	Body-shore	chr7:23145211-23146037	NA	NA
S02	cg05242523	0.00505426	0.941377	0.0357945	0.902888	19	51588750	F	II	KLK14	TSS1500	opensea	TSS1500-opensea		NA	NA			rs78353853
S02	cg05441107	0.00360063	-0.950597	0.00572591	-0.971583	10	134972886	F	I	KNDC1	TSS1500	shore	TSS1500-shore	chr10:134973510-134974311	NA	TRUE
S02	cg25564800	0.0285418	-0.85869	0.0226806	-0.928547	3	122234134	F	II	KPNA1	TSS1500	shore	TSS1500-shore	chr3:122233408-122233944	NA	NA
S02	cg20324165	0.00107194	0.973147	0.0439269	0.88852	12	53299145	R	II	KRT8	TSS1500	shore	TSS1500-shore	chr12:53297442-53297824	TRUE	NA
S02	cg06683078	0.00165895	0.966557	0.0436833	0.888937	21	46102242	R	II	KRTAP12-1	TSS200	opensea	TSS200-opensea		NA	NA
S02	cg17833394	0.00105438	0.973369	0.0429752	0.890155	21	32092557	F	II	KRTAP21-3	TSS1500	opensea	TSS1500-opensea		NA	NA
S02	cg10805440	0.00988281	-0.917693	0.0418137	-0.892165	21	31710627	R	II	KRTAP27-1	TSS1500	opensea	TSS1500-opensea		NA	NA
S02	cg14615959	0.0213515	-0.878194	0.0201674	-0.933965	9	133953606	R	II	LAMC3	Body	opensea	Body-opensea		NA	NA
S02	cg12446644	0.00169341	0.966209	0.00465566	0.975254	17	37026641	F	II	LASP1	Body	island	Body-island	chr17:37025737-37027104	NA	NA
S02	cg21886612	0.0144414	0.900206	0.0045133	0.975762	19	8274513	F	I	LASS4	5'UTR	island	5'UTR-island	chr19:8274241-8275045	NA	NA
S02	cg01915081	0.000609068	-0.979781	0.0374214	-0.899936	1	152748838	F	II	LCE1F	TSS200	opensea	TSS200-opensea		NA	NA
S02	cg05548349	0.0328797	-0.848049	0.0424141	-0.891124	9	139877624	F	II	LCNL1	5'UTR	shore	5'UTR-shore	chr9:139879489-139880580	NA	NA
S02	cg16724332	0.0433166	-0.824877	0.0395174	-0.896194	16	75149501	F	II	LDHD	Body	shore	Body-shore	chr16:75148398-75148864	NA	TRUE
S02	cg13924510	0.00976461	-0.918194	0.0255285	-0.922637	11	36112355	R	II	LDLRAD3	Body	opensea	Body-opensea		NA	TRUE
S02	cg20163796	0.0339318	0.845569	0.00657999	0.968814	1	202287239	F	II	LGR6	Body	opensea	Body-opensea		NA	NA
S02	cg14205632	0.0128768	-0.905858	0.0323533	-0.909276	7	104524118	F	II	LHFPL3	Body	opensea	Body-opensea		NA	TRUE
S02	cg26690648	0.0192615	0.884434	0.0324042	0.90918	5	38549214	F	II	LIFR	5'UTR	opensea	5'UTR-opensea		NA	TRUE
S02	cg15550049	0.0106586	-0.914477	0.037421	-0.899937	19	48641011	R	II	LIG1	Body	island	Body-island	chr19:48640718-48641014	NA	NA
S02	cg25810247	0.00352987	-0.951089	0.0207593	-0.93267	13	108867154	F	I	LIG4	5'UTR	island	5'UTR-island	chr13:108867107-108867364	NA	NA
S02	cg09608765	0.000641752	-0.979244	0.0156519	-0.94429	3	45636137	F	II	LIMD1	TSS200	shore	TSS200-shore	chr3:45635090-45635932	NA	NA
S02	cg26289155	0.0346644	0.843864	0.00362863	0.97905	17	73546144	R	II	LLGL2	Body	opensea	Body-opensea		TRUE	TRUE			rs72859227
S02	cg11807829	0.00438665	0.945423	0.0316372	0.910632	4	54458109	R	II	LNX1	TSS1500	opensea	TSS1500-opensea		NA	TRUE
S02	cg06928952	0.0477441	0.815851	0.0286118	-0.916474	16	87736670	R	II	LOC100129637	Body	island	Body-island	chr16:87736652-87736907	NA	NA
S02	cg24412117	0.000153205	-0.989877	0.0190133	-0.936525	10	93170566	F	II	LOC100188947	Body	island	Body-island	chr10:93169487-93170573	NA	NA
S02	cg13356253	0.0173864	0.890315	0.0186592	0.937321	2	54087189	F	I	LOC100302652	TSS200	island	TSS200-island	chr2:54086776-54087266	NA	TRUE	high-CpG:53940607-53940837
S02	cg07499553	0.0256421	-0.866237	0.0373223	-0.900115	5	150326312	F	II	LOC134466	TSS200	shore	TSS200-shore	chr5:150325904-150326194	NA	NA
S02	cg02231325	0.00203115	0.962973	0.0481995	0.881315	16	1120326	R	II	LOC146336	Body	island	Body-island	chr16:1120153-1120441	NA	NA			rs926514
S02	cg03888412	0.00112059	0.972542	0.0459842	0.885024	1	207990895	R	II	LOC148696	TSS1500	opensea	TSS1500-opensea		NA	TRUE
S02	cg15456742	0.0477316	-0.815876	0.00850619	-0.96297	1	207991729	F	II	LOC148696	Body	opensea	Body-opensea		NA	NA
S02	cg27558133	0.00780703	-0.926962	0.0160201	-0.943415	13	50463057	F	II	LOC220429	TSS1500	opensea	TSS1500-opensea		NA	NA			rs73194491
S02	cg08120511	0.0308178	0.853018	0.0497272	0.878788	13	19412184	R	II	LOC284232	Body	opensea	Body-opensea		NA	NA
S02	cg16086730	0.032535	0.848869	0.0397551	0.895773	5	9782142	F	II	LOC285692	Body	opensea	Body-opensea		NA	TRUE
S02	cg06486622	0.00157184	-0.967452	0.0249245	-0.923872	6	29718119	R	II	LOC285830	TSS1500	shore	TSS1500-shore	chr6:29716468-29717158	NA	NA
S02	cg25877549	0.00495347	0.94197	0.0364624	0.901671	4	158492858	F	II	LOC340017	TSS1500	opensea	TSS1500-opensea		NA	NA		rs17249440
S02	cg03684845	0.0295718	-0.856098	0.0383604	-0.898252	16	4606754	F	II	LOC342346	1stExon	opensea	1stExon-opensea		NA	NA		rs74005359	rs79620244
S02	cg01983698	0.019374	0.88409	0.00388393	0.978076	11	121973246	F	II	LOC399959	Body	opensea	Body-opensea		NA	NA		rs74651272
S02	cg02990742	0.0454076	-0.820563	0.00651587	-0.969018	18	72260713	F	II	LOC400657	Body	shelf	Body-shelf	chr18:72264517-72265964	NA	NA
S02	cg21140160	0.00507171	0.941275	0.0382361	0.898474	13	25508351	R	II	LOC646405	Body	shelf	Body-shelf	chr13:25506113-25506341	NA	NA			rs67059775
S02	cg26322739	0.00821531	0.925052	0.0131249	0.950492	2	86248333	R	II	LOC90784	Body	opensea	Body-opensea		NA	TRUE			rs12622009
S02	cg23640300	0.0117412	0.910172	0.0149226	0.946044	22	24059086	F	I	LOC91316	Body	island	Body-island	chr22:24059016-24059643	NA	NA			rs12160470
S02	cg09539739	0.0494136	0.812549	0.0431996	-0.889768	16	48277559	F	II	LONP2	TSS1500	shore	TSS1500-shore	chr16:48278058-48278655	NA	NA
S02	cg05580512	0.00887529	0.92206	0.0314615	0.910966	5	1463045	R	II	LPCAT1	3'UTR	shore	3'UTR-shore	chr5:1463343-1463851	NA	NA
S02	cg08005604	0.0173078	-0.890568	0.0117617	-0.953999	13	47128887	R	II	LRCH1	Body	shore	Body-shore	chr13:47126970-47128706	NA	NA
S02	cg12731671	0.00317963	-0.953599	0.0466652	-0.883878	20	6033516	F	II	LRRN4	5'UTR	island	5'UTR-island	chr20:6032675-6033517	NA	TRUE
S02	cg10808810	0.000131978	-0.990605	0.00220458	-0.984981	19	18429665	F	II	LSM4	Body	shelf	Body-shelf	chr19:18433642-18434178	NA	NA			rs74845873
S02	cg18248284	0.00445961	-0.944967	0.0383823	-0.898212	19	13215151	F	II	LYL1	TSS1500	shore	TSS1500-shore	chr19:13215244-13215543	TRUE	TRUE
S02	cg10838757	0.000219774	-0.987871	0.0263336	-0.921006	5	130507273	R	II	LYRM7	Body	shore	Body-shore	chr5:130506330-130506786	NA	NA
S02	cg03678274	0.0443404	0.822753	0.028022	-0.917636	1	236017128	R	II	LYST	5'UTR	opensea	5'UTR-opensea		NA	NA
S02	cg10851774	0.0112336	0.912165	0.0196486	0.93511	8	20113188	R	II	LZTS1	TSS1500	opensea	TSS1500-opensea		NA	NA
S02	cg00384632	0.00657351	0.93305	0.0450757	0.886562	7	2194791	R	II	MAD1L1	Body	shore	Body-shore	chr7:2195683-2195983	NA	NA
S02	cg13571479	0.0072062	-0.929863	0.031394	-0.911095	7	2077345	F	II	MAD1L1	Body	opensea	Body-opensea		TRUE	NA
S02	cg11375652	0.0398343	0.832284	0.00636611	0.969496	4	1322333	R	II	MAEA	Body	shore	Body-shore	chr4:1322394-1322875	NA	NA
S02	cg19510626	0.0447081	-0.821996	0.0425492	-0.89089	1	113934971	F	II	MAGI3	Body	shore	Body-shore	chr1:113932580-113934070	NA	NA
S02	cg04725433	0.0423271	-0.826953	0.00025718	-0.996418	1	117978936	F	II	MAN1A2	Body	opensea	Body-opensea		NA	TRUE
S02	cg00452400	0.0488626	0.813633	0.0448036	0.887024	15	75648441	F	II	MAN2C1	Body	island	Body-island	chr15:75648404-75648709	NA	NA
S02	cg14802355	0.00211383	-0.962222	0.00751414	-0.965918	4	103683140	R	II	MANBA	TSS1500	shore	TSS1500-shore	chr4:103681836-103682348	NA	NA
S02	cg11797222	0.00287702	0.955879	0.0265284	0.920614	15	66679417	F	I	MAP2K1	1stExon	island	1stExon-island	chr15:66678895-66679963	NA	NA
S02	cg27424692	0.0119834	0.909236	0.0418116	0.892169	2	102421158	R	II	MAP4K4	Body	opensea	Body-opensea		NA	TRUE
S02	cg23626617	0.0196082	0.883377	0.0255545	0.922585	1	46268158	R	II	MAST2	TSS1500	shore	TSS1500-shore	chr1:46269099-46269820	NA	NA
S02	cg21342728	0.00925321	0.920395	0.0392882	0.8966	22	41075673	R	II	MCHR1	1stExon	opensea	1stExon-opensea		NA	TRUE
S02	cg24803517	0.049933	-0.811532	0.0204962	-0.933244	5	94621517	R	II	MCTP1	TSS1500	shore	TSS1500-shore	chr5:94619459-94621121	NA	NA
S02	cg09926418	0.0010849	0.972984	0.0317921	0.910338	14	101292392	R	II	MEG3	TSS200	island	TSS200-island	chr14:101292043-101292709	TRUE	NA
S02	cg05877497	0.0370813	-0.838356	0.00518481	-0.973407	2	66667946	R	I	MEIS1	Body	opensea	Body-opensea		NA	TRUE
S02	cg07809589	0.000550454	-0.980782	0.0470462	-0.883239	2	66664535	R	II	MEIS1	Body	shelf	Body-shelf	chr2:66660452-66660794	NA	NA
S02	cg11400774	0.0367763	0.839042	0.00248632	0.983725	1	156051324	F	I	MEX3A	Body	island	Body-island	chr1:156051239-156051461	NA	NA
S02	cg05547853	0.0498176	-0.811758	0.0498943	0.878513	5	180236251	R	II	MGAT1	5'UTR	shore	5'UTR-shore	chr5:180236992-180238209	NA	NA
S02	cg27135113	0.0376138	-0.837166	0.0468683	-0.883537	11	12307450	F	II	MICALCL	TSS1500	opensea	TSS1500-opensea		NA	NA		rs35359499
S02	cg00239529	0.0317765	-0.850688	0.041437	0.892821	6	31473513	R	II	MICB	Body	opensea	Body-opensea		NA	NA			rs2240858
S02	cg11677212	0.0422062	0.827208	0.0197908	0.934795	4	183089187	F	II	MIR1305	TSS1500	opensea	TSS1500-opensea		NA	NA
S02	cg20632224	0.0485246	-0.814301	0.00167858	-0.98748	1	117214228	R	II	MIR320B1	TSS200	shelf	TSS200-shelf	chr1:117209824-117210621	NA	NA
S02	cg07749923	0.0123337	-0.907897	0.000302836	-0.996006	19	46142711	F	I	MIR330	TSS1500	shelf	TSS1500-shelf	chr19:46144872-46145631	TRUE	NA
S02	cg19564375	0.00557369	0.938407	0.031687	0.910537	19	54178341	F	II	MIR520E	TSS1500	opensea	TSS1500-opensea		NA	NA			rs11669941
S02	cg01942816	0.028982	0.857577	0.041364	0.892949	7	5535463	F	II	MIR589	Body	shore	Body-shore	chr7:5534384-5534766	NA	NA
S02	cg26647303	0.0228128	-0.874003	0.0103749	-0.957705	19	2041955	R	II	MKNK2	Body	island	Body-island	chr19:2041823-2042593	NA	TRUE	high-CpG:1992862-1993038
S02	cg14070755	0.0139633	-0.9019	0.0165256	-0.942224	2	238394933	F	II	MLPH	TSS1500	shore	TSS1500-shore	chr2:238395061-238396241	NA	NA
S02	cg22501243	0.0329966	0.847771	0.0284866	0.91672	12	122611269	F	II	MLXIP	Body	opensea	Body-opensea		NA	NA
S02	cg07483086	0.0115867	0.910774	0.028981	0.915751	2	150444834	R	II	MMADHC	TSS1500	opensea	TSS1500-opensea		NA	NA
S02	cg02276823	0.0286423	0.858435	0.0302217	0.913342	7	5000111	F	II	MMD2	TSS1500	shore	TSS1500-shore	chr7:4998405-4998950	NA	NA		rs12216625
S02	cg21936959	0.00471639	0.94339	0.0166777	0.941868	11	68782049	F	I	MRGPRF	TSS1500	shelf	TSS1500-shelf	chr11:68778569-68778851	NA	TRUE
S02	cg09741222	0.0120971	0.908799	0.0135134	0.949515	5	71604392	F	II	MRPS27	Body	island	Body-island	chr5:71603816-71604401	NA	NA
S02	cg13686799	0.0464769	-0.818393	0.0158266	-0.943874	11	60524194	F	II	MS4A15	TSS200	opensea	TSS200-opensea		NA	NA
S02	cg18452600	0.0243908	0.869619	0.0392057	-0.896746	8	9911543	R	II	MSRA	TSS1500	shore	TSS1500-shore	chr8:9911629-9912633	NA	NA
S02	cg13604132	0.000422186	-0.983176	0.0183778	-0.937957	4	75023629	F	I	MTHFD2L	TSS200	island	TSS200-island	chr4:75023577-75024037	NA	NA
S02	cg00121389	0.0278104	0.860558	0.0449838	0.886718	8	17555302	R	II	MTUS1	Body	opensea	Body-opensea		NA	NA
S02	cg05834845	0.0197273	0.883016	0.046699	0.883821	3	195489306	F	I	MUC4	Body	island	Body-island	chr3:195488595-195489381	NA	NA		rs71635068
S02	cg25053386	0.0478743	0.815591	0.0301609	0.913459	11	1036754	F	I	MUC6	TSS200	island	TSS200-island	chr11:1036420-1036827	NA	NA
S02	cg00499277	0.000775488	-0.977176	0.03013	-0.913519	14	23877516	R	II	MYH6	TSS200	opensea	TSS200-opensea		NA	NA
S02	cg13247990	0.020014	0.882152	0.00562731	0.971911	16	46782176	F	II	MYLK3	5'UTR	opensea	5'UTR-opensea		NA	TRUE
S02	cg01648784	0.0413704	-0.828981	0.00372864	-0.978666	16	30385444	R	II	MYLPF	TSS1500	shelf	TSS1500-shelf	chr16:30389035-30390631	NA	NA
S02	cg21839984	0.000477571	0.982103	0.00727605	0.966645	17	30846986	F	II	MYO1D	Body	shore	Body-shore	chr17:30845903-30846702	TRUE	TRUE
S02	cg19089328	0.00205177	-0.962784	0.0134731	-0.949616	11	71210210	R	II	NADSYN1	Body	opensea	Body-opensea		NA	NA
S02	cg16316162	0.00913757	-0.920901	0.0161751	-0.943049	8	144660157	R	I	NAPRT1	Body	island	Body-island	chr8:144659745-144660635	NA	NA
S02	cg01494348	0.00190217	-0.964175	0.0180604	-0.938678	8	144660395	F	II	NAPRT1	1stExon	island	1stExon-island	chr8:144659745-144660635	NA	NA
S02	cg03645984	0.0182259	0.887646	0.0215983	0.930855	19	55998490	F	II	NAT14	3'UTR	shore	3'UTR-shore	chr19:55992577-55996916	NA	TRUE		rs7478
S02	cg00990212	0.00237498	0.959941	0.00200573	0.985899	12	6641042	R	II	NCAPD2	3'UTR	shelf	3'UTR-shelf	chr12:6643261-6644607	NA	NA
S02	cg26862286	0.0307779	0.853116	0.032597	0.908816	2	232330307	R	II	NCL	TSS1500	shore	TSS1500-shore	chr2:232328445-232330149	NA	NA
S02	cg13857025	0.00239611	0.959762	0.0337539	0.906651	12	125020460	R	II	NCOR2	TSS1500	shelf	TSS1500-shelf	chr12:125023589-125023809	NA	NA
S02	cg09084462	0.0377354	-0.836895	0.0427512	-0.890541	10	27220234	R	II	NCRNA00202	Body	opensea	Body-opensea		NA	NA
S02	cg07201754	0.0355064	0.841925	0.00406459	0.9774	1	39491318	F	I	NDUFS5	TSS1500	opensea	TSS1500-opensea		NA	NA			rs71642670
S02	cg07047471	0.0492916	-0.812788	0.0091404	-0.961144	3	27353034	F	II	NEK10	Body	opensea	Body-opensea		TRUE	TRUE
S02	cg23016257	0.0135096	0.903534	0.0317521	0.910414	7	31377934	F	II	NEUROD6	Body	shore	Body-shore	chr7:31375845-31376542	NA	NA
S02	cg01580176	0.0370197	-0.838495	0.00856327	-0.962804	14	24839226	R	II	NFATC4	Body	shore	Body-shore	chr14:24837872-24838324	NA	NA
S02	cg27568306	0.0128696	0.905885	0.0387311	0.89759	17	46136797	F	II	NFE2L1	Body	island	Body-island	chr17:46136649-46136969	NA	NA
S02	cg00568550	0.0355812	0.841754	0.0174271	0.940128	1	61784017	F	II	NFIA	Body	opensea	Body-opensea		NA	TRUE			rs2067774
S02	cg14093103	0.0298644	-0.855369	0.0215342	0.930993	1	61546214	F	II	NFIA	Body	shelf	Body-shelf	chr1:61548753-61549564	NA	NA
S02	cg11719049	0.00259631	-0.958103	0.0441425	-0.888151	19	3434702	R	II	NFIC	Body	shore	Body-shore	chr19:3434929-3435417	NA	TRUE
S02	cg20714551	0.0335302	0.846511	0.0310157	0.911817	19	3370244	R	II	NFIC	Body	shore	Body-shore	chr19:3369477-3369913	NA	NA
S02	cg01989908	0.0259505	-0.865416	0.0281137	-0.917455	19	13120555	R	II	NFIX	Body	shore	Body-shore	chr19:13120986-13124368	TRUE	TRUE
S02	cg08616111	4.72062e-05	0.994385	0.00779846	0.965061	19	13112808	F	II	NFIX	Body	island	Body-island	chr19:13112170-13112809	TRUE	TRUE
S02	cg01579629	0.0412896	0.829153	0.0481176	-0.881451	2	233771125	F	I	NGEF	Body	opensea	Body-opensea		NA	NA		rs59702614	rs58067151
S02	cg18626035	0.0226624	-0.874428	0.00456419	-0.97558	4	103998293	R	II	NHEDC2	TSS200	shore	TSS200-shore	chr4:103997208-103998007	NA	NA
S02	cg22819824	0.0183902	0.887131	0.0105222	0.957304	10	115618670	F	II	NHLRC2	Body	shelf	Body-shelf	chr10:115614373-115615056	NA	NA
S02	cg13708635	0.0351845	0.842664	0.00612542	0.970272	20	36149656	F	I	NNAT	5'UTR	island	5'UTR-island	chr20:36148603-36150136	NA	NA
S02	cg20840426	0.000329307	-0.985146	0.0164567	-0.942385	12	117800609	F	II	NOS1	TSS1500	shore	TSS1500-shore	chr12:117798076-117799448	NA	NA		rs9658253	rs41451346
S02	cg13707690	0.032281	-0.849476	0.0157668	-0.944016	12	52448244	F	II	NR4A1	Body	shelf	Body-shelf	chr12:52444553-52445421	NA	NA
S02	cg21825944	0.00749292	0.928465	0.0305701	0.912671	1	200113062	F	II	NR5A2	Body	shelf	Body-shelf	chr1:200116696-200117204	NA	NA		rs7514543
S02	cg07214270	0.0217999	-0.876894	0.00514216	-0.973554	8	32118308	F	II	NRG1	Body	opensea	Body-opensea		NA	TRUE
S02	cg24007388	0.0227271	-0.874245	0.0207737	-0.932639	11	64408561	R	II	NRXN2	Body	shore	Body-shore	chr11:64409877-64411253	NA	NA
S02	cg14426001	0.00586456	-0.936803	0.0164645	-0.942367	4	40751717	R	II	NSUN7	TSS200	shore	TSS200-shore	chr4:40751842-40752493	NA	NA
S02	cg04391048	0.000988965	-0.974212	0.0473361	-0.882754	2	18766022	F	II	NT5C1B	Body	island	Body-island	chr2:18765745-18766180	NA	NA
S02	cg08326468	0.0310843	0.852367	0.0128002	0.951316	16	2091106	F	II	NTHL1	Body	shelf	Body-shelf	chr16:2088753-2088998	TRUE	TRUE
S02	cg03045699	0.00285682	0.956036	0.0425826	0.890832	1	107737854	R	II	NTNG1	Body	opensea	Body-opensea		NA	TRUE
S02	cg00566642	0.00628484	0.934553	0.0490551	0.879897	1	156825288	F	I	NTRK1	Body	shelf	Body-shelf	chr1:156828804-156831102	NA	NA
S02	cg07418114	0.00874401	-0.922646	0.0429954	-0.89012	1	156836717	R	I	NTRK1	Body	opensea	Body-opensea		NA	TRUE			rs66574101
S02	cg00620224	0.0234881	0.87211	0.0414638	0.892775	14	32030176	R	II	NUBPL	TSS1500	opensea	TSS1500-opensea		NA	NA
S02	cg01642415	0.00906529	0.921219	0.0115333	0.954599	14	32181048	F	II	NUBPL	Body	opensea	Body-opensea		NA	NA			rs58280106
S02	cg02393591	0.0473323	0.816673	0.0387887	0.897488	15	28244615	R	II	OCA2	Body	shelf	Body-shelf	chr15:28248569-28249166	NA	NA
S02	cg14546500	0.00626566	0.934654	0.00032569	0.995807	15	28248727	R	II	OCA2	Body	island	Body-island	chr15:28248569-28249166	NA	NA			rs16950781
S02	cg05741384	0.000661162	-0.978931	0.00251219	-0.983612	2	10588838	F	II	ODC1	TSS1500	island	TSS1500-island	chr2:10587827-10589155	NA	NA
S02	cg21618036	0.00478244	0.942991	0.00656506	0.968862	4	183621609	R	II	ODZ3	Body	opensea	Body-opensea		NA	TRUE
S02	cg10144558	0.00527344	0.940106	0.0193768	0.935713	11	78879700	R	II	ODZ4	5'UTR	opensea	5'UTR-opensea		NA	TRUE			rs7482532
S02	cg26703880	0.00483695	-0.942664	0.0210172	-0.932109	11	78764003	R	II	ODZ4	Body	opensea	Body-opensea		NA	TRUE
S02	cg00074145	0.0393161	0.833411	0.00415581	0.977062	15	53075505	F	I	ONECUT1	Body	shore	Body-shore	chr15:53076187-53077926	TRUE	NA
S02	cg25187338	0.0348388	0.843461	0.0164197	0.942472	11	133229387	R	II	OPCML	Body	shore	Body-shore	chr11:133230884-133231645	NA	NA
S02	cg06718003	0.00111714	0.972584	0.0104916	0.957388	19	15851771	F	II	OR10H3	TSS1500	opensea	TSS1500-opensea		NA	NA
S02	cg16132469	0.0179605	0.888483	0.0104702	0.957446	11	4390263	F	II	OR52B4	TSS1500	opensea	TSS1500-opensea		NA	NA
S02	cg11023992	0.00982892	0.917921	0.0293886	0.914956	13	64311397	R	II	OR7E156P	TSS200	opensea	TSS200-opensea		NA	NA
S02	cg24679876	0.00938493	0.919823	0.0395849	0.896074	11	56264782	F	II	OR8U8	Body	opensea	Body-opensea		NA	NA		rs77221220	rs34556102
S02	cg18055456	0.038611	-0.834957	0.0175879	0.939759	22	31199115	F	I	OSBP2	Body	shore	Body-shore	chr22:31198491-31199033	NA	TRUE
S02	cg03178820	0.0402022	0.831487	0.0334612	0.907196	2	190627986	R	II	OSGEPL1	TSS200	opensea	TSS200-opensea		NA	NA
S02	cg22867729	0.000476077	0.982131	0.0222552	0.92945	12	121622315	F	II	P2RX7	Body	opensea	Body-opensea		NA	NA	low-CpG:120106698-120106699
S02	cg24957950	0.00117284	-0.971906	0.0324338	-0.909124	19	39616336	F	I	PAK4	TSS200	island	TSS200-island	chr19:39616277-39616819	NA	NA
S02	cg15662251	0.00829736	0.924674	0.0404297	0.894585	1	26197855	F	II	PAQR7	TSS200	shelf	TSS200-shelf	chr1:26201722-26202516	NA	NA
S02	cg18014844	0.0110607	-0.912854	0.0167282	-0.94175	1	55230402	R	II	PARS2	TSS1500	shore	TSS1500-shore	chr1:55229992-55230369	NA	NA
S02	cg06705930	0.0121782	-0.908489	0.018563	-0.937538	11	31823191	R	II	PAX6	Body	shore	Body-shore	chr11:31820060-31821416	NA	NA
S02	cg01965874	0.0277709	-0.86066	0.0213562	-0.931376	1	19052204	F	I	PAX7	Body	opensea	Body-opensea		NA	NA
S02	cg12751456	0.00667222	-0.932543	0.0453308	-0.886129	1	19054785	R	II	PAX7	Body	opensea	Body-opensea		NA	NA
S02	cg13207345	0.00190822	-0.964118	0.000339528	-0.995689	1	18963670	R	II	PAX7	Body	shore	Body-shore	chr1:18964180-18964401	TRUE	NA
S02	cg21628794	0.0362024	0.840339	0.044657	0.887274	11	66631894	F	I	PC	Body	shore	Body-shore	chr11:66631254-66631470	NA	NA
S02	cg26468696	0.00497342	-0.941852	0.00831428	-0.963531	5	141331010	R	II	PCDH12	Body	opensea	Body-opensea		TRUE	TRUE
S02	cg15555956	0.00828846	0.924715	0.000679999	0.993149	5	140613479	R	II	PCDHB18	TSS1500	shore	TSS1500-shore	chr5:140615391-140616353	NA	NA
S02	cg04830357	0.0259519	-0.865412	0.0488118	-0.880299	5	140718339	F	II	PCDHGA1	Body	shore	Body-shore	chr5:140719129-140719343	TRUE	NA		rs4912748
S02	cg02580763	0.0376732	-0.837033	0.00951386	-0.960089	5	140745892	F	II	PCDHGA4	Body	island	Body-island	chr5:140745531-140745893	NA	NA			rs34761299
S02	cg25949304	0.00206384	-0.962674	0.00324948	-0.980539	5	140815218	F	II	PCDHGA4	Body	shelf	Body-shelf	chr5:140810494-140812617	NA	NA
S02	cg00092711	0.00468734	0.943566	0.0336263	0.906888	21	47850317	R	II	PCNT	Body	shore	Body-shore	chr21:47851448-47851683	NA	NA
S02	cg17279789	0.0248945	-0.868248	0.00212051	0.985366	17	53828267	F	I	PCTP	TSS200	shore	TSS200-shore	chr17:53828422-53828738	NA	TRUE
S02	cg17643796	0.00429785	0.945984	0.01728	0.940468	4	648752	F	I	PDE6B	Body	shore	Body-shore	chr4:650278-651114	NA	NA
S02	cg25661961	0.0323121	0.849401	0.0420285	0.891792	4	157862518	F	II	PDGFC	Body	opensea	Body-opensea		NA	TRUE
S02	cg04395718	0.0267062	-0.863423	0.0221862	-0.929597	8	22452944	F	II	PDLIM2	3'UTR	shelf	3'UTR-shelf	chr8:22456091-22456508	TRUE	NA		rs71513891
S02	cg16349819	0.03275	0.848357	0.0255998	0.922492	12	41902312	R	II	PDZRN4	Body	opensea	Body-opensea		NA	NA
S02	cg23849812	0.045695	-0.819978	0.00773101	-0.965264	19	57337421	R	II	PEG3	TSS1500	opensea	TSS1500-opensea		NA	NA
S02	cg23072629	0.023236	-0.872813	0.0397951	-0.895703	2	239195537	F	II	PER2	5'UTR	shore	5'UTR-shore	chr2:239196923-239197900	NA	TRUE
S02	cg07151406	0.000339088	-0.984927	0.0122941	-0.952614	10	99185290	F	I	PGAM1	TSS1500	shore	TSS1500-shore	chr10:99185778-99186294	NA	NA		rs79345502
S02	cg03202388	0.020614	0.880361	0.0144806	0.947121	4	129729685	F	I	PHF17	TSS1500	shore	TSS1500-shore	chr4:129730646-129731026	NA	NA
S02	cg06064269	0.0228991	0.873759	0.000824481	0.992209	2	230136510	R	II	PID1	TSS1500	shore	TSS1500-shore	chr2:230135708-230136004	NA	NA
S02	cg07053964	0.0482774	0.81479	0.0399991	0.895343	16	624366	R	II	PIGQ	Body	opensea	Body-opensea		NA	NA			rs78957457
S02	cg16512854	0.0453981	-0.820583	0.00490172	0.974387	1	9754132	F	II	PIK3CD	5'UTR	shelf	5'UTR-shelf	chr1:9749295-9750228	NA	NA
S02	cg26076905	0.0332122	0.847261	0.0283208	-0.917047	5	67522298	F	II	PIK3R1	TSS200	opensea	TSS200-opensea		NA	NA
S02	cg01580655	0.0440603	-0.823332	0.0280708	-0.91754	8	10649960	R	II	PINX1	Body	opensea	Body-opensea		NA	NA
S02	cg06497674	0.00582244	0.937033	0.000783676	0.992469	19	3645760	F	II	PIP5K1C	Body	shelf	Body-shelf	chr19:3648526-3648766	NA	NA			rs10403501
S02	cg14093663	0.0307364	0.853218	0.0410234	0.893544	19	3659347	R	II	PIP5K1C	Body	shore	Body-shore	chr19:3659641-3659949	NA	NA
S02	cg02024661	0.00266008	0.957588	0.0466864	0.883842	17	6361022	R	II	PITPNM3	Body	shelf	Body-shelf	chr17:6358414-6358955	NA	NA
S02	cg13900773	0.0443859	0.822659	0.000425001	0.994993	12	130824015	R	I	PIWIL1	5'UTR	island	5'UTR-island	chr12:130823502-130824083	NA	NA
S02	cg06807650	0.000882635	0.975643	0.0447718	0.887078	11	125086049	R	II	PKNOX2	5'UTR	opensea	5'UTR-opensea		NA	TRUE
S02	cg20869257	0.0065335	-0.933256	0.0315188	-0.910857	1	201252948	R	I	PKP1	1stExon	island	1stExon-island	chr1:201252452-201253648	TRUE	TRUE
S02	cg08490233	0.000976961	0.97437	0.0292926	0.915143	11	404000	R	II	PKP3	Body	shore	Body-shore	chr11:403072-403400	NA	NA
S02	cg00346883	0.00746351	-0.928607	0.0208242	-0.932529	16	68291720	R	II	PLA2G15	Body	opensea	Body-opensea		TRUE	TRUE
S02	cg22488164	0.0406232	0.83058	0.0195997	0.935218	12	14716910	F	II	PLBD1	Body	shelf	Body-shelf	chr12:14720248-14721093	NA	NA
S02	cg00994250	0.0259797	0.865338	0.046132	0.884775	6	151087821	F	II	PLEKHG1	Body	opensea	Body-opensea		NA	TRUE
S02	cg27428051	0.029552	-0.856147	0.00903505	-0.961445	1	6534879	F	II	PLEKHG5	Body	shelf	Body-shelf	chr1:6530536-6531814	NA	TRUE
S02	cg15135166	0.0175326	0.889846	0.00457708	0.975534	1	16060610	R	II	PLEKHM2	3'UTR	shelf	3'UTR-shelf	chr1:16058297-16058505	NA	NA
S02	cg23486067	0.00150563	0.968148	0.00926765	0.960783	3	146262331	F	II	PLSCR1	1stExon	island	1stExon-island	chr3:146262126-146262505	NA	NA	high-CpG:147744967-147745237	rs1061307
S02	cg27133310	0.0146995	0.899302	0.0222638	0.929431	3	146263336	R	II	PLSCR1	TSS1500	shore	TSS1500-shore	chr3:146262126-146262505	NA	NA
S02	cg17020263	0.00209312	0.962409	0.0338435	0.906484	7	94955053	F	II	PON1	TSS1500	shore	TSS1500-shore	chr7:94953769-94953971	NA	NA		rs6972570	rs76283227
S02	cg01386275	0.0189996	-0.885238	0.0366678	-0.901298	5	145717597	F	II	POU4F3	TSS1500	shore	TSS1500-shore	chr5:145718289-145720095	NA	TRUE
S02	cg02008511	0.0324831	-0.848993	0.0137508	-0.948922	5	54737053	F	II	PPAP2A	Body	opensea	Body-opensea		NA	TRUE
S02	cg00063006	0.0409363	0.829908	0.00202502	0.985809	6	32847530	R	I	PPP1R2P1	Body	island	Body-island	chr6:32847498-32847846	NA	NA
S02	cg23465426	0.0474857	-0.816367	0.000593793	-0.993741	6	32847377	R	II	PPP1R2P1	Body	shore	Body-shore	chr6:32847498-32847846	NA	NA
S02	cg23804750	0.00133682	-0.969996	0.000229485	-0.99668	10	133761187	F	II	PPP2R2D	Body	opensea	Body-opensea		NA	NA
S02	cg05965745	0.00293261	0.955452	0.0023401	0.98437	1	3077798	R	I	PRDM16	Body	shelf	Body-shelf	chr1:3080934-3081292	NA	NA
S02	cg02481237	0.0450456	0.821303	0.00940707	-0.960389	1	3070603	R	II	PRDM16	Body	shore	Body-shore	chr1:3071899-3072239	NA	NA			rs75214661
S02	cg03525023	0.0255854	0.866388	0.0363243	0.901922	1	3003609	R	II	PRDM16	Body	shelf	Body-shelf	chr1:2999727-2999978	NA	NA
S02	cg26256996	0.0323959	0.849201	0.0220795	0.929824	10	120927485	R	II	PRDX3	3'UTR	shore	3'UTR-shore	chr10:120924785-120925558	NA	NA
S02	cg03732007	0.0309232	0.85276	0.00586723	0.971116	1	2071316	R	II	PRKCZ	5'UTR	opensea	5'UTR-opensea		TRUE	NA
S02	cg04023573	0.00384087	0.948962	0.00856375	0.962803	1	2004636	R	II	PRKCZ	TSS1500	shore	TSS1500-shore	chr1:2005179-2005565	TRUE	NA
S02	cg03099771	0.010526	-0.915018	0.0210557	-0.932026	6	27215365	R	II	PRSS16	TSS200	shelf	TSS200-shelf	chr6:27218792-27219813	NA	NA
S02	cg19668234	0.0331767	-0.847345	0.000936426	-0.991519	3	46759449	R	II	PRSS50	TSS200	island	TSS200-island	chr3:46759064-46759550	NA	NA
S02	cg25211875	0.00485113	0.942579	0.0430516	0.890023	15	55944483	F	II	PRTG	Body	opensea	Body-opensea		NA	TRUE		rs572531
S02	cg08099136	0.00856354	-0.923459	0.0464266	-0.884279	6	32811251	F	II	PSMB8	Body	shore	Body-shore	chr6:32811494-32811839	NA	NA
S02	cg06177446	0.0131447	0.904868	0.0028871	0.982017	20	1093802	F	II	PSMF1	TSS200	opensea	TSS200-opensea		NA	NA		rs61591758
S02	cg10930218	5.22039e-05	-0.994095	0.00100104	-0.991133	10	89622165	F	I	PTEN	TSS1500	island	TSS1500-island	chr10:89621772-89624128	TRUE	NA
S02	cg17469019	0.011996	0.909187	0.0393569	0.896478	1	117452517	R	II	PTGFRN	TSS200	island	TSS200-island	chr1:117452203-117453452	NA	TRUE	high-CpG:117253882-117254448
S02	cg13607709	0.034943	-0.84322	0.004416	-0.976112	3	46940153	F	II	PTH1R	Body	island	Body-island	chr3:46940054-46940394	NA	NA
S02	cg14088584	0.0377253	0.836917	0.0160404	0.943367	6	128759186	F	II	PTPRK	Body	opensea	Body-opensea		NA	NA
S02	cg02306654	0.042409	0.82678	0.0154642	0.944739	7	157357887	R	II	PTPRN2	Body	shelf	Body-shelf	chr7:157361512-157361805	NA	NA
S02	cg11315900	0.0142379	0.900924	0.0418966	0.892021	7	157605970	R	II	PTPRN2	Body	opensea	Body-opensea		NA	NA
S02	cg12211161	0.00357884	0.950748	0.0290483	0.91562	7	157448659	R	II	PTPRN2	Body	shore	Body-shore	chr7:157448240-157448566	NA	NA
S02	cg13909612	0.0156551	0.896022	0.0200648	0.93419	7	157992644	F	II	PTPRN2	Body	shelf	Body-shelf	chr7:157996642-157997027	NA	NA
S02	cg18285788	1.53145e-05	0.996803	0.00272212	0.98271	7	157475692	F	II	PTPRN2	Body	shore	Body-shore	chr7:157476886-157486719	NA	NA
S02	cg19744528	0.0219992	-0.87632	0.0119819	-0.953424	7	157553346	F	II	PTPRN2	Body	shelf	Body-shelf	chr7:157550547-157551025	NA	NA
S02	cg19577395	0.00120114	0.971567	0.0188282	0.93694	19	5296992	F	II	PTPRS	5'UTR	shelf	5'UTR-shelf	chr19:5293010-5294211	NA	NA
S02	cg22541509	0.00344908	0.951657	0.0424299	0.891096	19	5210574	R	II	PTPRS	Body	island	Body-island	chr19:5210564-5210864	NA	NA
S02	cg09463890	0.0471017	-0.817136	0.028553	-0.91659	4	37960795	R	II	PTTG2	TSS1500	opensea	TSS1500-opensea		NA	NA
S02	cg16246698	0.022773	-0.874115	0.0276336	-0.918406	12	133263907	F	II	PXMP2	TSS1500	island	TSS1500-island	chr12:133263462-133264711	NA	NA	high-CpG:131773953-131774101
S02	cg15748742	0.000513357	0.981443	0.00882109	0.962058	19	46206908	R	II	QPCTL	3'UTR	opensea	3'UTR-opensea		NA	NA
S02	cg23437162	0.00201521	0.963119	0.0381837	0.898568	3	49067151	R	II	QRICH1	3'UTR	shore	3'UTR-shore	chr3:49066573-49066983	NA	NA
S02	cg26468118	0.0144524	0.900167	0.0239062	0.925976	13	111175670	R	II	RAB20	3'UTR	opensea	3'UTR-opensea		NA	NA
S02	cg13254416	0.014859	-0.898748	0.0148619	-0.946192	6	57087425	F	II	RAB23	TSS1500	shore	TSS1500-shore	chr6:57086396-57087311	NA	NA			rs78271377
S02	cg08573299	0.00544046	0.939155	0.0222443	0.929473	17	80621842	R	II	RAB40B	Body	island	Body-island	chr17:80621841-80622060	NA	NA
S02	cg13990065	0.0173656	-0.890382	0.0452799	-0.886215	11	73468824	F	II	RAB6A	Body	shelf	Body-shelf	chr11:73471275-73472483	NA	NA
S02	cg26267666	0.0246439	0.868928	0.0285258	0.916643	14	68708989	R	II	RAD51L1	Body	opensea	Body-opensea		NA	NA
S02	cg23572228	0.0115127	-0.911064	0.022584	-0.928751	7	4923575	R	I	RADIL	TSS1500	island	TSS1500-island	chr7:4922707-4923576	NA	NA	high-CpG:4889772-4890218
S02	cg17015133	0.0367509	0.839099	0.049541	0.879095	1	155111332	R	II	RAG1AP1	3'UTR	shore	3'UTR-shore	chr1:155112976-155113179	NA	NA
S02	cg18802601	0.0228979	-0.873763	0.0271297	-0.919409	5	34698640	R	II	RAI14	Body	opensea	Body-opensea		NA	TRUE
S02	cg18631743	0.0235551	0.871923	0.00886177	0.961941	22	20104954	R	I	RANBP1	TSS200	island	TSS200-island	chr22:20104374-20105729	NA	NA	high-CpG:18484810-18485303
S02	cg12167688	0.00024934	0.987079	0.00399759	0.97765	17	2771225	R	II	RAP1GAP2	Body	opensea	Body-opensea		TRUE	TRUE
S02	cg24829313	0.0188626	-0.885661	0.0206758	0.932852	11	63684597	F	I	RCOR2	TSS1500	island	TSS1500-island	chr11:63683743-63684628	NA	NA	high-CpG:63441146-63441285
S02	cg15836710	0.0416545	-0.828376	0.0488496	-0.880236	6	31923035	R	II	RDBP	Body	shelf	Body-shelf	chr6:31926489-31926940	NA	NA
S02	cg02592727	0.0200488	0.882047	0.0372443	0.900256	19	55574733	F	II	RDH13	TSS200	island	TSS200-island	chr19:55574138-55574734	NA	NA
S02	cg06351481	0.0410655	-0.829632	0.0265315	-0.920608	14	24642219	F	II	REC8	Body	island	Body-island	chr14:24641053-24642220	NA	NA
S02	cg06022698	0.0147732	0.899046	0.00179347	0.986914	6	117201841	F	II	RFX6	Body	shelf	Body-shelf	chr6:117198089-117198705	NA	NA
S02	cg23889610	0.00644434	-0.933718	0.0199223	-0.934504	1	183757371	F	II	RGL1	Body	opensea	Body-opensea		NA	TRUE
S02	cg02609733	0.0312835	0.851882	0.012734	0.951485	6	33260145	R	II	RGL2	Body	shelf	Body-shelf	chr6:33256539-33256973	NA	NA
S02	cg04720348	0.0011765	-0.971862	0.00529882	-0.973018	5	72922873	F	II	RGNEF	5'UTR	shore	5'UTR-shore	chr5:72921593-72922527	NA	NA
S02	cg13133883	0.00460391	-0.944075	0.0190438	-0.936457	10	86004660	R	II	RGR	TSS200	opensea	TSS200-opensea		NA	NA
S02	cg13260278	0.0389544	-0.834203	0.00659253	-0.968775	10	121265587	R	II	RGS10	Body	opensea	Body-opensea		NA	NA
S02	cg09093858	0.00246242	-0.959205	0.0410116	-0.893564	8	101117952	F	II	RGS22	Body	island	Body-island	chr8:101117922-101118693	NA	NA		rs76441464
S02	cg25600902	0.00426892	-0.946167	0.0268221	-0.920024	7	75507868	F	II	RHBDD2	TSS1500	shore	TSS1500-shore	chr7:75508166-75508759	NA	NA
S02	cg06491139	0.0215293	0.877677	0.0164226	0.942466	17	74467828	R	II	RHBDF2	Body	island	Body-island	chr17:74467827-74468156	NA	NA
S02	cg20690922	0.00798463	0.926125	0.0355921	0.903258	17	74498083	F	II	RHBDF2	TSS1500	shore	TSS1500-shore	chr17:74496992-74497632	NA	NA
S02	cg20131013	0.0428935	-0.825762	0.0331772	-0.907727	17	12692308	F	II	RICH2	TSS1500	shore	TSS1500-shore	chr17:12692737-12693690	NA	NA
S02	cg13728449	0.000709515	0.978172	0.00965827	0.959684	11	129014781	R	I	RICS	Body	opensea	Body-opensea		NA	TRUE
S02	cg13900113	0.0288603	-0.857884	0.0225501	-0.928823	1	41131309	F	I	RIMS3	1stExon	island	1stExon-island	chr1:41131111-41131378	NA	NA	high-CpG:40903700-40903985
S02	cg14692552	0.0255844	-0.866391	0.0436933	-0.88892	19	39364015	F	II	RINL	5'UTR	shelf	5'UTR-shelf	chr19:39359916-39361160	NA	NA
S02	cg13818316	0.044797	-0.821813	0.0214366	-0.931203	21	43185803	F	II	RIPK4	Body	shore	Body-shore	chr21:43186280-43187436	NA	NA
S02	cg02881005	0.000176259	-0.98914	0.00025881	-0.996403	14	21422205	F	II	RNASE2	TSS1500	opensea	TSS1500-opensea		NA	NA
S02	cg13606991	0.0117575	0.910109	0.0438161	0.88871	1	182556113	F	II	RNASEL	TSS200	opensea	TSS200-opensea		NA	NA
S02	cg16292851	0.0461538	0.819046	0.00372953	0.978662	18	29710780	F	II	RNF138	3'UTR	opensea	3'UTR-opensea		NA	NA
S02	cg01861613	0.0179812	0.888418	0.0106885	0.956854	6	13927648	R	II	RNF182	5'UTR	shelf	5'UTR-shelf	chr6:13925099-13925510	NA	TRUE
S02	cg20505486	0.0417949	0.828078	0.0348661	0.904591	3	78764742	R	II	ROBO1	Body	opensea	Body-opensea		NA	NA
S02	cg14208672	0.00543421	-0.939191	0.0247999	-0.924128	9	94520862	R	II	ROR2	Body	opensea	Body-opensea		TRUE	TRUE
S02	cg14376836	0.0190054	0.885221	0.0482194	0.881282	9	94606638	F	II	ROR2	Body	opensea	Body-opensea		NA	TRUE		rs16907877
S02	cg14204738	0.00101646	0.973854	0.0398238	0.895652	1	151799266	F	II	RORC	TSS1500	opensea	TSS1500-opensea		NA	NA
S02	cg13464062	0.0136465	-0.903039	0.0452886	-0.8862	7	33148868	R	II	RP9	1stExon	island	1stExon-island	chr7:33148607-33149317	TRUE	NA
S02	cg07703364	0.0372112	0.838065	0.0208713	0.932426	12	6992514	F	II	RPL13P5	TSS1500	opensea	TSS1500-opensea		NA	NA		rs74835578
S02	cg17360650	0.0208578	-0.87964	0.0342923	-0.905651	5	172386894	R	I	RPL26L1	Body	island	Body-island	chr5:172386893-172387102	NA	NA
S02	cg11700584	0.0244465	-0.869466	0.00317594	-0.980834	14	50088544	F	II	RPL36AL	TSS1500	shore	TSS1500-shore	chr14:50086955-50088261	NA	NA
S02	cg09619786	0.00959764	-0.918906	0.0101935	-0.958202	15	75249914	F	II	RPP25	TSS200	island	TSS200-island	chr15:75248277-75249922	NA	NA
S02	cg19060120	0.0164932	0.893223	0.0246524	0.924431	17	78915878	F	II	RPTOR	Body	island	Body-island	chr17:78915562-78915882	NA	TRUE
S02	cg22161269	0.0413884	-0.828943	0.0354507	-0.903517	17	78836513	F	II	RPTOR	Body	opensea	Body-opensea		NA	NA		rs71850333	rs5019693
S02	cg22486214	0.0215068	0.877742	0.00265464	0.982997	17	78930466	F	II	RPTOR	Body	opensea	Body-opensea		NA	NA
S02	cg00506866	0.00519539	-0.940556	0.0301084	-0.913561	2	10263480	R	II	RRM2	Body	island	Body-island	chr2:10262173-10263481	NA	NA
S02	cg19987256	0.0353006	-0.842397	0.0359312	-0.902638	22	42916332	R	I	RRP7A	TSS1500	shore	TSS1500-shore	chr22:42915512-42915999	NA	NA
S02	cg26086136	0.000103675	0.991675	0.0124292	0.952266	2	55254945	F	II	RTN4	Body	opensea	Body-opensea		NA	TRUE
S02	cg00384653	0.0212978	0.87835	0.00834283	0.963448	22	20237197	R	II	RTN4R	Body	opensea	Body-opensea		NA	NA
S02	cg19710971	0.0414206	0.828874	0.0469739	0.88336	3	133966275	R	II	RYK	Body	shelf	Body-shelf	chr3:133969033-133970009	NA	NA
S02	cg07152925	0.00498321	0.941795	0.00777102	0.965143	21	48024683	R	II	S100B	5'UTR	opensea	5'UTR-opensea		NA	TRUE
S02	cg10912307	0.0124638	0.907405	0.0378681	0.899133	22	50895738	R	II	SBF1	Body	shore	Body-shore	chr22:50897713-50898053	TRUE	NA
S02	cg20263156	0.00742414	-0.928798	0.0147604	-0.946438	8	27850215	R	II	SCARA5	TSS200	opensea	TSS200-opensea		TRUE	TRUE
S02	cg24769501	0.00683109	-0.931735	0.0127388	-0.951473	12	125302275	F	I	SCARB1	Body	shelf	Body-shelf	chr12:125299474-125299874	NA	NA
S02	cg20429093	0.0383966	0.83543	0.022681	0.928546	4	83694973	R	II	SCD5	Body	opensea	Body-opensea		NA	TRUE			rs74839599
S02	cg20377627	0.00260083	-0.958066	0.0395254	-0.89618	16	23194721	R	II	SCNN1G	5'UTR	island	5'UTR-island	chr16:23193716-23194773	NA	NA
S02	cg18592561	0.037228	0.838027	0.0321808	0.909602	20	644081	R	II	SCRT2	3'UTR	island	3'UTR-island	chr20:643975-645233	NA	NA
S02	cg01667575	0.0304249	0.853983	0.0250664	0.923581	7	4175403	R	II	SDK1	Body	opensea	Body-opensea		NA	TRUE
S02	cg06700247	0.037178	-0.838139	0.0228252	-0.928241	9	139341801	F	II	SEC16A	Body	island	Body-island	chr9:139341718-139341921	NA	NA		rs71714678
S02	cg27147936	0.017252	0.890748	0.00287814	0.982054	4	119713135	F	I	SEC24D	Body	opensea	Body-opensea		NA	NA
S02	cg25806655	0.000491235	0.981848	0.0338429	0.906485	19	4543498	R	I	SEMA6B	3'UTR	island	3'UTR-island	chr19:4543407-4544578	NA	NA
S02	cg15108634	0.00217639	-0.961663	0.00302718	-0.981439	3	101102010	F	II	SENP7	Body	opensea	Body-opensea		NA	TRUE		rs75734942
S02	cg15156836	0.00109351	-0.972877	0.0100615	-0.958565	1	26126415	R	II	SEPN1	TSS1500	opensea	TSS1500-opensea		NA	NA
S02	cg23516949	0.0354617	-0.842028	0.0405601	-0.894356	15	44092937	F	II	SERINC4	TSS1500	island	TSS1500-island	chr15:44092737-44093140	NA	NA
S02	cg25485091	0.00754985	0.92819	0.0373504	0.900064	18	61312367	R	II	SERPINB4	TSS1500	opensea	TSS1500-opensea		NA	NA		rs642038
S02	cg24217948	0.00790077	-0.926519	0.0460056	-0.884988	18	42261980	R	II	SETBP1	5'UTR	shore	5'UTR-shore	chr18:42258983-42260795	NA	TRUE
S02	cg26527105	0.0351422	0.842761	0.00652085	0.969002	11	64533113	F	II	SF1	Body	island	Body-island	chr11:64532936-64533763	NA	TRUE		rs71581780
S02	cg05206701	0.0435656	0.824359	0.0019194	0.986307	19	2246724	F	II	SF3A2	Body	shore	Body-shore	chr19:2246820-2247035	NA	NA
S02	cg04503182	0.018447	0.886953	0.00304865	0.981351	3	53078218	R	II	SFMBT1	5'UTR	shore	5'UTR-shore	chr3:53078956-53081101	NA	NA
S02	cg16433922	0.00137558	-0.969562	0.0378475	-0.89917	7	37956704	F	II	SFRP4	TSS200	shore	TSS200-shore	chr7:37955622-37956555	NA	NA			rs62443106
S02	cg20181262	0.0490609	0.813242	0.0451157	0.886494	12	132283956	R	II	SFRS8	Body	shore	Body-shore	chr12:132284454-132284685	NA	NA
S02	cg27230044	0.0283684	0.859131	0.00325247	0.980527	7	94285993	F	II	SGCE	TSS1500	island	TSS1500-island	chr7:94284858-94286527	NA	NA
S02	cg10105971	0.0214236	-0.877984	0.0453086	-0.886167	6	134638867	R	I	SGK1	1stExon	island	1stExon-island	chr6:134638797-134639021	NA	NA			rs34181512
S02	cg06069100	0.0317053	-0.850861	0.0292899	-0.915148	15	77574588	R	II	SGK269	5'UTR	opensea	5'UTR-opensea		NA	TRUE
S02	cg09830455	0.0351019	-0.842854	0.0169871	-0.941147	11	70886197	F	II	SHANK2	5'UTR	opensea	5'UTR-opensea		NA	TRUE
S02	cg18581445	0.0236122	-0.871764	0.0160802	-0.943273	19	4280054	R	II	SHD	5'UTR	shore	5'UTR-shore	chr19:4279042-4279809	TRUE	NA
S02	cg02288165	0.0460294	0.819298	0.01293	0.950986	20	3687992	F	II	SIGLEC1	TSS1500	opensea	TSS1500-opensea		NA	NA			rs75167981
S02	cg22658316	0.0102514	-0.91615	0.0180709	-0.938654	19	51669595	R	II	SIGLECP3	TSS1500	opensea	TSS1500-opensea		NA	NA
S02	cg05462339	0.0183097	0.887383	0.0461176	0.884799	5	138311077	R	II	SIL1	Body	opensea	Body-opensea		NA	TRUE
S02	cg20234976	0.0494302	-0.812516	0.00665722	0.96857	6	100895907	F	I	SIM1	Body	island	Body-island	chr6:100895773-100896062	NA	TRUE
S02	cg24468199	0.0445339	0.822354	0.0351976	0.903981	11	65410028	F	II	SIPA1	Body	island	Body-island	chr11:65409636-65410127	NA	NA
S02	cg25995870	0.00333495	0.95247	0.015825	0.943878	19	38571163	F	II	SIPA1L3	5'UTR	shore	5'UTR-shore	chr19:38572648-38573752	TRUE	NA
S02	cg08640824	0.0467664	-0.817809	0.0318533	0.910222	1	2162506	R	I	SKI	Body	shore	Body-shore	chr1:2158212-2161173	NA	NA
S02	cg07599484	0.030554	0.853665	0.0400334	0.895282	16	67979106	R	II	SLC12A4	Body	opensea	Body-opensea		NA	NA
S02	cg00346376	0.0177711	0.889084	0.0202209	0.933847	5	1110089	R	II	SLC12A7	Body	shore	Body-shore	chr5:1111396-1112388	NA	NA
S02	cg01356908	0.0365949	0.839451	0.0185894	0.937478	12	129309156	F	II	SLC15A4	TSS1500	shore	TSS1500-shore	chr12:129307947-129308724	NA	NA
S02	cg02958180	0.0203911	0.881023	0.0449882	0.88671	17	80193771	R	II	SLC16A3	5'UTR	shore	5'UTR-shore	chr17:80194424-80194777	TRUE	TRUE
S02	cg11543686	0.0172974	0.890601	0.0228718	0.928143	2	228564308	F	II	SLC19A3	Body	opensea	Body-opensea		NA	NA
S02	cg06761377	0.0452625	0.82086	0.0496063	0.878987	1	16062757	F	II	SLC25A34	TSS200	opensea	TSS200-opensea		TRUE	NA		rs59770242
S02	cg05356496	0.0108044	-0.913885	0.0110115	-0.955985	7	107300998	F	II	SLC26A4	TSS200	shore	TSS200-shore	chr7:107301205-107302416	NA	NA
S02	cg10552964	0.0429921	0.825555	0.0395251	-0.89618	6	35991802	F	II	SLC26A8	5'UTR	shelf	5'UTR-shelf	chr6:35995245-35996372	NA	NA		rs9380542
S02	cg21190895	0.00158324	0.967333	0.0134962	0.949558	9	86984239	F	II	SLC28A3	TSS1500	opensea	TSS1500-opensea		NA	NA			rs12345342
S02	cg27581047	0.0287316	-0.858209	0.00243209	-0.983963	7	134002209	F	II	SLC35B4	TSS1500	shore	TSS1500-shore	chr7:134001207-134001982	NA	NA		rs1646733
S02	cg08572535	0.000908724	0.975285	0.0280182	0.917644	11	57282002	F	II	SLC43A1	5'UTR	island	5'UTR-island	chr11:57281671-57283305	TRUE	NA
S02	cg13889508	0.0455903	0.820191	0.0445292	0.887491	3	11059010	F	I	SLC6A1	Body	island	Body-island	chr3:11058818-11059051	NA	NA
S02	cg03860054	0.0309667	-0.852654	0.0112146	-0.955443	16	55691102	R	II	SLC6A2	Body	shore	Body-shore	chr16:55689598-55690895	NA	NA
S02	cg25620760	0.0088304	-0.92226	0.00484175	-0.974597	3	170202937	R	II	SLC7A14	Body	opensea	Body-opensea		NA	TRUE
S02	cg15768265	0.0234632	-0.872179	0.0422099	-0.891477	19	47957654	F	II	SLC8A2	Body	shelf	Body-shelf	chr19:47960105-47960890	NA	NA
S02	cg03355286	0.0428982	0.825752	0.015281	0.945179	12	20962423	R	II	SLCO1B3	TSS1500	opensea	TSS1500-opensea		NA	NA
S02	cg08733496	0.00982341	0.917945	0.0138008	0.948798	1	41487093	F	II	SLFNL1	5'UTR	shelf	5'UTR-shelf	chr1:41483418-41483693	NA	TRUE
S02	cg13586038	0.0131966	-0.904677	0.00245761	-0.983851	9	2044055	F	II	SMARCA2	Body	shelf	Body-shelf	chr9:2047212-2047801	NA	NA		rs79605324
S02	cg27374881	0.0209408	-0.879396	0.00673077	-0.968338	3	186504006	F	II	SNORA63	TSS1500	shore	TSS1500-shore	chr3:186500738-186502048	NA	NA
S02	cg10671180	0.0162366	0.894073	0.0200915	0.934132	15	25486849	R	II	SNORD115-39	TSS200	opensea	TSS200-opensea		NA	NA		rs55820639
S02	cg06502456	0.0247831	0.86855	0.00168179	0.987464	15	25304609	F	II	SNORD116-4	TSS200	opensea	TSS200-opensea		NA	NA			rs79598382
S02	cg02556067	0.000193003	-0.988635	0.0160985	-0.943229	2	96970985	R	II	SNRNP200	Body	shore	Body-shore	chr2:96971125-96971556	TRUE	NA
S02	cg04172771	0.0359264	0.840966	0.0184163	0.93787	8	50892702	R	II	SNTG1	5'UTR	opensea	5'UTR-opensea		NA	NA
S02	cg00148862	0.0358705	-0.841094	0.0395453	0.896144	2	1286394	R	II	SNTG2	Body	island	Body-island	chr2:1286393-1286642	NA	NA
S02	cg02334861	0.0110133	0.913044	0.0268952	0.919878	16	12618642	F	II	SNX29	Body	opensea	Body-opensea		NA	NA
S02	cg05163325	0.047012	0.817316	0.0371687	0.900392	6	158334118	R	II	SNX9	Body	opensea	Body-opensea		NA	TRUE
S02	cg19682249	0.0421995	-0.827222	0.00775784	-0.965183	12	93962487	F	II	SOCS2	TSS1500	shore	TSS1500-shore	chr12:93963963-93967395	NA	NA
S02	cg08180187	0.00648979	0.933482	0.00884398	0.961992	4	24796689	F	II	SOD3	TSS1500	opensea	TSS1500-opensea		TRUE	TRUE
S02	cg18574219	0.0340093	-0.845388	0.0478077	-0.881967	4	7638280	R	II	SORCS2	Body	opensea	Body-opensea		NA	NA
S02	cg22964469	0.0233626	-0.872459	0.00267853	-0.982895	11	121337508	R	II	SORL1	Body	opensea	Body-opensea		TRUE	TRUE
S02	cg27331851	0.00316984	-0.953671	0.0108639	-0.956381	3	181429295	R	II	SOX2OT	Body	shore	Body-shore	chr3:181430141-181431076	TRUE	NA
S02	cg24995347	0.0240855	-0.870456	0.0264097	-0.920853	2	231089641	R	II	SP140	TSS1500	opensea	TSS1500-opensea		NA	NA
S02	cg14777244	0.0113152	0.911842	0.0047309	0.974987	19	49110198	R	II	SPACA4	1stExon	shelf	1stExon-shelf	chr19:49106882-49107178	NA	NA
S02	cg21167453	0.00686944	-0.931541	0.0406359	-0.894222	1	217807160	F	II	SPATA17	Body	shelf	Body-shelf	chr1:217804267-217804477	NA	NA
S02	cg19025272	0.0360141	0.840767	0.049203	0.879652	2	201177919	R	II	SPATS2L	5'UTR	opensea	5'UTR-opensea		NA	TRUE
S02	cg00293599	0.000820565	-0.976519	0.0455305	-0.885791	6	34505610	R	II	SPDEF	3'UTR	opensea	3'UTR-opensea		NA	NA			rs11551512
S02	cg04329477	0.0322242	-0.849612	0.021186	-0.931744	16	89620186	R	II	SPG7	Body	opensea	Body-opensea		NA	NA			rs74590011
S02	cg18497162	0.00097711	0.974368	0.0046917	0.975126	19	49131216	R	II	SPHK2	Body	shore	Body-shore	chr19:49132603-49134291	NA	NA
S02	cg16517172	0.0226949	-0.874336	0.0248582	-0.924008	11	47400156	F	II	SPI1	TSS200	shore	TSS200-shore	chr11:47399788-47400006	NA	NA
S02	cg08021564	0.0227446	-0.874196	0.00173041	-0.987223	10	73847318	F	II	SPOCK2	Body	island	Body-island	chr10:73846806-73848233	NA	NA		rs1245545	rs61853760
S02	cg06400319	0.000400279	0.98362	0.003473	0.979655	1	153045274	R	II	SPRR2B	TSS1500	opensea	TSS1500-opensea		NA	NA
S02	cg04877144	0.0189111	0.885512	0.0498298	0.878619	3	140819665	R	II	SPSB4	Body	opensea	Body-opensea		NA	NA			rs59153839
S02	cg27141807	0.042078	0.827479	0.0181847	0.938395	3	140786844	R	II	SPSB4	Body	shore	Body-shore	chr3:140784809-140785481	NA	NA
S02	cg02331352	0.0279065	0.860311	0.0187687	0.937074	16	2813897	F	II	SRRM2	Body	shore	Body-shore	chr16:2815575-2816795	NA	NA
S02	cg25448861	0.00162663	0.966886	0.00811265	0.964125	12	119447476	R	II	SRRM4	Body	opensea	Body-opensea		NA	TRUE			rs79171793
S02	cg26783666	0.0443922	-0.822646	0.0062464	-0.969881	2	170654954	R	II	SSB	TSS1500	shore	TSS1500-shore	chr2:170655289-170655757	NA	NA
S02	cg13532185	0.0406296	-0.830566	0.00270376	-0.982788	11	130078849	F	II	ST14	Body	shore	Body-shore	chr11:130079199-130079641	NA	NA
S02	cg20437132	0.0177796	-0.889058	0.0442372	-0.887989	10	90647152	F	II	STAMBPL1	5'UTR	opensea	5'UTR-opensea		NA	TRUE
S02	cg11556416	0.00837261	0.924329	0.0134158	0.949759	2	191879252	F	I	STAT1	TSS1500	island	TSS1500-island	chr2:191878608-191879253	NA	NA
S02	cg27367526	0.0388625	-0.834404	0.0287593	-0.916185	7	89841692	F	II	STEAP2	5'UTR	shore	5'UTR-shore	chr7:89840813-89841491	NA	NA
S02	cg22556143	0.00516472	0.940733	0.00932722	0.960615	10	134061604	F	II	STK32C	Body	opensea	Body-opensea		NA	NA
S02	cg13042329	0.0217936	0.876912	0.00437938	0.976245	8	80528958	F	II	STMN2	Body	shelf	Body-shelf	chr8:80523975-80525765	NA	NA		rs7013510
S02	cg16840523	0.0303346	-0.854205	0.0415797	0.892573	8	80524883	R	II	STMN2	Body	island	Body-island	chr8:80523975-80525765	NA	NA
S02	cg04115418	0.0105117	-0.915077	0.0227162	-0.928472	20	62273971	F	II	STMN3	Body	island	Body-island	chr20:62272291-62273972	NA	NA
S02	cg22331666	0.00265313	-0.957643	0.0291214	-0.915477	20	57226202	R	II	STX16	TSS200	island	TSS200-island	chr20:57224695-57226322	NA	NA
S02	cg11639130	0.041434	-0.828845	0.00633727	-0.969588	12	131303478	F	I	STX2	Body	island	Body-island	chr12:131303093-131303836	TRUE	TRUE
S02	cg20954708	0.0486952	-0.813963	0.0292722	-0.915183	6	147525710	R	II	STXBP5	1stExon	island	1stExon-island	chr6:147525374-147525848	NA	NA
S02	cg07008600	0.0498655	-0.811664	0.0391664	-0.896816	3	33261204	R	II	SUSD5	TSS1500	shore	TSS1500-shore	chr3:33259919-33260763	NA	NA
S02	cg13919174	0.0370141	0.838507	0.00108613	0.990637	9	113341214	R	II	SVEP1	Body	island	Body-island	chr9:113341213-113342029	TRUE	NA
S02	cg10440578	0.00280262	0.956458	0.00608101	0.970416	1	115397857	R	I	SYCP1	5'UTR	island	5'UTR-island	chr1:115397448-115397942	NA	NA
S02	cg08224208	0.0139251	-0.902037	0.0191138	-0.9363	19	15218165	R	I	SYDE1	TSS200	island	TSS200-island	chr19:15217951-15218617	NA	NA	high-CpG:15079141-15079220
S02	cg01844274	0.0184848	0.886835	0.00940781	0.960387	6	152792267	R	II	SYNE1	Body	opensea	Body-opensea		NA	TRUE
S02	cg16479050	0.0154483	-0.896723	0.0271276	-0.919413	6	158515068	R	II	SYNJ2	Body	opensea	Body-opensea		NA	NA
S02	cg05712435	0.0313663	0.851681	0.0472163	0.882954	16	19185556	F	II	SYT17	Body	opensea	Body-opensea		NA	NA
S02	cg16972885	0.0323381	0.849339	0.00215844	0.985191	11	61319066	R	II	SYT7	Body	shelf	Body-shelf	chr11:61322732-61323285	TRUE	NA
S02	cg25506095	0.0276598	0.860946	0.0150074	0.945839	11	61286936	F	II	SYT7	Body	shelf	Body-shelf	chr11:61283864-61284147	NA	NA
S02	cg24720849	0.00141771	0.969097	0.0159315	0.943625	11	1854357	F	II	SYT8	TSS1500	opensea	TSS1500-opensea		TRUE	NA		rs11819918
S02	cg26186546	0.0455777	-0.820216	0.0135079	-0.949528	10	123913451	F	II	TACC2	Body	opensea	Body-opensea		NA	TRUE
S02	cg03057951	0.000251408	0.987026	0.026978	0.919712	20	60553530	R	I	TAF4	Body	island	Body-island	chr20:60553115-60553599	NA	NA
S02	cg25032991	0.00469626	-0.943512	0.00203706	-0.985753	2	159981152	R	II	TANC1	Body	opensea	Body-opensea		TRUE	TRUE
S02	cg08818207	0.00147992	-0.968423	0.0447106	-0.887182	6	32820355	R	II	TAP1	Body	shore	Body-shore	chr6:32820849-32822370	NA	NA
S02	cg21731286	0.0129881	0.905446	0.0476512	0.882228	1	19186805	R	II	TAS1R2	TSS1500	opensea	TSS1500-opensea		NA	NA
S02	cg22136365	0.0012018	-0.971559	0.0145665	-0.946911	16	71611043	R	II	TAT	TSS200	opensea	TSS200-opensea		NA	NA
S02	cg25141264	0.027501	0.861355	0.0406038	0.894279	22	47560578	F	II	TBC1D22A	Body	shelf	Body-shelf	chr22:47558272-47558513	NA	NA
S02	cg24052809	0.0135714	0.90331	0.029823	-0.914113	17	80771717	R	II	TBCD	Body	shore	Body-shore	chr17:80772792-80773003	NA	NA
S02	cg13778743	0.00690805	0.931347	0.036966	0.900758	17	45787887	R	II	TBKBP1	Body	shore	Body-shore	chr17:45786403-45786922	NA	NA
S02	cg13282547	0.0190315	0.88514	0.00783429	0.964954	6	134295917	R	II	TBPL1	5'UTR	opensea	5'UTR-opensea		NA	TRUE
S02	cg10799791	0.0167523	0.892372	0.0359175	0.902663	14	55908365	R	II	TBPL2	TSS1500	shore	TSS1500-shore	chr14:55907197-55907433	NA	NA
S02	cg00159523	0.00144377	0.968813	0.00755918	0.965782	10	114713187	F	I	TCF7L2	Body	shore	Body-shore	chr10:114712115-114712544	NA	NA		rs76615399
S02	cg21049762	0.0448449	0.821715	0.011247	0.955357	11	67805456	R	II	TCIRG1	TSS1500	shore	TSS1500-shore	chr11:67806251-67806611	NA	NA
S02	cg02813542	0.00980101	0.918039	0.027137	0.919394	11	33084877	F	II	TCP11L1	Body	opensea	Body-opensea		NA	TRUE		rs7483668
S02	cg22128896	0.0108506	0.913698	0.00294217	0.981788	11	33087476	R	II	TCP11L1	Body	opensea	Body-opensea		TRUE	NA
S02	cg12487162	0.00393064	-0.948364	0.0209529	-0.932249	11	12845864	R	II	TEAD1	Body	opensea	Body-opensea		NA	TRUE
S02	cg07001734	0.000485742	-0.98195	0.0276415	-0.91839	14	102829788	F	I	TECPR2	5'UTR	island	5'UTR-island	chr14:102829156-102829873	NA	NA
S02	cg21083093	0.0359746	0.840857	0.012204	0.952847	7	115861820	F	II	TES	TSS1500	opensea	TSS1500-opensea		NA	NA		rs3757729
S02	cg05096467	0.0218069	-0.876874	0.0497626	-0.87873	17	56744490	F	II	TEX14	5'UTR	opensea	5'UTR-opensea		NA	TRUE
S02	cg11017057	0.0397388	-0.832491	0.0310927	-0.91167	3	51706056	F	II	TEX264	5'UTR	shore	5'UTR-shore	chr3:51705062-51706022	NA	NA		rs55826671
S02	cg05602715	0.0247058	0.86876	0.0221094	0.92976	7	100218455	F	II	TFR2	3'UTR	shore	3'UTR-shore	chr7:100218511-100218723	NA	NA		rs41296645
S02	cg08619455	0.0316484	0.850998	0.015516	0.944615	16	31484417	F	II	TGFB1I1	Body	shore	Body-shore	chr16:31483276-31483646	NA	NA
S02	cg24817003	0.000234169	-0.987479	0.0281055	-0.917471	3	9406960	F	II	THUMPD3	Body	shelf	Body-shelf	chr3:9404683-9404938	NA	NA
S02	cg26003388	0.0350862	-0.84289	0.0234513	0.926925	17	76129533	F	I	TMC8	Body	shore	Body-shore	chr17:76127521-76128406	NA	NA
S02	cg08528204	0.0137622	0.902621	0.018507	0.937664	12	112452096	F	II	TMEM116	TSS1500	shore	TSS1500-shore	chr12:112450905-112451856	NA	NA
S02	cg17565299	0.0463413	0.818667	0.0298079	0.914142	4	1717835	F	II	TMEM129	3'UTR	shelf	3'UTR-shelf	chr4:1713267-1714980	NA	NA
S02	cg06613286	0.000572332	-0.980402	0.0400773	-0.895205	12	128850903	F	II	TMEM132C	Body	shore	Body-shore	chr12:128850549-128850755	NA	NA
S02	cg17379860	0.0101374	-0.916625	0.000568288	-0.993922	11	61159602	R	II	TMEM216	TSS1500	shore	TSS1500-shore	chr11:61159836-61160285	TRUE	NA
S02	cg00556279	0.0449178	-0.821565	0.0126921	0.951592	12	120031649	F	II	TMEM233	5'UTR	island	5'UTR-island	chr12:120031494-120033212	NA	NA
S02	cg03463818	0.000179547	-0.989039	0.00411068	-0.977229	8	94766468	F	II	TMEM67	TSS1500	shore	TSS1500-shore	chr8:94767000-94767214	NA	NA
S02	cg13386839	0.000178612	0.989068	0.00762054	0.965596	1	12250343	F	II	TNFRSF1B	Body	shore	Body-shore	chr1:12251777-12251985	NA	NA
S02	cg12603560	0.0180885	0.888079	0.00517857	0.973429	11	57090070	F	II	TNKS1BP1	5'UTR	shore	5'UTR-shore	chr11:57091614-57092831	NA	TRUE
S02	cg22941315	0.0146455	0.899491	0.00962587	0.959775	1	175511259	F	II	TNR	5'UTR	opensea	5'UTR-opensea		NA	TRUE
S02	cg14062899	0.000373642	-0.984175	0.012716	-0.951531	6	32065211	R	II	TNXB	Body	shore	Body-shore	chr6:32063533-32065044	NA	NA
S02	cg22547540	0.00317926	-0.953602	0.0160919	-0.943245	6	32055007	R	II	TNXB	Body	shore	Body-shore	chr6:32055067-32055601	TRUE	TRUE
S02	cg07035875	0.00340407	-0.951976	0.0335994	-0.906939	16	52557205	R	II	TOX3	5'UTR	opensea	5'UTR-opensea		NA	TRUE
S02	cg15975832	0.00791576	-0.926449	0.0308808	-0.912075	1	224030614	F	II	TP53BP2	Body	shelf	Body-shelf	chr1:224033085-224034263	NA	NA		rs77599718
S02	cg27475365	0.0210488	-0.879079	0.0197936	-0.934789	6	125476259	R	I	TPD52L1	5'UTR	shore	5'UTR-shore	chr6:125474804-125475722	NA	NA
S02	cg01024055	0.0011947	-0.971644	0.0452898	-0.886198	15	63356886	R	II	TPM1	3'UTR	opensea	3'UTR-opensea		NA	NA
S02	cg22270364	0.0455264	0.820321	0.000887681	0.991816	19	16178426	F	II	TPM4	5'UTR	island	5'UTR-island	chr19:16178396-16178609	TRUE	NA
S02	cg07852972	0.0108198	0.913823	0.0162476	0.942877	2	73964144	F	II	TPRKB	5'UTR	shore	5'UTR-shore	chr2:73964318-73964677	NA	NA
S02	cg26841929	0.0111624	0.912448	0.0339455	0.906294	22	50627237	R	II	TRABD	5'UTR	shore	5'UTR-shore	chr22:50628949-50629249	NA	NA
S02	cg23513504	0.0286814	-0.858336	0.000834773	0.992145	21	45432403	F	II	TRAPPC10	1stExon	island	1stExon-island	chr21:45431646-45432978	NA	NA	high-CpG:44256212-44256907
S02	cg08504029	0.0286402	0.858441	0.0135559	0.949408	8	141249567	F	II	TRAPPC9	Body	opensea	Body-opensea		NA	TRUE		rs34887031
S02	cg26048923	0.00478552	-0.942972	0.03295	-0.908153	8	141057285	R	II	TRAPPC9	Body	island	Body-island	chr8:141057284-141057521	TRUE	NA
S02	cg00108716	0.0379638	0.836387	0.000983011	0.991239	1	228602400	F	II	TRIM17	Body	shore	Body-shore	chr1:228603706-228604567	NA	NA
S02	cg01030178	0.00699492	0.930912	0.0331199	0.907835	8	67037892	R	II	TRIM55	TSS1500	opensea	TSS1500-opensea		NA	NA			rs77987133
S02	cg17137424	0.0456738	-0.820021	0.0336223	-0.906896	1	231299352	F	I	TRIM67	1stExon	island	1stExon-island	chr1:231297812-231299777	TRUE	NA
S02	cg15022400	0.00637364	-0.934087	0.0287016	-0.916298	15	45028161	F	II	TRIM69	TSS1500	opensea	TSS1500-opensea		NA	TRUE
S02	cg07275305	0.00118012	-0.971818	0.0195036	-0.935431	16	31227884	F	I	TRIM72	Body	island	Body-island	chr16:31225956-31228264	NA	NA		rs2288005
S02	cg02085507	0.00209889	-0.962356	0.0249664	-0.923786	19	6739192	R	I	TRIP10	TSS1500	shore	TSS1500-shore	chr19:6739883-6740158	NA	NA
S02	cg13312195	0.0386353	-0.834904	0.0143695	-0.947393	11	2432957	R	II	TRPM5	Body	shelf	Body-shelf	chr11:2435295-2436651	NA	NA
S02	cg04824378	0.00306481	0.954451	0.00229975	0.984551	15	50853806	F	II	TRPM7	3'UTR	opensea	3'UTR-opensea		NA	NA
S02	cg17809895	0.000236353	-0.987421	0.0163674	-0.942595	20	51589197	R	II	TSHZ2	1stExon	shore	1stExon-shore	chr20:51589707-51590020	TRUE	NA
S02	cg18044967	0.0391419	0.833792	0.00148823	0.988446	11	2334942	R	II	TSPAN32	Body	opensea	Body-opensea		NA	NA
S02	cg01010328	0.000228947	-0.98762	0.00514385	-0.973548	1	156551873	R	I	TTC24	Body	opensea	Body-opensea		NA	NA
S02	cg21049809	0.00140169	0.969273	0.0439273	0.888519	14	91283462	R	II	TTC7B	TSS1500	shore	TSS1500-shore	chr14:91282227-91282757	NA	NA
S02	cg17337874	0.0049097	0.94223	0.0367935	0.90107	7	2701641	F	II	TTYH3	3'UTR	island	3'UTR-island	chr7:2701330-2701744	NA	NA
S02	cg00231644	0.0200708	0.881981	0.018075	0.938644	6	3158512	R	II	TUBB2A	TSS1500	shore	TSS1500-shore	chr6:3156959-3157167	NA	NA
S02	cg22134634	0.000767258	-0.977297	0.00307441	-0.981246	17	57970430	F	II	TUBD1	TSS200	island	TSS200-island	chr17:57970011-57971021	NA	NA
S02	cg24533673	0.0333397	-0.84696	0.00671407	-0.968391	17	40814996	R	II	TUBG2	Body	shelf	Body-shelf	chr17:40811232-40811597	NA	NA
S02	cg04552136	0.0400148	0.831892	0.0042272	0.9768	22	50656153	R	II	TUBGCP6	3'UTR	shore	3'UTR-shore	chr22:50656508-50657020	NA	NA
S02	cg25032722	0.00667138	0.932547	0.000153078	0.997466	8	15420520	F	II	TUSC3	Body	opensea	Body-opensea		NA	TRUE		rs28680757	rs7825304
S02	cg26917754	0.0159919	-0.894889	0.0105562	-0.957212	1	32644779	F	II	TXLNA	TSS1500	shore	TSS1500-shore	chr1:32645154-32645814	NA	NA
S02	cg03668982	0.0221231	-0.875964	0.00776899	-0.965149	3	23853015	R	II	UBE2E1	Body	shore	Body-shore	chr3:23851987-23852508	NA	NA
S02	cg08530036	0.0242788	-0.869925	0.0496516	-0.878912	1	19496406	R	II	UBR4	Body	opensea	Body-opensea		NA	TRUE
S02	cg04573771	0.0198437	0.882665	0.0350777	0.904201	1	161122054	R	II	UFC1	TSS1500	opensea	TSS1500-opensea		NA	NA
S02	cg04507925	0.0168707	-0.891985	0.00797181	-0.964543	2	210824770	R	II	UNC80	Body	opensea	Body-opensea		NA	TRUE
S02	cg02152265	0.0380184	-0.836266	0.00134421	0.989205	19	17324656	R	II	USE1	TSS1500	shore	TSS1500-shore	chr19:17326114-17326551	NA	NA			rs75952822
S02	cg25347698	0.00778717	-0.927056	0.0108902	-0.95631	2	219381537	R	II	USP37	Body	opensea	Body-opensea		NA	NA
S02	cg06587243	0.0423703	-0.826861	0.0399797	-0.895377	7	6145105	F	I	USP42	5'UTR	island	5'UTR-island	chr7:6144970-6145319	NA	NA
S02	cg07784294	0.00984487	0.917854	0.0443927	0.887724	11	11873490	F	II	USP47	Body	opensea	Body-opensea		NA	NA	low-CpG:11830050-11830108
S02	cg12980000	0.004303	0.945951	0.0273767	0.918916	3	191035318	F	II	UTS2D	5'UTR	opensea	5'UTR-opensea		NA	NA
S02	cg14003039	0.0386941	-0.834774	0.01584	-0.943842	6	31759513	R	II	VARS	Body	shelf	Body-shelf	chr6:31763240-31763905	TRUE	NA
S02	cg01619378	0.00941417	0.919696	0.0389856	0.897137	2	219283268	F	II	VIL1	TSS1500	opensea	TSS1500-opensea		NA	NA
S02	cg03340303	0.0432615	-0.824992	0.0168685	-0.941423	8	100230864	F	II	VPS13B	Body	opensea	Body-opensea		NA	TRUE
S02	cg13466988	0.03521	-0.842606	0.0315454	-0.910806	1	12538541	R	II	VPS13D	Body	opensea	Body-opensea		TRUE	TRUE
S02	cg06500079	0.00771128	0.927417	0.0190326	0.936482	17	619033	R	II	VPS53	TSS1500	shore	TSS1500-shore	chr17:617755-618559	NA	NA
S02	cg13280914	0.000348056	-0.984728	0.0104364	-0.957538	3	183955182	R	II	VWA5B2	Body	shelf	Body-shelf	chr3:183959061-183959747	NA	NA
S02	cg25431479	0.000523046	0.981268	0.00585036	0.971171	7	12444290	R	I	VWDE	TSS1500	shore	TSS1500-shore	chr7:12443163-12443705	NA	NA
S02	cg08553857	0.0429856	0.825569	0.0164569	0.942385	19	994362	F	I	WDR18	3'UTR	island	3'UTR-island	chr19:993854-994511	NA	NA
S02	cg04858090	0.010274	-0.916057	0.0275088	-0.918653	6	170058439	F	II	WDR27	Body	shore	Body-shore	chr6:170059237-170059586	NA	NA			rs41265381
S02	cg05888707	0.0458076	0.819749	0.0158142	0.943904	1	118475999	F	II	WDR3	Body	shelf	Body-shelf	chr1:118471840-118472720	NA	NA
S02	cg12267147	0.0419318	-0.827788	0.0403942	-0.894647	1	67387618	F	II	WDR78	Body	shelf	Body-shelf	chr1:67390468-67391109	NA	NA
S02	cg22822803	0.0298984	-0.855285	0.00972106	0.959509	1	3566950	F	II	WDR8	TSS1500	island	TSS1500-island	chr1:3566445-3569636	NA	NA
S02	cg05747424	0.00077192	-0.977228	0.0143734	-0.947383	14	64108561	R	II	WDR89	1stExon	island	1stExon-island	chr14:64108343-64108952	NA	NA
S02	cg11837690	0.0062341	0.93482	0.02278	0.928337	1	22456219	F	II	WNT4	Body	island	Body-island	chr1:22456023-22456225	NA	NA
S02	cg00770443	0.00649007	0.933481	0.0142207	0.947759	12	108611845	R	II	WSCD2	Body	opensea	Body-opensea		NA	NA
S02	cg04456238	0.0222862	-0.875498	0.0461069	-0.884817	11	32450104	R	II	WT1	Body	shore	Body-shore	chr11:32448261-32449744	NA	NA
S02	cg18790340	0.00344523	0.951684	0.0297133	0.914325	5	167831317	F	II	WWC1	Body	opensea	Body-opensea		TRUE	NA			rs77759253
S02	cg16489582	0.0446232	0.822171	0.019566	0.935293	16	28223388	F	II	XPO6	TSS200	island	TSS200-island	chr16:28223083-28223638	NA	NA
S02	cg07465864	0.00141623	-0.969113	0.0179555	-0.938917	5	112849162	F	II	YTHDC2	TSS1500	shore	TSS1500-shore	chr5:112849265-112849982	TRUE	NA
S02	cg12624884	0.0375714	0.83726	0.0433136	0.889572	6	33283609	R	II	ZBTB22	Body	shore	Body-shore	chr6:33285367-33285617	NA	NA
S02	cg12462068	0.0225646	0.874705	0.0261197	0.921438	8	144557331	F	II	ZC3H3	Body	opensea	Body-opensea		NA	NA		rs34081477
S02	cg13169667	0.00780837	0.926956	0.0226532	0.928605	8	144519832	F	II	ZC3H3	3'UTR	shore	3'UTR-shore	chr8:144521358-144521608	NA	NA
S02	cg17748167	0.00698033	-0.930985	0.0487569	-0.88039	1	31769917	R	I	ZCCHC17	5'UTR	island	5'UTR-island	chr1:31769246-31769978	NA	NA	high-CpG:31542413-31542586
S02	cg14060402	0.00843127	0.92406	0.0368567	0.900956	9	37141146	R	II	ZCCHC7	Body	opensea	Body-opensea		NA	TRUE
S02	cg17968037	0.00118663	0.97174	0.048562	0.880713	7	100024898	F	II	ZCWPW1	5'UTR	shore	5'UTR-shore	chr7:100025804-100028002	NA	NA
S02	cg01962471	0.048397	0.814553	0.040705	0.894101	6	157876936	F	II	ZDHHC14	Body	opensea	Body-opensea		NA	TRUE		rs35291692
S02	cg21011702	0.0104368	-0.915384	0.0338921	-0.906394	13	21951294	R	II	ZDHHC20	Body	island	Body-island	chr13:21951293-21951717	NA	NA
S02	cg26888623	0.00418739	0.946689	0.0110871	0.955783	6	37871320	R	II	ZFAND3	Body	opensea	Body-opensea		NA	TRUE
S02	cg03181376	0.00143735	-0.968883	0.00357891	-0.979242	2	43454447	F	I	ZFP36L2	TSS1500	island	TSS1500-island	chr2:43451445-43454951	NA	NA		rs71707059
S02	cg08070771	0.00743341	0.928753	0.0082924	0.963596	3	147125758	R	I	ZIC4	TSS1500	shore	TSS1500-shore	chr3:147126988-147128999	NA	TRUE
S02	cg00354258	0.0034789	-0.951447	0.0463508	-0.884406	19	57306738	F	II	ZIM2	Body	island	Body-island	chr19:57306682-57307032	NA	NA
S02	cg14522800	0.00510055	-0.941106	0.0158108	-0.943912	17	4648566	R	II	ZMYND15	Body	opensea	Body-opensea		NA	NA
S02	cg06557683	0.00987208	0.917739	0.0160313	0.943388	19	58580237	F	II	ZNF135	3'UTR	opensea	3'UTR-opensea		NA	NA		rs1057402
S02	cg27170298	0.019314	0.884274	0.0288563	0.915995	2	219524787	R	II	ZNF142	TSS1500	shore	TSS1500-shore	chr2:219523901-219524577	NA	NA
S02	cg16074383	0.000218854	-0.987897	0.0253899	-0.92292	14	21561058	R	II	ZNF219	Body	island	Body-island	chr14:21558547-21561443	NA	NA
S02	cg10844884	0.0496284	0.812128	0.00880313	0.96211	10	45498904	F	II	ZNF22	Body	shelf	Body-shelf	chr10:45496275-45496550	NA	NA
S02	cg15435391	0.0292438	0.856919	0.0121991	-0.95286	8	146123360	F	II	ZNF250	5'UTR	shelf	5'UTR-shelf	chr8:146126088-146128055	NA	NA
S02	cg18381455	0.00354651	-0.950973	0.0338367	-0.906497	19	44905980	F	II	ZNF285A	TSS1500	opensea	TSS1500-opensea		NA	NA		rs17657696
S02	cg14700504	0.018673	-0.886249	0.0172407	-0.940559	10	64136222	F	II	ZNF365	Body	shore	Body-shore	chr10:64133789-64134420	NA	NA
S02	cg16439360	0.000181003	0.988995	0.00212681	0.985337	3	21558209	R	II	ZNF385D	Body	opensea	Body-opensea		NA	TRUE
S02	cg19181479	0.00542685	0.939232	0.025865	0.921954	10	48373736	R	II	ZNF488	3'UTR	shelf	3'UTR-shelf	chr10:48370605-48370864	NA	NA
S02	cg00820958	0.0296448	-0.855916	0.0416151	-0.892511	8	146032149	F	II	ZNF517	Body	shore	Body-shore	chr8:146032710-146033843	NA	NA
S02	cg11326184	0.00295645	0.95527	0.00301409	0.981492	19	7083273	F	II	ZNF557	Body	opensea	Body-opensea		NA	NA
S02	cg17518884	0.00251127	0.958799	0.00641398	0.969343	12	133517772	R	II	ZNF605	Body	opensea	Body-opensea		NA	NA
S02	cg24636969	0.00701231	0.930825	0.00953564	0.960028	8	81787111	R	I	ZNF704	TSS200	shore	TSS200-shore	chr8:81785425-81786038	NA	NA
S02	cg15323626	0.025639	0.866245	0.0185574	0.93755	15	35274878	R	II	ZNF770	Body	opensea	Body-opensea		NA	NA
S02	cg11915001	0.0258287	0.865739	0.0199914	0.934352	19	12175268	F	II	ZNF844	TSS1500	shore	TSS1500-shore	chr19:12175460-12176057	NA	NA			rs36089413
S02	cg00778807	0.0423486	-0.826907	0.0183433	-0.938035	1	43524347	R	I		IGR	opensea	IGR-opensea		NA	TRUE
S02	cg07812848	0.0459794	0.8194	0.0132285	0.950231	1	1214622	R	I		IGR	opensea	IGR-opensea		NA	NA
S02	cg09126090	0.000235918	-0.987433	0.0158804	-0.943746	1	1534514	R	I		IGR	island	IGR-island	chr1:1534331-1536136	NA	NA
S02	cg13439946	0.0142095	-0.901024	0.030941	-0.91196	1	991708	R	I		IGR	shore	IGR-shore	chr1:990274-990694	NA	NA
S02	cg21271015	0.00200248	0.963237	0.0375571	0.899692	1	4542704	F	I		IGR	opensea	IGR-opensea		NA	NA
S02	cg02783887	0.0329956	0.847773	0.0207958	0.93259	2	660856	R	I		IGR	island	IGR-island	chr2:660666-660909	NA	NA
S02	cg03695591	0.047979	0.815383	0.0100441	0.958613	2	223920391	F	I		IGR	shelf	IGR-shelf	chr2:223917576-223918037	NA	NA		rs41313551
S02	cg05612066	0.0238463	0.871116	0.0421958	0.891502	2	3889246	R	I		IGR	opensea	IGR-opensea		NA	NA
S02	cg12747584	0.040296	-0.831285	0.0352296	0.903922	2	6712764	R	I		IGR	opensea	IGR-opensea		NA	TRUE
S02	cg20691617	0.0278854	0.860366	0.0149919	0.945876	2	85142974	R	I		IGR	opensea	IGR-opensea		NA	NA
S02	cg26800771	0.00239154	-0.9598	0.0283018	-0.917084	2	241855454	R	I		IGR	island	IGR-island	chr2:241855374-241855631	NA	NA
S02	cg11610350	0.00363337	-0.950371	0.0144946	-0.947087	3	64253705	R	I		IGR	island	IGR-island	chr3:64253533-64253819	TRUE	NA
S02	cg11345718	0.0262459	0.864634	0.0249253	0.92387	5	120167319	R	I		IGR	opensea	IGR-opensea		NA	NA
S02	cg14450273	0.0324499	-0.849072	0.0243245	-0.925108	5	35266759	F	I		IGR	opensea	IGR-opensea		NA	TRUE
S02	cg22186831	0.000658121	0.97898	0.0285264	0.916642	5	176544048	R	I		IGR	island	IGR-island	chr5:176543900-176544228	TRUE	TRUE
S02	cg22743003	0.00170443	-0.966099	0.0244975	-0.924751	5	81147781	F	I		IGR	opensea	IGR-opensea		NA	NA
S02	cg25606201	0.0037084	0.949857	0.0175022	0.939956	5	180614858	R	I		IGR	shore	IGR-shore	chr5:180616157-180619114	TRUE	NA
S02	cg01386294	0.0163743	0.893616	0.0213515	0.931386	6	25732093	R	I		IGR	shore	IGR-shore	chr6:25732692-25732957	NA	NA
S02	cg01739354	0.00957312	-0.919011	0.0287436	-0.916216	6	170481630	R	I		IGR	opensea	IGR-opensea		NA	NA
S02	cg05890826	0.0263068	-0.864473	0.0480316	-0.881594	6	12008908	R	I		IGR	shelf	IGR-shelf	chr6:12012543-12013379	TRUE	NA
S02	cg14013161	0.00151975	0.967999	0.0221035	0.929773	6	164052725	F	I		IGR	shore	IGR-shore	chr6:164051485-164052323	NA	NA
S02	cg16115513	0.0250381	-0.867859	0.00222006	-0.98491	6	72298527	F	I		IGR	island	IGR-island	chr6:72298274-72298528	NA	NA
S02	cg17185176	0.0352102	0.842605	0.0379293	0.899024	6	695636	F	I		IGR	shelf	IGR-shelf	chr6:692464-693348	NA	NA
S02	cg19406113	0.00181575	0.965003	0.00580562	0.971319	6	170558063	R	I		IGR	opensea	IGR-opensea		NA	NA
S02	cg25006721	0.000549846	-0.980793	0.00969655	-0.959578	6	170481752	F	I		IGR	opensea	IGR-opensea		NA	NA		rs73236772
S02	cg01745789	0.0245542	0.869172	0.00796996	0.964549	7	127911866	F	I		IGR	island	IGR-island	chr7:127911719-127912194	NA	NA
S02	cg01856069	0.00164235	0.966726	0.0404322	0.89458	7	93474069	R	I		IGR	opensea	IGR-opensea		NA	NA
S02	cg15283657	0.0300732	0.854851	0.0473071	0.882802	7	99066497	R	I		IGR	shelf	IGR-shelf	chr7:99070295-99070859	NA	NA
S02	cg16768191	7.16181e-05	-0.993082	0.00650256	-0.96906	7	152592038	R	I		IGR	shore	IGR-shore	chr7:152591060-152591360	TRUE	NA
S02	cg00576689	0.0295984	-0.856032	0.0198852	-0.934586	8	37218068	F	I		IGR	opensea	IGR-opensea		NA	TRUE
S02	cg05321594	0.00653302	-0.933258	0.0404569	-0.894537	8	330175	F	I		IGR	opensea	IGR-opensea		NA	NA
S02	cg06008419	0.0203424	0.881169	0.0258892	0.921905	8	1365307	F	I		IGR	island	IGR-island	chr8:1365174-1365503	NA	NA		rs72437951	rs78666416
S02	cg09646578	0.00534241	-0.939712	0.0158111	-0.943911	8	5019363	F	I		IGR	opensea	IGR-opensea		NA	NA		rs75473252	rs77240429
S02	cg11062466	0.0035781	-0.950754	0.0132235	-0.950243	8	58055876	R	I		IGR	shore	IGR-shore	chr8:58055960-58056244	NA	NA
S02	cg23171972	0.04341	-0.824683	0.0441341	-0.888166	8	143203477	R	I		IGR	shore	IGR-shore	chr8:143202654-143202868	NA	NA
S02	cg14554880	0.014044	0.901612	0.0434556	0.889328	9	136472008	R	I		IGR	shelf	IGR-shelf	chr9:136474170-136474748	NA	NA
S02	cg02703563	0.0398597	0.832229	0.005472	0.972432	10	91852861	R	I		IGR	opensea	IGR-opensea		NA	TRUE
S02	cg03190130	0.0419354	0.82778	0.0373513	0.900063	11	43543270	R	I		IGR	shore	IGR-shore	chr11:43543835-43544086	NA	NA
S02	cg19695805	0.0280342	0.859984	0.032849	0.908343	11	9385645	R	I		IGR	shore	IGR-shore	chr11:9385837-9386241	NA	TRUE
S02	cg01750221	0.0409087	-0.829968	0.00686813	-0.967907	12	109985316	F	I		IGR	opensea	IGR-opensea		NA	NA
S02	cg01897308	0.0210891	0.878961	0.0401546	0.895069	12	96029861	F	I		IGR	opensea	IGR-opensea		NA	TRUE
S02	cg19014368	0.0307359	0.853219	0.0311348	0.911589	12	131197049	F	I		IGR	shelf	IGR-shelf	chr12:131199824-131200157	NA	NA		rs2895139	rs77234486
S02	cg20739156	0.0252686	-0.867238	0.0436519	-0.888991	12	6243051	F	I		IGR	opensea	IGR-opensea		NA	NA		rs10849391	rs77867374
S02	cg05827468	0.0143558	-0.900507	0.0281428	-0.917398	13	90015633	R	I		IGR	island	IGR-island	chr13:90015412-90015775	NA	NA
S02	cg19107655	0.0365641	0.83952	0.0246252	0.924488	13	112838528	F	I		IGR	opensea	IGR-opensea		NA	NA
S02	cg20659195	0.00724963	0.92965	0.00880534	0.962104	13	40746648	R	I		IGR	island	IGR-island	chr13:40746369-40746696	NA	TRUE
S02	cg13731605	0.000613176	-0.979713	0.00613339	-0.970246	14	21660372	R	I		IGR	opensea	IGR-opensea		TRUE	TRUE
S02	cg14178821	0.0068542	-0.931618	0.0298183	-0.914122	14	74944633	R	I		IGR	opensea	IGR-opensea		NA	TRUE
S02	cg01741626	0.0151992	-0.897574	0.00215426	-0.98521	16	4364093	F	I		IGR	island	IGR-island	chr16:4363935-4364151	NA	NA		rs74003281
S02	cg07310671	0.0344515	0.844358	0.0441759	0.888094	16	85253980	R	I		IGR	opensea	IGR-opensea		TRUE	NA
S02	cg09814487	0.00281007	-0.956399	0.034664	-0.904964	16	86598824	F	I		IGR	shore	IGR-shore	chr16:86599355-86602649	NA	TRUE			rs76136341
S02	cg25112590	0.00698096	0.930981	0.0207254	0.932744	17	3870415	R	I		IGR	shelf	IGR-shelf	chr17:3867059-3868095	NA	NA
S02	cg26610542	0.0377888	0.836776	0.000474226	0.994613	17	76306090	F	I		IGR	shelf	IGR-shelf	chr17:76309952-76310551	NA	NA		rs7405886	rs8069319
S02	cg00557021	0.00374436	-0.949613	0.00876979	-0.962206	19	1203149	F	I		IGR	shelf	IGR-shelf	chr19:1205368-1207422	NA	NA			rs73509382
S02	cg09235562	0.00759434	0.927976	0.0147452	0.946475	19	384251	F	I		IGR	island	IGR-island	chr19:384250-384464	TRUE	NA
S02	cg18041006	0.0104205	0.915451	0.0375356	0.899731	19	47364695	F	I		IGR	shore	IGR-shore	chr19:47363357-47364477	NA	NA
S02	cg22914338	0.00125453	-0.970939	0.0168062	-0.941568	19	14376960	R	I		IGR	island	IGR-island	chr19:14376688-14376961	NA	NA
S02	cg25314150	0.0354999	0.84194	0.0127479	0.951449	19	485634	F	I		IGR	shelf	IGR-shelf	chr19:488554-490011	TRUE	NA		rs76327138
S02	cg00157199	0.00259924	-0.958079	0.0443659	-0.88777	20	29551622	F	I		IGR	island	IGR-island	chr20:29550849-29551855	NA	NA		rs2424830
S02	cg17050807	0.00704119	0.930681	0.0152202	0.945325	22	42548356	F	I		IGR	island	IGR-island	chr22:42548152-42549207	NA	NA
S02	cg00759329	0.0437892	0.823894	0.023645	0.92652	1	82208723	F	II		IGR	opensea	IGR-opensea		NA	TRUE
S02	cg01909681	0.0299804	0.855081	0.0411837	0.893264	1	42550741	R	II		IGR	opensea	IGR-opensea		NA	TRUE
S02	cg02235843	0.042536	0.826513	0.00245794	0.983849	1	170898554	R	II		IGR	opensea	IGR-opensea		NA	TRUE
S02	cg02852847	0.0201429	0.881765	0.0378288	0.899204	1	14898807	R	II		IGR	opensea	IGR-opensea		NA	TRUE
S02	cg03541864	0.0289632	-0.857624	0.0417751	-0.892233	1	224795428	R	II		IGR	opensea	IGR-opensea		NA	TRUE
S02	cg04720825	0.00381557	0.949132	0.00791465	0.964714	1	39177304	R	II		IGR	shelf	IGR-shelf	chr1:39174379-39174940	NA	NA
S02	cg04873927	0.00412461	-0.947093	0.0300289	-0.913714	1	109643365	R	II		IGR	island	IGR-island	chr1:109642663-109643384	NA	NA
S02	cg05960180	0.0168592	-0.892023	0.00885735	-0.961954	1	55178437	R	II		IGR	shelf	IGR-shelf	chr1:55181345-55181853	NA	NA			rs61523343
S02	cg07381872	0.0386923	-0.834778	0.00580876	-0.971309	1	61408076	R	II		IGR	opensea	IGR-opensea		NA	TRUE
S02	cg10585420	0.00571361	0.937631	0.0201065	0.934098	1	32241013	F	II		IGR	shelf	IGR-shelf	chr1:32237827-32238661	NA	NA
S02	cg12400457	0.00436204	-0.945578	0.00908156	-0.961312	1	115919812	R	II		IGR	opensea	IGR-opensea		NA	TRUE
S02	cg12443030	0.00729453	0.92943	0.0449913	0.886705	1	75565024	R	II		IGR	opensea	IGR-opensea		NA	TRUE
S02	cg13304265	0.0172249	-0.890835	0.0177074	-0.939484	1	36111024	R	II		IGR	shelf	IGR-shelf	chr1:36106969-36107261	NA	NA
S02	cg16904348	0.00512346	0.940973	0.0112729	0.955288	1	2377415	F	II		IGR	shore	IGR-shore	chr1:2374818-2375814	TRUE	NA
S02	cg16998564	0.0108671	0.913632	0.0336441	0.906855	1	88271572	F	II		IGR	opensea	IGR-opensea		NA	TRUE
S02	cg17245996	0.0331194	-0.84748	0.0416735	-0.892409	1	164325917	R	II		IGR	opensea	IGR-opensea		NA	NA	low-CpG:162592530-162592549
S02	cg17819085	0.000653148	-0.97906	0.0221013	-0.929778	1	235122803	R	II		IGR	opensea	IGR-opensea		NA	TRUE
S02	cg18019037	0.000142747	0.990229	0.00435166	0.976346	1	200409325	F	II		IGR	opensea	IGR-opensea		NA	TRUE
S02	cg21221883	0.0218044	-0.876881	0.0423826	-0.891178	1	75246543	R	II		IGR	opensea	IGR-opensea		NA	TRUE
S02	cg22876210	0.0199687	0.882288	0.0103605	0.957745	1	33768603	F	II		IGR	shelf	IGR-shelf	chr1:33772146-33773104	NA	NA
S02	cg27232160	0.0249564	0.86808	0.00171978	0.987275	1	184947046	R	II		IGR	shelf	IGR-shelf	chr1:184942862-184943777	NA	NA
S02	cg00337070	0.0287189	-0.858241	0.0392063	-0.896745	2	132352141	F	II		IGR	shelf	IGR-shelf	chr2:132348566-132348821	NA	NA			rs28520751
S02	cg01331772	0.00775735	-0.927198	0.00365381	-0.978953	2	131094827	F	II		IGR	opensea	IGR-opensea		NA	NA
S02	cg01812499	0.0232935	0.872652	0.0152944	0.945147	2	240530569	R	II		IGR	opensea	IGR-opensea		NA	TRUE
S02	cg01883046	0.0177272	0.889224	0.0276944	0.918285	2	174890420	F	II		IGR	island	IGR-island	chr2:174890243-174890814	NA	TRUE
S02	cg04640971	0.0339614	-0.8455	0.0217281	-0.930576	2	45165318	F	II		IGR	island	IGR-island	chr2:45164561-45166567	NA	NA
S02	cg04848957	0.0338131	0.845847	0.0437754	-0.888779	2	44316695	F	II		IGR	shelf	IGR-shelf	chr2:44314288-44314564	NA	NA		rs62135531
S02	cg04939302	0.00481308	-0.942807	0.0196082	-0.935199	2	30213458	F	II		IGR	opensea	IGR-opensea		NA	TRUE
S02	cg05865340	0.043777	-0.823919	0.0387693	-0.897522	2	240362550	R	II		IGR	opensea	IGR-opensea		NA	TRUE
S02	cg08439276	0.0121333	0.908661	0.000671966	0.993203	2	68937224	F	II		IGR	opensea	IGR-opensea		NA	TRUE
S02	cg08479629	0.0235909	0.871823	0.0477703	0.882029	2	19387323	F	II		IGR	opensea	IGR-opensea		NA	TRUE
S02	cg10444255	0.0115736	0.910825	0.0445671	0.887427	2	189718141	F	II		IGR	opensea	IGR-opensea		NA	TRUE		rs79433343
S02	cg10483333	0.00404261	-0.947627	0.00513692	-0.973572	2	96065269	F	II		IGR	shelf	IGR-shelf	chr2:96068303-96068840	NA	NA
S02	cg12462771	0.023495	0.87209	0.0319822	0.909977	2	122443998	F	II		IGR	opensea	IGR-opensea		NA	NA
S02	cg12941249	0.0122548	-0.908197	0.0459819	-0.885028	2	219860379	R	II		IGR	shore	IGR-shore	chr2:219860927-219861242	NA	NA
S02	cg13362636	0.0135547	0.903371	0.00102649	0.990983	2	82289309	R	II		IGR	opensea	IGR-opensea		NA	TRUE
S02	cg14042396	0.0336061	-0.846333	0.0195367	-0.935358	2	16153454	R	II		IGR	shore	IGR-shore	chr2:16153944-16154419	NA	TRUE
S02	cg15718555	0.0199957	-0.882207	0.047766	-0.882036	2	239847497	R	II		IGR	opensea	IGR-opensea		NA	NA		rs7602841
S02	cg16123090	0.00996923	-0.917329	0.0212842	-0.931532	2	3699210	F	II		IGR	island	IGR-island	chr2:3699125-3699465	NA	TRUE
S02	cg17050704	0.0353606	-0.84226	0.013057	-0.950664	2	109329286	F	II		IGR	opensea	IGR-opensea		NA	NA
S02	cg17104766	0.0342162	0.844905	0.0218272	0.930364	2	66617333	F	II		IGR	opensea	IGR-opensea		NA	TRUE
S02	cg18174683	0.0245069	0.869301	0.0339805	0.906229	2	68675870	R	II		IGR	opensea	IGR-opensea		NA	NA
S02	cg18739089	0.0490181	0.813326	0.0127053	0.951558	2	7998290	R	II		IGR	opensea	IGR-opensea		NA	TRUE
S02	cg18794891	0.0425759	-0.826429	0.0310957	-0.911664	2	25261606	R	II		IGR	shelf	IGR-shelf	chr2:25264682-25265727	NA	NA
S02	cg19288921	0.0227859	0.874079	0.0457885	0.885355	2	242819408	F	II		IGR	shelf	IGR-shelf	chr2:242815056-242815599	NA	NA
S02	cg19372578	0.0317985	0.850635	0.0214589	0.931155	2	4931004	F	II		IGR	opensea	IGR-opensea		NA	NA
S02	cg20860406	0.0226555	0.874448	0.00167171	0.987514	2	228513100	F	II		IGR	opensea	IGR-opensea		NA	NA			rs6736217
S02	cg21251791	0.0374497	0.837532	0.0311202	-0.911617	2	3129858	F	II		IGR	opensea	IGR-opensea		NA	NA
S02	cg22596108	0.0126129	0.906844	0.0453393	0.886115	2	223965704	F	II		IGR	opensea	IGR-opensea		NA	TRUE
S02	cg22955798	0.0437194	0.824039	0.0341481	0.905918	2	165070982	R	II		IGR	opensea	IGR-opensea		NA	TRUE
S02	cg22975277	0.00291095	0.955618	0.0320903	0.909773	2	186968467	R	II		IGR	opensea	IGR-opensea		NA	TRUE
S02	cg26278764	0.0454097	-0.820559	0.00129053	-0.989495	2	92308353	F	II		IGR	opensea	IGR-opensea		NA	NA	low-CpG:91671598-91672792		rs13399967
S02	cg27424326	0.0301085	-0.854764	0.00651543	-0.969019	2	129251303	F	II		IGR	island	IGR-island	chr2:129250636-129251304	NA	NA
S02	cg00384701	0.0377773	-0.836801	0.0437794	-0.888773	3	13974800	F	II		IGR	island	IGR-island	chr3:13974400-13974867	NA	NA
S02	cg01852887	0.0460209	0.819315	0.00268513	0.982867	3	9995738	F	II		IGR	shore	IGR-shore	chr3:9993730-9994136	NA	NA			rs6787915
S02	cg05225196	0.0448236	0.821759	0.0451263	0.886476	3	14614882	R	II		IGR	shore	IGR-shore	chr3:14615366-14615957	NA	NA
S02	cg13744481	0.0401092	-0.831688	0.00889484	-0.961846	3	8308781	R	II		IGR	opensea	IGR-opensea		NA	TRUE
S02	cg17230414	0.00424796	0.946301	0.0366968	0.901246	3	172281789	R	II		IGR	opensea	IGR-opensea		NA	TRUE
S02	cg17564259	0.0408747	0.83004	0.0326551	0.908707	3	197035907	F	II		IGR	opensea	IGR-opensea		NA	TRUE
S02	cg18762944	0.0223959	0.875185	0.0050791	0.973771	3	120555756	R	II		IGR	opensea	IGR-opensea		NA	NA
S02	cg23174148	0.0463078	-0.818735	0.0152723	-0.9452	3	141174337	F	II		IGR	opensea	IGR-opensea		NA	NA
S02	cg24297348	0.000834358	-0.976322	0.0393384	-0.896511	3	112706316	F	II		IGR	shelf	IGR-shelf	chr3:112709666-112710270	NA	NA
S02	cg25266603	0.0113967	0.91152	0.0425163	0.890947	3	8485664	R	II		IGR	opensea	IGR-opensea		NA	TRUE
S02	cg25958582	0.00117541	0.971875	0.00928088	0.960746	3	50163269	F	II		IGR	opensea	IGR-opensea		TRUE	TRUE
S02	cg01214155	0.00336812	0.952232	0.0301799	0.913423	4	3746513	R	II		IGR	shore	IGR-shore	chr4:3748224-3748581	NA	NA
S02	cg03237316	0.0282988	-0.859308	0.0265801	-0.92051	4	1567939	R	II		IGR	shore	IGR-shore	chr4:1569900-1570141	NA	TRUE
S02	cg03330168	0.000221161	-0.987833	0.0238286	-0.926138	4	9382066	R	II		IGR	shore	IGR-shore	chr4:9382728-9383135	NA	NA
S02	cg15510664	0.00233844	-0.960252	0.00920287	-0.960967	4	54611126	R	II		IGR	opensea	IGR-opensea		NA	TRUE
S02	cg18047609	0.000741743	0.97768	0.0120877	0.953149	4	54706750	F	II		IGR	opensea	IGR-opensea		NA	TRUE
S02	cg18075117	0.0118798	0.909635	0.00639081	0.969417	4	66107559	F	II		IGR	opensea	IGR-opensea		NA	NA		rs34741137
S02	cg18265297	0.0216301	-0.877385	0.0443251	-0.887839	4	189551752	F	II		IGR	shore	IGR-shore	chr4:189552385-189552791	NA	NA		rs5865112
S02	cg18764836	0.0403569	0.831153	0.02233	0.929291	4	6306335	R	II		IGR	shelf	IGR-shelf	chr4:6303533-6304210	NA	NA
S02	cg18779296	0.0392519	0.833552	0.0138635	0.948642	4	41878119	R	II		IGR	shelf	IGR-shelf	chr4:41880224-41880500	NA	NA
S02	cg19407889	0.0248775	-0.868294	0.00632537	-0.969627	4	82340537	R	II		IGR	opensea	IGR-opensea		NA	TRUE
S02	cg20187320	0.000678967	0.978648	0.00139524	0.988933	4	162298809	R	II		IGR	opensea	IGR-opensea		NA	NA
S02	cg20252435	0.00314869	-0.953827	0.0123383	-0.9525	4	132653123	R	II		IGR	shore	IGR-shore	chr4:132654302-132654698	NA	NA		rs3978097	rs3978098
S02	cg24952123	0.00257243	-0.958297	0.0345691	-0.905139	4	100143367	R	II		IGR	opensea	IGR-opensea		NA	TRUE
S02	cg25471639	0.00421472	-0.946513	0.0147416	-0.946484	4	26063077	F	II		IGR	opensea	IGR-opensea		NA	TRUE
S02	cg26737985	0.0121173	0.908722	0.0297026	0.914346	4	170263544	F	II		IGR	opensea	IGR-opensea		NA	TRUE
S02	cg02011713	0.000114518	0.99125	0.00222744	0.984877	5	96522767	R	II		IGR	shelf	IGR-shelf	chr5:96519419-96519645	NA	NA
S02	cg02252421	0.0129016	-0.905766	0.0356765	-0.903103	5	127914655	F	II		IGR	opensea	IGR-opensea		NA	TRUE
S02	cg02303209	0.0470377	-0.817264	0.0105945	-0.957108	5	32223673	R	II		IGR	opensea	IGR-opensea		NA	TRUE
S02	cg03832784	0.00490694	0.942246	0.00368032	0.978851	5	139483760	R	II		IGR	shelf	IGR-shelf	chr5:139486931-139487672	NA	NA
S02	cg05191175	0.0244542	-0.869445	0.0353759	-0.903654	5	134827218	R	II		IGR	shore	IGR-shore	chr5:134827285-134827644	NA	TRUE
S02	cg07345016	0.000637047	0.97932	0.00613225	0.97025	5	176117443	R	II		IGR	opensea	IGR-opensea		NA	TRUE
S02	cg08325103	0.00313062	-0.953961	0.0292619	-0.915203	5	151306404	F	II		IGR	shore	IGR-shore	chr5:151304226-151304824	NA	NA
S02	cg09441164	0.0143422	-0.900555	0.0113601	-0.955057	5	77140012	R	II		IGR	shore	IGR-shore	chr5:77140542-77140914	NA	TRUE
S02	cg09730955	0.000441967	0.982785	0.0187363	0.937147	5	143130392	F	II		IGR	opensea	IGR-opensea		NA	TRUE		rs2171899	rs73291839
S02	cg12646804	0.000848155	-0.976126	0.0399231	-0.895477	5	2008188	R	II		IGR	island	IGR-island	chr5:2008187-2008428	NA	NA
S02	cg15914253	0.00406616	0.947473	0.0258817	0.92192	5	2562302	R	II		IGR	shelf	IGR-shelf	chr5:2564497-2564752	NA	NA			rs28436281
S02	cg18095938	0.0241127	-0.870381	0.0293771	-0.914979	5	2889829	R	II		IGR	opensea	IGR-opensea		NA	NA
S02	cg18256205	0.0283043	-0.859294	0.0359746	-0.902559	5	180648409	F	II		IGR	shore	IGR-shore	chr5:180649487-180649768	NA	NA
S02	cg20953364	0.0367777	0.839039	0.00514728	0.973536	5	31122837	R	II		IGR	opensea	IGR-opensea		NA	TRUE
S02	cg22826136	0.0148319	0.898842	0.0332706	0.907553	5	2683925	F	II		IGR	opensea	IGR-opensea		NA	NA
S02	cg23036405	0.0137809	-0.902554	0.0396073	-0.896035	5	170763642	F	II		IGR	opensea	IGR-opensea		NA	TRUE
S02	cg25310205	0.0368043	-0.838979	0.00957711	-0.959912	5	116355027	F	II		IGR	opensea	IGR-opensea		NA	TRUE
S02	cg26198700	0.0346078	0.843995	0.00779518	0.965071	5	42360789	R	II		IGR	opensea	IGR-opensea		NA	TRUE
S02	cg00099383	0.0109908	-0.913134	0.0123536	-0.95246	6	168633917	F	II		IGR	island	IGR-island	chr6:168633706-168633918	NA	TRUE
S02	cg01705131	0.0247286	-0.868698	0.0154329	-0.944814	6	35732480	R	II		IGR	shore	IGR-shore	chr6:35733589-35733825	NA	NA
S02	cg04071440	0.00815629	0.925325	0.0443207	0.887847	6	29648275	F	II		IGR	opensea	IGR-opensea		NA	NA
S02	cg04662629	0.000305129	0.985703	0.0132969	0.950058	6	168770828	F	II		IGR	shore	IGR-shore	chr6:168771137-168771640	NA	NA
S02	cg04918770	0.0456489	-0.820071	0.0218563	-0.930301	6	18053826	F	II		IGR	opensea	IGR-opensea		NA	TRUE
S02	cg06088929	0.0494622	-0.812454	0.0143543	-0.94743	6	137241530	R	II		IGR	shore	IGR-shore	chr6:137242315-137245442	NA	NA
S02	cg08386137	0.00367793	0.950065	0.0112997	0.955217	6	170730682	R	II		IGR	island	IGR-island	chr6:170730395-170730887	TRUE	NA		rs55905011	rs56046673
S02	cg11924931	0.013401	0.903929	0.0453053	0.886172	6	96967490	F	II		IGR	shelf	IGR-shelf	chr6:96969511-96970100	NA	NA		rs72932850
S02	cg12460928	0.0253342	0.867062	0.0204134	0.933425	6	108584974	F	II		IGR	shelf	IGR-shelf	chr6:108581716-108582669	NA	NA		rs74936915
S02	cg17768026	0.0204531	0.880839	0.0364447	-0.901703	6	137140006	R	II		IGR	shelf	IGR-shelf	chr6:137143635-137144445	NA	NA
S02	cg18432806	0.000487598	0.981916	0.0418695	0.892068	6	170392157	R	II		IGR	shore	IGR-shore	chr6:170390204-170390430	NA	NA
S02	cg18486644	0.0445156	0.822392	0.00481576	0.974688	6	68598858	R	II		IGR	opensea	IGR-opensea		NA	NA	low-CpG:68654156-68655875	rs11557603
S02	cg19116197	0.000771568	-0.977234	0.0135073	-0.94953	6	30421114	F	II		IGR	shore	IGR-shore	chr6:30418844-30419630	NA	NA		rs9501327	rs36036203
S02	cg19680308	0.00650698	0.933393	0.0227792	0.928339	6	124091199	R	II		IGR	opensea	IGR-opensea		NA	TRUE
S02	cg20359147	8.51939e-05	0.992454	0.0102292	0.958104	6	226092	R	II		IGR	opensea	IGR-opensea		NA	NA
S02	cg23482259	0.0319308	-0.850317	0.0175699	-0.9398	6	32114490	F	II		IGR	shelf	IGR-shelf	chr6:32116590-32117229	NA	TRUE		rs9296009
S02	cg25772365	0.00323759	-0.953175	0.0357162	-0.903031	6	140762224	F	II		IGR	opensea	IGR-opensea		NA	TRUE		rs9495704
S02	cg26464586	0.000570783	0.980429	0.0150779	0.945668	6	43921712	F	II		IGR	opensea	IGR-opensea		NA	TRUE		rs11754201
S02	cg27303421	0.00118014	-0.971818	0.0284648	-0.916763	6	22363174	R	II		IGR	opensea	IGR-opensea		NA	TRUE
S02	cg00987534	0.000493676	-0.981803	0.0146146	-0.946793	7	73207968	R	II		IGR	opensea	IGR-opensea		NA	TRUE
S02	cg01563858	0.00937787	0.919853	0.0115658	0.954513	7	26435415	F	II		IGR	shelf	IGR-shelf	chr7:26437727-26438715	NA	NA
S02	cg02171435	0.000629546	-0.979443	0.0233891	-0.927055	7	27451047	R	II		IGR	opensea	IGR-opensea		NA	TRUE
S02	cg05455729	0.00186286	0.964549	0.047739	0.882081	7	3338723	F	II		IGR	shore	IGR-shore	chr7:3340354-3341216	NA	NA			rs74325856
S02	cg07917528	0.0397033	-0.832568	0.0278838	-0.91791	7	55412268	R	II		IGR	island	IGR-island	chr7:55411965-55412772	NA	NA
S02	cg09179397	0.0461793	-0.818994	0.0188761	-0.936833	7	75928325	R	II		IGR	shelf	IGR-shelf	chr7:75931704-75932978	NA	NA
S02	cg09185587	0.0165274	0.89311	0.0364961	0.90161	7	16890973	R	II		IGR	island	IGR-island	chr7:16890768-16891087	NA	NA
S02	cg09344986	0.0298675	0.855362	0.0138392	0.948702	7	140774104	F	II		IGR	island	IGR-island	chr7:140772358-140774560	NA	NA
S02	cg15909232	0.0302462	0.854423	0.0242041	-0.925358	7	156235420	F	II		IGR	opensea	IGR-opensea		NA	TRUE
S02	cg20964461	0.0147036	-0.899288	0.00147781	-0.9885	7	80359326	F	II		IGR	opensea	IGR-opensea		NA	TRUE
S02	cg23144473	0.034027	-0.845347	0.0219766	-0.930044	7	38340103	R	II		IGR	opensea	IGR-opensea		NA	NA
S02	cg25820223	0.0031832	0.953573	0.0349116	0.904507	7	41925404	F	II		IGR	opensea	IGR-opensea		NA	TRUE
S02	cg26975086	0.0371697	-0.838158	0.0439736	-0.88844	7	42533282	F	II		IGR	island	IGR-island	chr7:42533076-42533283	TRUE	TRUE
S02	cg27177058	8.14795e-05	-0.992621	0.0081968	-0.963877	7	63251072	F	II		IGR	shore	IGR-shore	chr7:63250057-63250948	NA	NA
S02	cg00450029	0.00062996	0.979436	0.0164828	0.942324	8	599525	R	II		IGR	shore	IGR-shore	chr8:599904-600309	NA	NA
S02	cg01136606	0.0206498	-0.880255	0.0203943	-0.933467	8	141535901	F	II		IGR	opensea	IGR-opensea		NA	TRUE
S02	cg02299020	0.0447938	-0.82182	0.024913	-0.923896	8	81805752	F	II		IGR	shore	IGR-shore	chr8:81805955-81806327	NA	TRUE
S02	cg02617560	0.00919925	-0.920631	0.0317083	-0.910497	8	32785757	R	II		IGR	opensea	IGR-opensea		NA	TRUE
S02	cg03003919	0.031845	0.850523	0.0159913	0.943483	8	85087913	F	II		IGR	opensea	IGR-opensea		NA	TRUE			rs78865899
S02	cg03615476	0.00326673	0.952963	0.0102751	0.957979	8	747229	F	II		IGR	shore	IGR-shore	chr8:748280-748544	NA	NA
S02	cg04336279	0.0200421	0.882067	0.00431596	0.976475	8	130365731	F	II		IGR	opensea	IGR-opensea		NA	NA
S02	cg06319475	0.02139	0.878082	0.0269346	0.919799	8	145105829	F	II		IGR	island	IGR-island	chr8:145103285-145108027	NA	NA
S02	cg07009284	0.0278756	-0.860391	0.016122	-0.943174	8	76318515	R	II		IGR	shore	IGR-shore	chr8:76319450-76320196	NA	TRUE
S02	cg07612991	0.00267965	0.957431	0.0459329	0.885111	8	1105035	F	II		IGR	shore	IGR-shore	chr8:1105083-1105435	NA	NA		rs73528488
S02	cg08379380	0.00062906	0.979451	0.0356351	0.903179	8	95122056	R	II		IGR	opensea	IGR-opensea		NA	TRUE
S02	cg08842441	0.0274085	0.861594	0.0315007	0.910892	8	33211598	F	II		IGR	opensea	IGR-opensea		NA	TRUE
S02	cg09374673	0.0367721	0.839051	0.0158472	0.943825	8	144986488	F	II		IGR	shelf	IGR-shelf	chr8:144990270-145002135	NA	NA
S02	cg11218415	0.0306572	0.853412	0.019214	0.936076	8	104030731	F	II		IGR	shelf	IGR-shelf	chr8:104033147-104033564	NA	NA
S02	cg14143728	0.0298864	0.855315	0.0428327	0.8904	8	9015622	R	II		IGR	opensea	IGR-opensea		NA	TRUE
S02	cg14390884	0.0134105	0.903895	0.0166353	0.941967	8	115649239	R	II		IGR	opensea	IGR-opensea		NA	NA
S02	cg16145857	0.00071852	0.978033	0.0341559	0.905904	8	49820761	F	II		IGR	shelf	IGR-shelf	chr8:49823343-49823563	NA	NA
S02	cg16717864	0.0153429	0.897083	0.0304343	0.912932	8	143254645	R	II		IGR	opensea	IGR-opensea		NA	NA
S02	cg18063989	0.00119775	0.971608	0.0116707	0.954237	8	144442847	R	II		IGR	shore	IGR-shore	chr8:144441870-144442438	NA	NA
S02	cg19737334	0.00136557	0.969674	0.00702117	0.967431	8	46951755	R	II		IGR	opensea	IGR-opensea		NA	NA
S02	cg20610654	0.025444	-0.866767	0.00426248	0.976671	8	1708447	F	II		IGR	shelf	IGR-shelf	chr8:1711234-1712654	NA	NA
S02	cg22006704	0.0304624	0.853891	0.0212448	0.931617	8	1201838	F	II		IGR	opensea	IGR-opensea		NA	NA
S02	cg22601348	0.0324947	-0.848965	0.00389327	0.978041	8	69243904	R	II		IGR	shore	IGR-shore	chr8:69242920-69243803	NA	TRUE
S02	cg02118627	0.00422195	-0.946467	0.0119553	-0.953493	9	132500478	R	II		IGR	island	IGR-island	chr9:132499968-132500553	NA	TRUE
S02	cg02539754	0.0152264	0.897481	0.0275538	0.918564	9	139012954	R	II		IGR	shore	IGR-shore	chr9:139014621-139014848	NA	NA
S02	cg07954941	0.0232564	0.872756	0.0249942	0.923729	9	132176642	R	II		IGR	island	IGR-island	chr9:132175521-132176890	NA	TRUE
S02	cg13428009	0.0202667	0.881395	0.0401591	0.895061	9	139383171	R	II		IGR	shelf	IGR-shelf	chr9:139377110-139379174	TRUE	NA
S02	cg14091230	0.00199489	-0.963307	0.00691201	-0.96777	9	138152765	F	II		IGR	shore	IGR-shore	chr9:138150402-138151229	NA	TRUE
S02	cg14169363	0.000472523	-0.982198	0.0439223	-0.888528	9	75747433	F	II		IGR	opensea	IGR-opensea		NA	TRUE
S02	cg21235987	0.0100487	0.916996	0.00571971	0.971603	9	133853434	F	II		IGR	opensea	IGR-opensea		NA	NA
S02	cg03611868	0.0142998	-0.900705	0.00448921	-0.975849	10	43818603	F	II		IGR	island	IGR-island	chr10:43818074-43818604	TRUE	TRUE
S02	cg09977794	0.00422665	-0.946437	0.0373402	-0.900083	10	45364212	F	II		IGR	shelf	IGR-shelf	chr10:45360174-45360526	NA	NA
S02	cg10299976	0.00779527	-0.927018	0.0150071	-0.94584	10	94455543	R	II		IGR	island	IGR-island	chr10:94455524-94455896	NA	NA
S02	cg13862566	0.0265685	0.863784	0.045121	0.886485	10	97665055	F	II		IGR	shelf	IGR-shelf	chr10:97667243-97667978	NA	NA
S02	cg14376106	0.017091	-0.891269	0.0328036	-0.908428	10	118609842	F	II		IGR	shore	IGR-shore	chr10:118608599-118609377	NA	NA
S02	cg15405515	0.0158046	-0.895518	0.0442174	-0.888023	10	87180675	F	II		IGR	opensea	IGR-opensea		NA	TRUE
S02	cg16713574	0.0318959	-0.850401	0.0399526	-0.895425	10	315732	R	II		IGR	opensea	IGR-opensea		NA	TRUE			rs61837283
S02	cg16841674	0.0321323	0.849832	0.00337249	0.98005	10	133317015	R	II		IGR	shore	IGR-shore	chr10:133318028-133318324	NA	NA
S02	cg24284640	0.0451712	0.821046	0.0161339	0.943146	10	8125688	R	II		IGR	opensea	IGR-opensea		NA	NA
S02	cg25154244	0.00231507	0.960453	0.0133945	0.949813	10	135060549	F	II		IGR	opensea	IGR-opensea		NA	NA
S02	cg27335649	0.0346094	-0.843992	0.0384749	-0.898047	10	10953578	R	II		IGR	opensea	IGR-opensea		TRUE	TRUE
S02	cg01638529	0.0325815	0.848758	0.0267962	0.920076	11	61687964	R	II		IGR	shelf	IGR-shelf	chr11:61684591-61685216	NA	NA
S02	cg02692808	0.0488518	-0.813654	0.0445024	-0.887537	11	121712689	R	II		IGR	opensea	IGR-opensea		NA	TRUE
S02	cg04715092	0.0494138	0.812548	0.011908	0.953616	11	68708087	R	II		IGR	opensea	IGR-opensea		NA	NA
S02	cg11890741	0.0416401	0.828407	0.00416049	0.977045	11	16626278	F	II		IGR	island	IGR-island	chr11:16626053-16629180	NA	NA
S02	cg14331765	0.0370064	-0.838524	0.0162618	-0.942844	11	121672049	R	II		IGR	opensea	IGR-opensea		NA	TRUE			rs1448140
S02	cg14354618	0.0156239	0.896127	0.0210745	0.931985	11	133735024	R	II		IGR	island	IGR-island	chr11:133734701-133735164	NA	NA
S02	cg20266894	0.0229063	0.873739	0.0041051	0.97725	11	15960076	F	II		IGR	island	IGR-island	chr11:15959855-15960077	NA	NA
S02	cg21645437	0.00312591	-0.953996	0.0404857	-0.894486	11	30947328	R	II		IGR	opensea	IGR-opensea		NA	NA
S02	cg22282265	0.000831363	0.976364	0.00813141	0.96407	11	44582836	R	II		IGR	shelf	IGR-shelf	chr11:44586602-44587404	NA	NA
S02	cg23677291	0.0263716	0.864302	0.0133078	0.950031	11	56923527	F	II		IGR	opensea	IGR-opensea		NA	TRUE
S02	cg24997140	0.0171812	-0.890977	0.0333118	-0.907476	11	86572390	F	II		IGR	opensea	IGR-opensea		NA	NA		rs74568188
S02	cg26432918	0.00314388	0.953863	0.0359516	0.902601	11	74953490	F	II		IGR	island	IGR-island	chr11:74951647-74953491	NA	NA
S02	cg06816390	0.0293965	-0.856536	0.0346082	-0.905067	12	132286338	R	II		IGR	island	IGR-island	chr12:132285972-132286527	NA	NA
S02	cg07534892	0.000249066	-0.987086	0.00235206	-0.984317	12	123930117	F	II		IGR	opensea	IGR-opensea		NA	TRUE
S02	cg07685606	0.0376407	0.837106	0.0396108	0.896029	12	132116798	F	II		IGR	opensea	IGR-opensea		NA	NA
S02	cg08425508	0.0441914	0.823061	0.0168273	0.941519	12	131403068	F	II		IGR	opensea	IGR-opensea		NA	NA
S02	cg08509236	0.0277179	-0.860796	0.0355641	-0.903309	12	49208409	F	II		IGR	island	IGR-island	chr12:49208205-49209439	NA	NA
S02	cg10773745	0.00195704	-0.963659	0.0138235	-0.948741	12	123633142	F	II		IGR	shore	IGR-shore	chr12:123634826-123636176	NA	NA
S02	cg12382593	0.0234985	0.87208	0.0134186	0.949752	12	114236505	R	II		IGR	opensea	IGR-opensea		NA	NA
S02	cg14258504	0.00135903	-0.969747	0.0313039	-0.911267	12	49189285	R	II		IGR	opensea	IGR-opensea		NA	TRUE
S02	cg15408080	0.0486363	-0.814079	0.0354448	0.903528	12	90057674	R	II		IGR	opensea	IGR-opensea		NA	TRUE		rs67134243	rs58244548
S02	cg16746589	0.00375958	-0.949509	0.00941038	-0.96038	12	3566133	F	II		IGR	opensea	IGR-opensea		NA	NA
S02	cg19445044	0.00751825	0.928342	0.0149905	0.94588	12	52596367	F	II		IGR	opensea	IGR-opensea		NA	TRUE		rs75219066
S02	cg19975849	0.000709055	-0.978179	0.0145004	-0.947072	12	116310045	R	II		IGR	opensea	IGR-opensea		NA	TRUE
S02	cg20957755	0.00937418	0.919869	0.00832123	0.963511	12	43423278	F	II		IGR	opensea	IGR-opensea		NA	TRUE		rs17121225
S02	cg21791768	0.0487937	0.813769	0.0225505	0.928822	12	14864749	R	II		IGR	opensea	IGR-opensea		NA	TRUE
S02	cg23130849	0.0020886	0.962449	0.0401322	0.895108	12	75116380	F	II		IGR	opensea	IGR-opensea		NA	TRUE		rs12308494
S02	cg23591463	0.0317159	-0.850835	0.0147722	-0.946409	12	114851495	R	II		IGR	shore	IGR-shore	chr12:114851957-114852360	NA	TRUE			rs72220014
S02	cg24165921	0.00553362	-0.938631	0.0295131	-0.914714	12	79941506	F	II		IGR	opensea	IGR-opensea		TRUE	TRUE
S02	cg25313698	0.0283415	-0.859199	0.035366	-0.903672	12	133182638	R	II		IGR	shelf	IGR-shelf	chr12:133178608-133178857	NA	NA
S02	cg04849320	0.0117058	0.91031	0.0148588	0.946199	13	112756649	F	II		IGR	shore	IGR-shore	chr13:112758598-112760491	NA	TRUE
S02	cg07483244	0.0277645	-0.860676	0.0200706	-0.934178	13	95358924	R	II		IGR	shore	IGR-shore	chr13:95359641-95359874	NA	NA
S02	cg08533221	0.0251899	0.86745	0.0229619	0.927953	13	112076633	R	II		IGR	opensea	IGR-opensea		NA	NA
S02	cg10230591	0.00809938	0.92559	0.0311273	0.911604	13	44818496	F	II		IGR	opensea	IGR-opensea		NA	TRUE
S02	cg10722444	0.000954665	-0.974665	0.026905	-0.919858	13	112630569	R	II		IGR	island	IGR-island	chr13:112630568-112630796	NA	NA
S02	cg11348599	0.00364906	0.950264	0.00318507	0.980797	13	29073223	R	II		IGR	shelf	IGR-shelf	chr13:29067788-29069977	NA	NA
S02	cg14863944	0.0050635	0.941323	0.0498979	0.878507	13	22740131	F	II		IGR	opensea	IGR-opensea		NA	NA
S02	cg15893779	0.000302083	0.985775	0.000776862	0.992513	13	113753244	F	II		IGR	shore	IGR-shore	chr13:113750486-113751565	NA	NA
S02	cg18392545	0.0232248	0.872845	0.027373	0.918924	13	113545611	R	II		IGR	shelf	IGR-shelf	chr13:113548643-113549127	NA	NA
S02	cg23019745	0.00202992	0.962984	0.00381787	0.978326	13	28363281	F	II		IGR	shore	IGR-shore	chr13:28363743-28364269	NA	NA
S02	cg23205092	0.00017643	0.989135	0.00526684	0.973127	13	73005899	R	II		IGR	opensea	IGR-opensea		NA	TRUE
S02	cg26003455	0.0452049	-0.820977	0.0362282	0.902097	13	20781125	F	II		IGR	opensea	IGR-opensea		NA	NA
S02	cg27618805	0.0493941	0.812587	0.0113267	0.955145	13	114319076	F	II		IGR	opensea	IGR-opensea		NA	NA
S02	cg01118348	0.00147958	0.968427	0.0309888	0.911869	14	103992856	R	II		IGR	shelf	IGR-shelf	chr14:103995404-103995772	NA	NA
S02	cg02257953	0.0144549	-0.900158	0.00942106	-0.96035	14	54816093	F	II		IGR	opensea	IGR-opensea		NA	TRUE
S02	cg04284196	0.0298961	-0.85529	0.0469056	0.883474	14	22975248	F	II		IGR	opensea	IGR-opensea		NA	NA
S02	cg09926907	0.0376987	0.836977	0.0352357	0.903911	14	104669834	R	II		IGR	opensea	IGR-opensea		NA	NA
S02	cg14975061	0.0142088	-0.901027	0.0219063	-0.930194	14	54724146	F	II		IGR	opensea	IGR-opensea		NA	TRUE
S02	cg19918448	4.02398e-06	0.998362	0.000376606	0.995381	14	19962440	R	II		IGR	shore	IGR-shore	chr14:19960562-19961171	NA	NA
S02	cg20858400	0.00246238	-0.959205	0.0190432	-0.936458	14	104928652	F	II		IGR	island	IGR-island	chr14:104927441-104928653	NA	NA
S02	cg22820368	0.00685696	0.931604	0.0160041	0.943453	14	104783992	R	II		IGR	opensea	IGR-opensea		NA	NA
S02	cg26274621	0.0344313	0.844405	0.0429462	0.890205	14	51335363	F	II		IGR	shelf	IGR-shelf	chr14:51338712-51339146	NA	NA
S02	cg02812763	0.0331164	0.847487	0.0214575	-0.931158	15	35010826	R	II		IGR	opensea	IGR-opensea		NA	TRUE
S02	cg03253616	0.000396929	-0.983688	0.0224511	-0.929033	15	71372288	R	II		IGR	opensea	IGR-opensea		NA	TRUE
S02	cg03619840	0.00285078	0.956082	0.0489252	0.880111	15	69023191	F	II		IGR	opensea	IGR-opensea		NA	TRUE
S02	cg03847675	0.00396462	0.948139	0.0208568	0.932458	15	93127379	F	II		IGR	opensea	IGR-opensea		NA	NA		rs73452863	rs74403002
S02	cg04795318	0.00571084	0.937646	0.000266001	0.996337	15	26246754	F	II		IGR	opensea	IGR-opensea		NA	NA
S02	cg09965264	0.0450485	0.821297	0.00772635	0.965278	15	50982364	F	II		IGR	shelf	IGR-shelf	chr15:50978343-50979199	NA	NA
S02	cg11179759	0.00170462	-0.966097	0.0105532	-0.95722	15	89947346	R	II		IGR	shelf	IGR-shelf	chr15:89949373-89951130	NA	NA
S02	cg13324337	0.000253977	0.986959	0.0089048	0.961818	15	100471752	R	II		IGR	opensea	IGR-opensea		NA	TRUE
S02	cg13385601	0.0103864	-0.915592	0.0437638	-0.888799	15	62612975	F	II		IGR	opensea	IGR-opensea		NA	NA			rs80311871
S02	cg14492992	0.0043631	-0.945571	0.0160935	-0.943241	15	53101548	F	II		IGR	shelf	IGR-shelf	chr15:53097561-53098476	NA	NA		rs2120450
S02	cg17283455	0.0159934	0.894884	0.0396697	0.895924	15	60304340	R	II		IGR	opensea	IGR-opensea		NA	TRUE
S02	cg18305271	0.000983793	0.97428	0.0308068	0.912217	15	59953261	R	II		IGR	shelf	IGR-shelf	chr15:59949376-59949852	NA	NA
S02	cg23067090	0.0162837	0.893916	0.0216371	0.930772	15	25809518	R	II		IGR	opensea	IGR-opensea		NA	TRUE
S02	cg23529249	0.0180179	0.888302	0.0172522	0.940532	15	69867297	F	II		IGR	opensea	IGR-opensea		NA	TRUE		rs16953502
[truncated: 6,273 more rows]
