# Supplementary material for: Personalized Epigenome Remodeling Under Biochemical and Psychological Changes During Long-Term Isolation Environment
Source: Front Physiol. 2019 Jul 31;10:932. doi: 10.3389/fphys.2019.00932 (PMC6684777; doi:10.3389/fphys.2019.00932)
Supplement: Supplementary file 2 [file Data_Sheet_2.zip › Supplementary Table 8.xlsx]

## Sheet: Supplementary Table 8
Supplementary Table 8: Glucose-sync genes and methylation sites for each subject
gene	num_of_SUBJECTs	probe_S01	probe_S02	probe_S03	probe_S04	probe_S05	probe_S06
COL11A2	6	cg12061370;cg20858304	cg02266086;cg19887293	cg17560929;cg18431557	cg19628686	cg00505762	cg03500646;cg21509966;cg25312636;cg26144659
KCNQ1	6	cg09315662	cg04008557;cg25741120	cg04104132;cg06264108;cg07824422;cg19670883	cg09336947;cg21752270	cg26411299	cg05302416
PRDM16	6	cg18509466	cg05965745;cg02481237;cg03525023	cg20165545;cg22122862;cg24878051	cg20632748	cg06526522;cg07029287;cg08541612;cg23273418;cg26513591	cg08034916
PTPRN2	6	cg19803194;cg05874166;cg22960901	cg02306654;cg11315900;cg12211161;cg13909612;cg18285788;cg19744528	cg06018853;cg16249010	cg00720339;cg02660277	cg00369194;cg05241143;cg06000610;cg07015608;cg10257673;cg24254317	cg07624226;cg27629384
C7orf50	5	cg02778551;cg19062258	cg01645676;cg14776351	cg23906191;cg26620655;cg19947463		cg03823084	cg00035923;cg20830573
GNA12	5		cg24470309	cg07073096	cg19422369	cg14895029	cg10210928
HDAC4	5	cg26495711;cg10594414		cg26456554	cg19955928;cg21184951	cg16325984	cg09283977;cg19367293;cg20189682;cg26114907
MAD1L1	5		cg00384632;cg13571479	cg22662844;cg08796391;cg13571479	cg00085281;cg06857018;cg19723734	cg17618327;cg17693534;cg21178979;cg24045212	cg00236141;cg04342202
RPTOR	5		cg19060120;cg22161269;cg22486214	cg00143364;cg07126783;cg09929238;cg01525498;cg08454507	cg05098037	cg02462904;cg03513049	cg06975080;cg16018154
TBCD	5		cg24052809	cg17852482	cg06796120	cg05714748	cg00614360;cg16759615
ANKRD11	4	cg09607566	cg08438650	cg04503319;cg06270206	cg02749356;cg26946905
BDNF	4	cg10558494			cg05189570;cg06979684	cg24650785	cg14589148
CAMTA1	4	cg10989261		cg09889997		cg04353586;cg06712362	cg03849780
DIP2C	4		cg17330278	cg01272967;cg23325364	cg04825276;cg07102380;cg18442019;cg19563415	cg26561082
EPB49	4	cg24931658	cg18901355		cg16782396	cg02046552
FRMD4A	4		cg10822352;cg16485048	cg00246402;cg05392293		cg08734931	cg18698819;cg21371809
GABBR1	4			cg17099072	cg20757073;cg23742601	cg14841796;cg20795635	cg09740560;cg17053201
INPP5A	4		cg06245214	cg11771383	cg23103009	cg01189604;cg13259063
KBTBD11	4	cg06047886	cg11737172		cg01540522	cg27126872
KIAA1026	4	cg22790758		cg01017257	cg11157208	cg09094328
KIFC1	4	cg06737926	cg09985560;cg17079328		cg10792225;cg09985560		cg15646778
MCF2L	4			cg01970923;cg14765414	cg16904781;cg21942572	cg01015245	cg15295911
MEGF6	4			cg04391135	cg06775523	cg09230667	cg15895398
NFATC2	4			cg02263932	cg24351262	cg21287883	cg24351262
ODZ4	4		cg10144558;cg26703880		cg08734703	cg00299230	cg06330691
PFKFB3	4	cg19306474		cg26262157		cg24636244	cg00093829
PRKCZ	4		cg03732007;cg04023573	cg01974180;cg16813816;cg17435831;cg18188739	cg00095688;cg07375700		cg22876683
RGL2	4		cg02609733	cg12118504;cg20954129	cg17128371	cg23412630
ROBO1	4	cg16989059	cg20505486	cg24784794			cg24784794
RPS6KA2	4	cg13217373		cg19243721		cg10601548	cg06687504;cg14574127;cg14718836
SIM1	4	cg17942121	cg20234976		cg18782604		cg08074534
SNTG2	4		cg00148862	cg16137949	cg06866839		cg22360964
SORCS2	4	cg26149309	cg18574219	cg10876767	cg03326335;cg12710228
TAF4	4		cg03057951		cg18309751	cg00328497	cg16870098
TNRC18	4	cg12161625		cg16718902		cg04495299;cg19265600	cg17898375
TNXB	4		cg14062899;cg22547540		cg00356500	cg05298224;cg26476939	cg04841389
TPM4	4		cg22270364		cg13978367	cg13978367	cg07988171
TRAPPC9	4		cg08504029;cg26048923	cg22637435;cg21535670		cg02642126	cg23671279
ABLIM2	3		cg22301854	cg14742802;cg13531988;cg14872707	cg23928713
ACOX3	3		cg15382048	cg13676538			cg19279265
ADARB2	3	cg17405812	cg10435021				cg12508258;cg27336481
ADD1	3			cg07644321	cg07644321	cg13785473
AGAP1	3		cg24410469		cg05833610		cg02638523;cg09142020
AGPAT4	3		cg11697870			cg09221482	cg26217832
ANO1	3			cg22130585		cg18771839	cg19742492
APBB2	3	cg16547382		cg07291349		cg23753351
ARHGAP23	3	cg09951338	cg07118262			cg22759173
ARHGEF10	3				cg14336665	cg17220632	cg05321307;cg23780635
ATP8A2	3	cg17002851		cg22032364			cg13096859
BAT1	3			cg21610554		cg01373932;cg21610554	cg02362020
BAT2	3		cg20826416	cg08677954;cg17435445		cg08367659;cg10489928;cg20760427
BLCAP	3	cg17643025		cg11399589		cg08402058;cg13790727
C3orf21	3			cg02504211	cg26062560	cg02650080
C6orf10	3	cg13486404			cg11310716		cg17844718
CAB39	3		cg01413054		cg01413054		cg06874144
CACNA1H	3		cg07926275		cg27000853	cg01643563
CACNA2D2	3			cg25821785		cg17942436	cg21075593
CACNA2D3	3		cg10791541		cg07806361		cg00309313
CCDC6	3	cg16252933	cg15232971			cg15232971
CDK2	3				cg12377256	cg02826233	cg02826233
CLSTN1	3		cg07589991;cg23259527	cg25405962		cg02538833
COL18A1	3			cg14356919	cg10415509	cg04553623
COL4A2	3		cg11438287		cg11241684	cg02717061;cg19735406
CPXM1	3			cg15114440	cg12110677		cg26445608
CRAMP1L	3			cg09402314		cg03916014	cg03462171
CSK	3			cg05984096	cg08273635	cg08273635;cg20552236
CSNK1E	3	cg02516101		cg06991495;cg26449680	cg22494725
CUX1	3		cg01310482	cg01310482;cg17974145			cg27493411;cg00567872;cg24025567
CXXC5	3		cg26301389		cg06053376;cg16360310	cg26301389
DAB2IP	3		cg14474791	cg13537416			cg13625750
DBX2	3	cg13031210			cg15697849	cg08351163
DDR1	3		cg13660719		cg07939626;cg10771650;cg12847793	cg07979747
DIRC3	3	cg06504205	cg06504205			cg00829041
DNMT3A	3	cg05516842		cg23903708	cg06748978
DOCK2	3		cg18458373	cg04730794			cg02614045
DPP6	3				cg05751344;cg24255201	cg17843376	cg07915562
DSCAML1	3			cg06133061	cg10112781	cg20660624;cg08022044;cg21533830
DTWD2	3		cg27331495		cg16362014	cg08941873
EHMT2	3		cg07898120;cg19577206		cg09729511	cg21141346
EIF2C2	3				cg01758022	cg07466463;cg02345613	cg26963146;cg03071924
FAM107B	3	cg15272762	cg04638265			cg17849530
FAM190A	3	cg13090587	cg20786489;cg15687147	cg21302133
FBRSL1	3			cg10583311	cg20137441		cg20750930
FOXN3	3			cg06719445		cg18359596	cg16384774
GALNT9	3			cg14386126		cg19056573	cg15866393;cg04053571;cg20064897
GNAS	3		cg01715551		cg07909402	cg03014008;cg05926269
GRIN1	3			cg13416129	cg13463245	cg14055193
GRIN2A	3	cg06880615				cg00036299;cg09923769	cg06922606;cg16378117
GSX2	3	cg04275490	cg10248878	cg25458630
HIF3A	3	cg20667364	cg20667364		cg05286653
HLA-DPB2	3			cg07735952	cg23200572		cg17217478;cg18927185;cg24310786
HLA-DQB2	3	cg21013323	cg10218546		cg15615586
HOXC4	3	cg09481972			cg04105511	cg01579535
HTR6	3			cg27579609	cg13245440		cg01791421
IFT140	3	cg10166735			cg09546272	cg07994487
IGF1R	3			cg08920032	cg16556504		cg26272088
IQCE	3		cg05223392			cg04109092	cg03241971
IQSEC1	3			cg07358254		cg01044637	cg21924571
ITPK1	3				cg16523645	cg01202976;cg19827511	cg05049312
JARID2	3	cg18832247				cg09524334	cg14632031;cg14662750
JPH3	3		cg06922496		cg26764761;cg04595720	cg00095396
KCNMA1	3				cg09645291	cg02614428	cg23291158
KCTD5	3			cg08276042	cg09866569	cg05681670
KDM2B	3	cg20055546	cg12639558	cg14255337
KDM4B	3	cg11645724	cg03556944;cg09934706			cg03688668;cg06615743
KDM6B	3		cg23087944	cg00031013;cg16957323			cg13656025
KIAA1430	3	cg20585916			cg02148270		cg02148270
KIF13A	3	cg25700513		cg03903268			cg15414930
KIF25	3			cg23823000	cg03662475		cg18009322
KIRREL3	3		cg19495969;cg09997244		cg15334391	cg03387585
KSR1	3			cg07888884	cg26877678		cg12120406
LAMA4	3	cg25567805			cg04204246		cg04555779
LMF1	3	cg08439890				cg04105547	cg04787784;cg06993367
LOC100302652	3	cg05414908	cg13356253		cg14669921
LOC285830	3		cg06486622	cg06486622		cg08451469
LRP5	3	cg12936779		cg21746120	cg20310100
LRRC27	3	cg18219997			cg18219997		cg16259904
LRRC33	3			cg07277038		cg20534585	cg15715933
MAEA	3	cg08229518	cg11375652	cg21326139
MBD2	3	cg27567880		cg23945382		cg15090185
MCM7	3			cg09522706		cg23860451	cg23860451
MGRN1	3			cg08782022	cg09005651		cg05383524
MLLT1	3				cg03405593;cg25759533	cg03146377	cg25759533
MMD2	3	cg25523580	cg02276823			cg25523580
MSRA	3		cg18452600	cg01535726		cg01511457
MUC4	3		cg05834845			cg07341007	cg13752114
NAV2	3	cg06068991		cg05312104			cg14603227
NCOR2	3		cg13857025	cg06242243;cg10996589			cg07474670;cg10996589
NCRNA00171	3			cg26453130		cg22966673	cg01915885
NEK10	3	cg09642369	cg07047471		cg22905350
NPHP4	3			cg09275986	cg06981887	cg11226336
NRG1	3		cg07214270	cg02359746		cg26068079
NRXN2	3		cg24007388			cg12257634	cg00668337
NTRK1	3		cg00566642;cg07418114		cg07418114		cg11177059
NXN	3	cg22699052				cg23513567	cg10241823
OCA2	3		cg02393591;cg14546500	cg02393591		cg09178700
OPCML	3	cg14483831	cg25187338				cg05806819
PACS2	3	cg00479347;cg18568335		cg06783197	cg06438577
PALLD	3				cg24952240	cg01923775	cg08947774
PAQR7	3		cg15662251	cg23799313	cg15662251
PC	3		cg21628794	cg03229682;cg06252985;cg12596520		cg14897096
PCBP3	3				cg15684772	cg12162886	cg11511842
PCDHGA4	3		cg02580763;cg25949304		cg09465698		cg18297751
PCNT	3		cg00092711			cg02586366;cg10351095	cg05455234
PDE6B	3	cg01052636	cg17643796		cg26962439
PDIA5	3	cg17201542		cg20146582		cg10259872
PIP5K1C	3		cg06497674;cg14093663	cg01070272			cg12298375
PRDM2	3			cg11750706		cg06807086	cg13634713
PRRT1	3			cg26849331		cg12602633;cg13035743	cg02429905
PTH1R	3	cg20202413	cg13607709			cg23693683
PTK6	3				cg00158934	cg17029694	cg23342691
PTPRS	3	cg13686919	cg19577395;cg22541509				cg24485954
RAB20	3		cg26468118	cg16728323	cg12386015
RIMS3	3		cg13900113	cg13935127	cg13935127
RNASE2	3		cg02881005	cg03505225			cg03505225
RPL22	3	cg22174623			cg26935168	cg08541953
RPL36AL	3		cg11700584			cg04431133	cg04431133
RUNX3	3				cg01104425	cg04221877	cg09993145
SBNO2	3			cg06578434;cg08408668		cg09788082;cg10169108	cg10632600
SCARA5	3	cg24554944	cg20263156				cg13709561
SEMA5B	3	cg02586610		cg09555073	cg13482010
SEMA6B	3		cg25806655	cg12068366	cg00244267
SEPT9	3			cg00030296		cg18278424;cg20796999;cg21678736	cg12260934
SHANK2	3	cg23055735	cg09830455			cg03395558;cg14850945;cg18440889
SKI	3		cg08640824	cg25139649	cg18947016
SLC12A7	3		cg00346376	cg08543327;cg19773466;cg18997983			cg14708411;cg00063291;cg17568547;cg26270832
SLC5A9	3	cg13394857			cg00294940	cg23071997
SNX29	3		cg02334861	cg01858712		cg27387993
SPDEF	3		cg00293599	cg10159596	cg05724257
STK24	3	cg25701710		cg23954655		cg07340007
STX2	3	cg08169325	cg11639130	cg03680790
SYNE1	3		cg01844274		cg01066157	cg13806292
TAP2	3			cg18045172	cg24018948;cg20156774		cg18045172
TBC1D24	3			cg00472758		cg10702669	cg00472758
TCF7L2	3		cg00159523	cg00159523		cg04635277;cg20023578
TFR2	3		cg05602715	cg10681065			cg26104384
TMC8	3		cg26003388	cg14210726			cg06248406;cg22833809
TP73	3				cg03103850	cg14666108;cg17907911	cg03050669
TPD52L1	3		cg27475365		cg27475365		cg02801114
TRERF1	3				cg05400196;cg21669966;cg24190039	cg07369260	cg10260072;cg16597079
TRIM26	3	cg14741870		cg12600843;cg22463097			cg16102778;cg18200389
TRIM61	3			cg00231192		cg11630554	cg05767411;cg13023646
TSPAN32	3		cg18044967	cg00472277;cg18044967	cg14020320
TTC7B	3		cg21049809			cg10062874	cg18818993
TULP4	3				cg00696711;cg25019378	cg01778054	cg12961845;cg04802171
VARS	3	cg02864535	cg14003039			cg02211160
WDR86	3	cg26438167		cg01545109			cg23476065
XKR6	3	cg01558037		cg01613189	cg03381408;cg03617420
ZDHHC14	3		cg01962471	cg16679543;cg23206115			cg23206115
ZFAND3	3		cg26888623	cg19128802		cg04588248
ZNF423	3			cg08064228		cg00316485	cg01832586
A2BP1	2			cg07196505	cg06719334
ABCF1	2			cg22953267			cg08652722
ABLIM1	2			cg15294435		cg12736146
ABR	2			cg10803453;cg16374343			cg25436152
ACCN1	2				cg21777866		cg22376583
ACCN2	2				cg18942451		cg01043616
ACSBG1	2			cg13642872			cg13642872
ACTN2	2			cg16672668			cg10372476
ADAM12	2	cg24194674					cg15342452
ADAMTS10	2				cg23538322		cg17018096
ADAMTS14	2			cg23169883		cg19730092
ADAMTS2	2		cg10997906			cg09540085;cg19935909
ADCY5	2					cg27182923	cg05029189
ADCY9	2		cg04385519		cg06223834
ADD2	2	cg02012731	cg06915226
ADM2	2		cg19621271;cg23513727		cg02893180
AGL	2				cg07420507	cg10772169
AGPAT3	2		cg19191594	cg21213332
AGRN	2					cg18272461;cg18147233	cg08480609;cg18147233
AHDC1	2				cg00178877		cg19818016
AHNAK	2		cg03274456;cg26055210	cg00685014
AHRR	2		cg07137034			cg11557553
ALDH1A2	2	cg13518442					cg23699879
ALDH3B1	2		cg20157095		cg01408871
ALOXE3	2				cg11843728	cg20558369
AMBRA1	2			cg20090290		cg03364891
AMPD2	2			cg20253872		cg15111554
AMPH	2					cg01236751	cg23092449
ANAPC10	2			cg01400750	cg01940055
ANK1	2	cg05234958	cg22746182
ANO7	2	cg00255732;cg01583021				cg22795764
ANP32A	2					cg11533825	cg11533825
APOA5	2		cg27362048			cg03481039
APOL3	2				cg06703343		cg06703343
ARHGAP15	2				cg19867914	cg07211155
ARHGAP22	2					cg16696043	cg03768916
ARHGEF10L	2				cg19922564	cg11742472
ARHGEF4	2	cg11998497	cg00401745
ARID1B	2				cg23222435		cg26551092
ARL9	2		cg04638014			cg00244517
ARSI	2				cg03405473;cg26292378	cg12281328
ASAP1	2	cg00077877		cg09376835
ASAP2	2					cg19533582	cg17056069
ASB1	2				cg08876085		cg19753877
ASPHD2	2	cg00874494		cg00874494
ASTN1	2		cg20326786				cg20326786
ASTN2	2		cg25249613		cg13651207
ATG7	2				cg02228403	cg06592829
ATP10A	2				cg03924551		cg16727862
ATP2A3	2	cg20692730					cg09013975
ATXN7L1	2		cg06547017	cg05424831;cg08645907;cg14427668
AURKAIP1	2			cg02144516		cg02144516
AXIN1	2				cg02710530	cg16474948
B3GNT3	2				cg04517722		cg16744531
B3GNT7	2	cg06574960;cg15589126					cg15589126
BAHCC1	2		cg22515589			cg01419914;cg01824284
BANP	2			cg05597945;cg10493736			cg10493736
BAT3	2		cg14474158			cg18663859
BCAS3	2					cg22435132	cg27063327
BCAT1	2		cg15845673			cg15845673
BCKDHA	2			cg21658670			cg23325932
BCL11A	2	cg27049344			cg01005605
BCL2L15	2			cg13801402			cg13991834
BNC2	2	cg03291755					cg13452214
BNIP3L	2		cg01706566	cg22816343
BRD2	2			cg18888137			cg09566131
BRDT	2			cg14732540;cg19245011	cg06442199
BRE	2				cg03859915	cg00031476
BSN	2					cg15543490	cg10742060
BTNL2	2	cg13979407	cg15319032
BUB1B	2				cg04887414		cg24584161
C10orf10	2		cg26002437				cg08856318
C10orf128	2				cg15157628		cg20657903
C10orf140	2			cg12733607	cg26867545
C10orf99	2	cg04126866					cg07798731;cg25526001
C11orf75	2		cg15456144			cg06895640
C11orf90	2			cg08514419			cg08514419
C14orf4	2			cg13017813			cg13493526
C17orf62	2		cg27381584				cg18437808
C17orf64	2				cg21122199	cg00443981;cg06531671
C18orf22	2			cg04727522			cg04727522
C19orf46	2			cg21550442	cg21550442
C1orf127	2			cg18285377		cg04353053
C1orf174	2		cg24674024	cg13335886
C1QL3	2			cg20047561			cg01866359;cg17885841;cg20047561
C2orf82	2			cg26429017			cg26429017
C3orf30	2			cg15770515	cg23538703
C6orf132	2				cg00173538;cg12649539		cg23598378
C6orf134	2	cg08081524			cg23380956
C6orf27	2			cg00273863		cg22777520
C6orf47	2			cg26969933		cg23666117
CACNA1I	2	cg07367519		cg00058879
CALD1	2			cg25390658		cg04874031
CALHM2	2				cg09562683	cg23576723
CALM2	2			cg27073431			cg09707038
CAPZB	2			cg10981111	cg13100118
CARS2	2			cg08400494;cg07402261;cg12423658			cg22488462
CATSPER1	2		cg10966187			cg20495962
CCDC68	2	cg07058998					cg03778029
CCDC88B	2		cg16550438		cg25925177;cg22663489
CCNY	2		cg24682073			cg12273505
CD226	2				cg15663348		cg12032103
CD300A	2				cg12118246		cg14181940
CD36	2	cg10207609			cg21369886
CD81	2			cg00319334;cg01492909	cg04069951
CDC42EP2	2			cg01710158			cg23175918
CDH16	2		cg16798537			cg16798537
CDH4	2		cg00997400			cg16325421;cg24464502
CDK6	2	cg10481072			cg17959129
CDKN1A	2		cg18900812			cg24425727
CDX2	2				cg01499197		cg19695777
CDYL	2			cg08354681;cg27163936		cg13623290
CEACAM4	2		cg19187564		cg23017398
CHCHD3	2			cg19817488		cg16035024
CHID1	2	cg14909179					cg14909179;cg20516364
CHMP7	2			cg16142218	cg09098025
CLCN7	2					cg26690334	cg02882493
CLEC17A	2					cg11661134	cg17934790
CLK2	2			cg26662732			cg16257484
CLMN	2		cg05316463				cg16747785
CLPTM1L	2			cg26373071	cg16219124
CMIP	2					cg01567051	cg05438708
CNIH3	2				cg01808320		cg21444086
CNN3	2	cg02835561		cg27231335
CNTD2	2					cg12099279	cg11866303
CNTNAP2	2				cg05082805		cg11447650
COL1A1	2	cg02827061					cg03799835
COL2A1	2				cg18990042		cg19426944
COL4A1	2	cg25682171			cg12213687
COLEC11	2				cg24048627	cg01472139
COMT	2				cg27521571		cg13175282
CPT1A	2		cg14443077	cg14249520;cg23756264
CPT1C	2			cg14440600;cg25232942	cg14318858
CR1L	2					cg13234569	cg13234569
CRB2	2			cg12953249	cg15919561
CREB3L3	2				cg13509147	cg13509147
CRISPLD2	2		cg00656931	cg10444486
CRYL1	2			cg11970797			cg23831927
CSMD2	2		cg04272632;cg11247812;cg24236085		cg16000683
CTBP1	2				cg03816507	cg01609081
CUGBP2	2		cg17993092	cg06431514
CUL7	2				cg07495357	cg14264489
CYFIP1	2				cg02113521	cg26344513
CYP24A1	2				cg01462727		cg18956481
CYP2W1	2		cg02099474		cg06145435
DAZAP1	2			cg09923756;cg07825294			cg00994936
DCC	2		cg18874136				cg07897248
DCHS2	2	cg03511749		cg03842933
DDO	2		cg00804078				cg11645539
DDX47	2		cg06311804				cg06311804
DHX37	2		cg02764409			cg21901227
DKFZp761E198	2			cg11751213			cg03050183
DLGAP2	2	cg03006172				cg21498547;cg25086767
DLK1	2			cg06504820			cg02874376
DLX6AS	2	cg13449377	cg21945930
DMBT1	2	cg25576655	cg05869429
DMKN	2				cg19785918	cg27139805
DNAH17	2				cg15106561	cg17514088
DNMT3B	2			cg09835408;cg13788819		cg14224313;cg22052056
DOT1L	2					cg05298026	cg11776115
DPEP1	2		cg20972466				cg10311173
DPYSL5	2	cg18562121					cg08802533
DSTN	2			cg25694790	cg10573932
DTX1	2		cg17718377		cg01842741
DUSP6	2	cg10233654		cg17740822
EBF4	2	cg03227128	cg08074820
EDNRB	2		cg10792120				cg22541679
EEF1DP3	2		cg17877237	cg19004743
EIF4E1B	2		cg16631384				cg25444839
EIF4EBP1	2			cg06437703			cg06437703
EIF4G1	2		cg25382032		cg04509882
EIF4G3	2			cg26561681			cg16898219
ELFN1	2				cg03388575		cg10369896
ELN	2			cg27360098			cg16735682
EMB	2	cg01731360		cg06928983
EMX2OS	2	cg26257822				cg10005230
ENO2	2			cg13334990			cg13334990
EP400	2			cg21812369		cg11038646
EPAS1	2	cg19311375	cg13997788
EPHB2	2					cg09463984	cg02974898
EPPK1	2				cg08467887		cg05130642
EPS15	2			cg02670343			cg03761216
EPS8L1	2			cg24021800		cg10016788
ERBB2	2			cg05616858	cg22778981
ERC1	2		cg03507641	cg06708720
ERGIC3	2		cg20079306	cg20079306
ERI3	2			cg21534299			cg21534299
ESAM	2				cg16457574		cg25735305
ESRRB	2					cg25995420	cg14853964
ESRRG	2			cg07312357		cg20320200
EVI2A	2	cg07462863				cg07462863
F10	2					cg13001878	cg25796986;cg04578149
FABP7	2		cg24123106		cg24123106
FAM129C	2			cg04331601			cg08942772
FAM160B1	2		cg22647566	cg15493035
FAM171A1	2			cg03120475			cg13999877
FAM180B	2			cg00005619	cg18589874
FAM181A	2					cg20022541	cg20022541
FAM50B	2	cg05811173;cg27445347				cg25073793
FARP1	2		cg18252102;cg21126338				cg03040740
FARSA	2			cg19406106	cg12570309
FAT1	2	cg26708724				cg05723219
FBLN2	2	cg04102648			cg18406197
FBXL16	2			cg26804595			cg03084838
FBXL7	2			cg12910969		cg11339964
FCER1G	2	cg19677739		cg20609803
FER1L4	2			cg06575425	cg22433521
FGFR2	2	cg15986555					cg18566515;cg08899523;cg16653991;cg22633036
FHL3	2	cg13919420					cg24519393
FLYWCH1	2			cg10532310	cg26493188
FMNL2	2			cg00612751	cg18686547
FN1	2		cg09335314		cg09040552
FOXJ1	2			cg16038636			cg16672637
FOXK1	2			cg18276112			cg19336198;cg19080320
FOXO3	2			cg09377088	cg01287079
FOXP1	2	cg15958828		cg18558767
FRS3	2				cg21834222	cg18197146
FRY	2		cg16995086	cg21253130
FTO	2					cg04036070	cg26982104
GABARAP	2		cg19646165			cg19646165
GABRA5	2	cg20005743		cg16803846
GABRA6	2		cg14735329				cg07592353
GALNT12	2		cg05593325	cg14400354
GALNT2	2			cg23677911;cg20703242;cg24151755	cg16246661;cg17954142
GALNTL4	2		cg01089001				cg09702591
GATA4	2					cg26020513	cg01644798
GFPT2	2	cg09838217		cg12800566
GHRLOS	2			cg03920999		cg10346111
GIGYF1	2			cg12145783	cg05922723
GIPR	2					cg27657862	cg08264859
GJD4	2		cg08541962			cg16742003;cg20732198
GLB1L2	2		cg23031939				cg24053664
GLP2R	2					cg01056568	cg04289585
GLTPD1	2	cg04232698				cg06520508
GLUL	2					cg27525037	cg00984967
GNG7	2				cg15425921		cg20091384
GNPNAT1	2			cg20395072		cg18413572
GOLM1	2		cg02600974			cg02600974
GPBP1	2					cg07025471	cg07025471
GPR120	2				cg01272400		cg00547445
GPR124	2		cg18715243				cg23245289
GPR125	2				cg14742148	cg00178728
GPR35	2	cg26834713	cg26834713
GRAMD3	2		cg25218470		cg11241750
GRID1	2	cg15209053					cg23618091
GRIK4	2	cg11281320			cg03303857
GULP1	2			cg21218363		cg20365074
HAGHL	2					cg20104307	cg04337618
HAO2	2		cg18791730				cg18791730
HAPLN4	2	cg13523818			cg26935649
HBXIP	2			cg10322499		cg04161784
HCCA2	2		cg03934392;cg02093168;cg15514654		cg13978447
HDAC7	2				cg15820955		cg05154234
HEATR2	2			cg19430694	cg25687128
HECW1	2		cg01663825			cg08477485
HERC2	2			cg07726456		cg20080320
HIVEP3	2	cg16128096			cg20492868
HLA-DQB1	2		cg18902440			cg27196273
HLA-E	2					cg19109457	cg02678305
HOMER3	2	cg12568707		cg23264278
HOXA2	2				cg01217984;cg09908750		cg02225599;cg06166490
HP	2			cg06172871			cg23815491
HPSE	2			cg25428494			cg25428494
HRH1	2		cg25677394			cg25677394
HS6ST1	2	cg02886528					cg23425970
HSD17B8	2	cg24455405				cg21555177
HTT	2			cg19280196;cg08763102			cg14967987
IFI35	2				cg08090640	cg24078767
IGSF21	2				cg21546975	cg15901647
IL12RB2	2			cg02566391	cg02339888
IL17RD	2		cg22870661			cg25198340
INPP4A	2		cg21532760			cg05204898
INPP4B	2			cg04084236			cg06176987
INS	2					cg11322849	cg24338752
ITCH	2		cg12524553				cg10425970
ITGB2	2		cg03013554				cg04217515;cg11712386
ITIH1	2	cg08148488					cg07359306
ITPKB	2	cg03257293		cg00027637;cg22021597
ITPR2	2			cg13203394	cg19893316
JAKMIP1	2				cg16527108		cg01519742
JMJD1C	2				cg03825607	cg02790122
JRKL	2					cg20325517	cg20325517
KATNAL2	2					cg24730543	cg20879768
KCNH6	2	cg03658371			cg15034857
KEAP1	2	cg10505024			cg25801292
KIAA0556	2		cg03194151			cg03494502
KIAA1409	2		cg24112454		cg00741624
KIAA1522	2				cg19262476		cg12478578
KIF19	2					cg13242249	cg14952312
KIF26A	2	cg14001049			cg19660729
KIF26B	2	cg18199753					cg22787191
KIF7	2				cg01726065	cg05321275
KLF12	2			cg09438955			cg09422503
KLF16	2		cg08525314				cg08525314
KLF6	2	cg07639900					cg14174912
KLHL17	2		cg22114309				cg10644916
KLHL25	2		cg06371489	cg12058064
KRT17	2			cg01809214			cg01362515
KRT27	2				cg20457894		cg10747531
KRT84	2				cg19630667		cg10889556
KRTAP12-1	2		cg06683078			cg02647869
LASP1	2		cg12446644			cg09564253
LASS4	2		cg21886612			cg26609894
LAX1	2			cg02573357			cg06958535
LBH	2			cg18793512		cg18793512
LCE1E	2			cg16987735		cg14792160
LCE2B	2	cg25098401				cg24332770
LDB1	2			cg17915961	cg09469430
LDHD	2		cg16724332		cg03991512
LDLRAD2	2			cg00309945;cg00574196			cg26954156
LDLRAD3	2		cg13924510	cg05400075
LGR6	2		cg20163796		cg11683364
LHFPL3	2	cg05488770	cg14205632
LHX2	2				cg05777357	cg05777357
LIG1	2		cg15550049		cg16659444
LIPC	2	cg20968717		cg03029090
LOC100188947	2		cg24412117			cg01615827;cg27002303
LOC134466	2		cg07499553			cg15996534
LOC153328	2	cg16560847		cg16560847
LOC285780	2					cg26166854	cg23213758
LOC339524	2			cg08732750		cg05226125
LOC387647	2				cg04691264		cg04691264
LOC441666	2					cg01485177	cg22738289
LPCAT1	2		cg05580512	cg07902156
LRCH1	2		cg08005604				cg20250874
LRFN3	2			cg25289028		cg15658249
LRP1	2	cg18443392			cg15471197
LRRC32	2			cg13505393		cg03522035
LRRC8D	2					cg17603219;cg20146909	cg01827717
LSAMP	2			cg19124036	cg22558060
LTB	2			cg13150632;cg06887580			cg02249390
LY6K	2	cg22146357					cg26976437
LYL1	2		cg18248284				cg18248284
LYN	2			cg21301224		cg06818377
MACF1	2			cg10316899	cg04981338;cg17074958
MACROD1	2			cg10161008			cg12880967
MAG	2					cg21305926	cg27017562
MAGI1	2	cg21742058				cg20396559
MAGI3	2		cg19510626	cg15975824
MAML1	2				cg03899909	cg09031958
MAML3	2			cg01342226			cg00875805
MAN1C1	2			cg00978203;cg22125902		cg15131146
MAP3K11	2			cg05436845	cg04185729
MAPT	2				cg00699617		cg12727978
MARCH10	2				cg15221532	cg25024920
MBTPS1	2			cg16493755			cg04832210
MCF2L2	2			cg23655039			cg14666404
MDC1	2			cg10925640		cg07257768
MDFI	2	cg20030820					cg00908197
MECOM	2	cg14983529			cg06201393
MED27	2	cg14573676			cg14617592
MEFV	2	cg00599219					cg21514871
MEIS1	2		cg05877497;cg07809589	cg12082609
MESTIT1	2			cg15068552		cg05222671
MGAT5	2			cg05014837	cg18482303
MICB	2		cg00239529			cg16250722
MKNK2	2		cg26647303	cg21030400
MMEL1	2					cg20673091	cg20673091
MOBP	2					cg02750792	cg05983061
MRPL42	2				cg19606096		cg19606096
MRPS18B	2	cg20994248				cg12648600
MS4A15	2		cg13686799				cg01706409
MSI2	2			cg06966839		cg20318252
MSMB	2				cg17440757	cg27607126
MTA1	2			cg01318265		cg14911242
MTDH	2	cg01873391			cg05237543
MTL5	2					cg00414384	cg11820605
MTUS1	2		cg00121389	cg12548824
MUL1	2	cg23109649		cg03182908
MUM1	2			cg08856223		cg25674938
MYLK	2			cg07638500	cg03874653
MYO10	2				cg08218061	cg07253712
MYO15B	2			cg25032094	cg04248499
MYO1D	2		cg21839984		cg23177095
MYST2	2				cg20695529		cg13533976
NAA30	2					cg14182682	cg07974643
NADK	2			cg00992048			cg03606098
NANOS2	2				cg04436389		cg25673584
NCRNA00092	2			cg05138681;cg13875003		cg00462570
NEURL1B	2			cg27326876	cg27326876
NEURL4	2	cg08793894				cg11181795
NFATC1	2			cg03285823			cg16997486
NFATC3	2			cg04202511		cg02570644
NFE2L1	2		cg27568306			cg05340686
NFIC	2		cg11719049;cg20714551			cg20062458
NHP2	2			cg05236418		cg12634840
NID1	2				cg01521225		cg24495667
NLRP1	2			cg19060895	cg00268086
NMNAT3	2				cg01724150		cg21731304
NOS1AP	2				cg10779489	cg21415215
NOXA1	2	cg11790438				cg14305420
NPHS1	2				cg04687310	cg21459969
NPLOC4	2					cg17520314	cg17520314
NPTXR	2					cg01503706	cg00724839
NR5A2	2	cg15062377	cg21825944
NRG2	2			cg01305801;cg11217865	cg25085755
NRXN3	2			cg16765928		cg15320277
NSMCE1	2	cg06364293			cg27025777
NSUN2	2				cg26420013		cg26420013
NSUN7	2		cg14426001	cg14426001
NTF3	2				cg07017901	cg06162475
OBSCN	2					cg03419458	cg13372766
ODZ2	2	cg01895557			cg16190746
ODZ3	2		cg21618036	cg08182463
ONECUT1	2		cg00074145			cg00074145
OR2D2	2	cg00243661		cg00243661
OR8U8	2	cg15122372	cg24679876
OSBP2	2		cg18055456				cg01698954
OSGEPL1	2	cg14997582	cg03178820
OSTBETA	2					cg09325101	cg22115748
PADI3	2	cg03513388			cg08277548
PAK6	2				cg05447023	cg19335742
PALM	2	cg12573727				cg18105999
PARK2	2			cg03762856		cg26872907
PASK	2			cg25488284	cg22177920
PAX7	2		cg01965874;cg12751456;cg13207345		cg12407421;cg04126266
PCDH17	2	cg07921625			cg02994463;cg07921625
PCDH20	2			cg12581627	cg09384787
PCYOX1	2			cg10934870		cg06009330
PDGFC	2		cg25661961				cg18688704
PDLIM2	2		cg04395718				cg01710189
PDLIM7	2			cg15225325		cg04657517
PDX1	2	cg03860037				cg01622304
PEMT	2					cg21605540	cg21605540
PENK	2					cg03650233	cg23350294
PIGQ	2		cg07053964	cg08805041
PIK3CD	2		cg16512854		cg16037569
PILRA	2			cg02192746		cg21139485
PINX1	2		cg01580655	cg11302791
PITPNM3	2		cg02024661			cg21274724
PKNOX2	2		cg06807650				cg16135180
PKP1	2		cg20869257		cg12611449
PLCH2	2				cg03722487		cg21285056;cg24314879
PLEKHA4	2				cg06705122		cg08077345
PLEKHA6	2			cg25407979;cg10528484	cg24864241
PLIN5	2	cg14950321					cg15255455
PML	2					cg16051421	cg09642075
PNKD	2			cg15100426		cg13835894
PON2	2			cg14284257		cg22036160
POR	2			cg20748065			cg27342333
POU2F1	2			cg05790989;cg11132582;cg13089335			cg05790989;cg15151364
PPM1F	2			cg01800253	cg24533864
PPP1R13B	2			cg12011267			cg02000113
PPP1R2P1	2		cg00063006;cg23465426			cg21685006
PPP2R5C	2			cg02220617			cg15321108
PRAGMIN	2				cg21167106		cg14819618
PRDM11	2				cg02029687		cg08312987
PRDM13	2				cg01233934		cg08933939
PRKAA1	2			cg13345558			cg13345558
PRKAG2	2				cg12762399		cg12079975
PRKCA	2				cg12198934		cg26726141
PRPF3	2				cg15384717		cg15384717
PRR5L	2					cg22233890	cg05348871
PRSS50	2		cg19668234			cg04360233
PSG9	2	cg19873701				cg21075900
PSMB8	2		cg08099136			cg00971309
PSMB9	2					cg27572016;cg12762680	cg25110511
PSMD6	2				cg06286796	cg06286796
PTCD2	2	cg15656181			cg04527989
PTK2	2			cg03268399;cg20637223			cg26016985
PTPN13	2					cg04402693	cg11117633
PTPN14	2			cg08933505	cg22400454
PTPRCAP	2			cg05353099			cg20792833
PTPRF	2	cg00197028				cg23211703
PTPRG	2			cg03826247			cg25096189
PTPRK	2		cg14088584				cg11155222
PUSL1	2					cg05362521	cg05724097
PYY	2			cg13145229;cg17528967		cg13145229
RAB40B	2		cg08573299			cg08284967
RAD51L1	2		cg26267666	cg06727242;cg10975863
RADIL	2		cg23572228			cg02470267;cg02651871
RAI1	2				cg17844831		cg16087060
RAI14	2		cg18802601		cg18802601
RALY	2					cg02605461	cg12699865;cg24428760
RAPGEF3	2			cg21166775;cg23815853			cg07429710
RARA	2	cg07944862			cg05442717
RASA3	2			cg05296619;cg06380691	cg22332045
RASSF1	2	cg20119308				cg24298409
RBM17	2					cg15953921	cg17456994
RBM19	2					cg13495167	cg03546806
RBM33	2				cg07262012;cg14928149	cg13810727
RBM38	2	cg05995220;cg10336935				cg26464892
RCCD1	2	cg01641174			cg01641174
RDBP	2		cg15836710				cg14833935
REC8	2		cg06351481		cg16425038
RET	2					cg22773074	cg25604082
REXO4	2	cg13898647				cg13898647
RGS12	2				cg07229767		cg18352616;cg21601032
RHBDD2	2		cg25600902				cg01198338;cg19465268
RHOBTB1	2			cg25233569			cg13320683
RHOBTB2	2	cg20642630		cg13718185
RICH2	2		cg20131013	cg04110708
RING1	2	cg03341723		cg11011640
RLTPR	2	cg01978105				cg26295435
RNF41	2					cg17116500	cg17116500
ROR2	2	cg13491071	cg14208672;cg14376836
RPS6KL1	2					cg06637938	cg02858826
RRAS2	2				cg17509893	cg17509893;cg19336497
RREB1	2			cg07714276;cg14919455		cg12407685;cg22335826
RTN1	2			cg09850101			cg19490868
RTN4	2		cg26086136			cg23241628
S100B	2	cg13139986	cg07152925
SACS	2			cg22155325		cg13023133
SALL3	2	cg13634602					cg16580499
SAMD4A	2			cg07921759	cg06914133
SBF1	2		cg10912307			cg09774412
SCAP	2				cg05473387	cg00190319
SCD5	2	cg04881673	cg20429093
SCN8A	2			cg19760651			cg07884867
SCNN1G	2		cg20377627			cg09094674
SDK1	2		cg01667575				cg07526904;cg10485243;cg16725535
SEMA7A	2				cg20040747		cg27157619
SEPN1	2	cg05887270	cg15156836
SERPINB2	2			cg23582644		cg07871472
SETD1B	2			cg04255937		cg13214886
SF3B14	2					cg17779336	cg10599693
SFMBT1	2		cg04503182				cg27127091
SFMBT2	2					cg05713245;cg12189196	cg19104196
SFPQ	2	cg00956639				cg15582311
SFRP1	2	cg21846232				cg22880392
SFXN5	2	cg25455334		cg02571470
SGCE	2		cg27230044			cg09910998
SGK1	2		cg10105971	cg08550353;cg14905466
SGPP2	2			cg01157046			cg10091265
SH2B1	2					cg07647796	cg02043105;cg09439788
SH2B2	2	cg16880396		cg03962173
SH3PXD2A	2					cg16492615	cg11014810
SH3RF3	2			cg14191616	cg25815021;cg13013179
SHE	2			cg26105956		cg06759781
SHF	2			cg21244086			cg21244086
SHH	2	cg11623714					cg07007152
SIL1	2		cg05462339				cg07438451
SIRT6	2	cg21192671		cg09936839
SKIV2L	2	cg02168159				cg00423167
SLC12A4	2		cg07599484		cg09581611;cg06378129
SLC16A11	2			cg19639560			cg01019875
SLC16A3	2		cg02958180	cg18083597;cg25804541
SLC25A34	2		cg06761377		cg26923754
SLC26A1	2	cg04969220					cg09359391
SLC38A10	2			cg02802072;cg03823431			cg05919238
SLC39A11	2				cg25067197	cg04004363
SLC43A2	2			cg04196298;cg06017212			cg19272348
SLC45A4	2			cg13474450			cg01081737
SLC4A4	2				cg16862063		cg02636177
SLC6A3	2				cg24712501	cg16180821;cg09892121;cg10860553
SLC6A9	2	cg25605771				cg15114744
SLC7A14	2		cg25620760			cg25620760
SLCO6A1	2			cg04589881		cg26398586
SLFNL1	2		cg08733496	cg22435441
SMOC2	2	cg20420659				cg20755651;cg20045841
SMYD3	2			cg25025181			cg15962031
SNORD115-15	2			cg23792952		cg05334119
SNORD116-2	2					cg03709297	cg03709297
SNX21	2			cg27150417			cg21313137;cg25727093
SNX22	2					cg01349309	cg07196571
SOX5	2			cg05156566;cg16397701		cg11243173
SP140	2		cg24995347			cg24995347
SPATS2L	2	cg14106933	cg19025272
SPG7	2		cg04329477	cg02244288
SPI1	2		cg16517172	cg03106245;cg03565868;cg15945333
SPIRE2	2	cg06069030			cg03692872
SPOCK2	2		cg08021564			cg08021564
SPRED2	2					cg14406727	cg07646083
SPTB	2			cg15403283		cg07190885
SPTBN2	2				cg01980810		cg26536672
SRRM2	2	cg09080030	cg02331352
SRRM4	2	cg25448861	cg25448861
STARD4	2	cg19011122				cg11890437
STARD9	2			cg01143068			cg05573378
STAT1	2		cg11556416		cg14951497
STIM1	2			cg07109745			cg14143752
STK32C	2		cg22556143				cg10915716
STYX	2	cg26917965			cg21208029
SUCLA2	2				cg06437740	cg25340973
SUSD5	2		cg07008600				cg13601427
SYDE1	2	cg08224208	cg08224208
SYN3	2			cg24080529		cg13140167
SYNGR2	2			cg18306406			cg23668057
SYNM	2	cg19847601		cg09365240
SYT17	2		cg05712435		cg27145034
SYT7	2		cg16972885;cg25506095			cg27094244
TACC1	2			cg09560979			cg15659713
TACC2	2	cg18322589	cg26186546
TANC1	2		cg25032991		cg23966795
TAP1	2		cg08818207	cg06473288;cg10666909;cg24111025
TAS1R3	2	cg07624812			cg16430279
TAT	2		cg22136365		cg27189824
TBC1D16	2			cg03837680	cg15547344
TBPL1	2		cg13282547				cg08692676
TBPL2	2		cg10799791			cg10799791;cg16036738
TCF12	2	cg18117669		cg04858164
TCF20	2	cg23713768					cg23713768
TCF3	2	cg14304014					cg05306134;cg21458030
TCHP	2					cg09416860	cg06959021
TERT	2					cg05452618	cg11625005
TEX14	2		cg05096467			cg25195332
TEX264	2		cg11017057			cg16964716
TFAP2A	2			cg17557766	cg09782540
TFAP2E	2				cg13558810	cg11835197;cg13558810
THAP3	2	cg01053213		cg24312985
THRA	2	cg20717932		cg25389328
TIMP2	2				cg00863893		cg00863893;cg10466987
TLL2	2				cg15821892		cg11613902
TM6SF1	2			cg18200261			cg18200261
TMBIM6	2	cg09604167			cg14776747
TMEM132D	2	cg26322591;cg03283235					cg12072740
TMEM49	2			cg02782634;cg20458044		cg12054453
TMEM67	2		cg03463818			cg18027810
TNFRSF1B	2		cg13386839	cg05599723
TNNT3	2			cg06455375			cg15849872
TOP1MT	2	cg08597832					cg23629150
TOX	2	cg11559731		cg22641280
TP53BP2	2		cg15975832	cg15134583
TRIM10	2				cg01614643		cg01748268
TRIM11	2			cg00313981		cg10500165
TRIM17	2		cg00108716		cg23540518
TRIM27	2			cg10718056;cg17344091	cg26006767
TRIM39	2			cg03094134;cg06230847;cg09020199		cg08424770
TRIM62	2	cg25342005			cg11588279
TRPM2	2			cg23312431	cg05754719
TRPM5	2		cg13312195			cg11832717
TRPV1	2	cg02798874				cg26537098
TSPAN4	2			cg26071135		cg03918313
TSPAN9	2					cg12514734	cg22800295;cg23702046
TUBB3	2	cg15669092		cg03922479
TUBGCP2	2	cg15856055				cg25302952
TXLNA	2		cg26917754				cg14084730
TXNRD1	2	cg20923245		cg04125099
UBE2E1	2		cg03668982		cg24014536
UGT1A10	2	cg14121772			cg17266515
UNC80	2		cg04507925			cg01123250
UNC84A	2			cg05357209		cg17716699
USP22	2					cg10588705	cg13763516
UST	2				cg13992444		cg04930982
VCAN	2					cg15526939	cg21594702
VCL	2				cg23609749	cg16722001
VILL	2				cg03203287;cg11431957		cg01636650;cg00423398
VPS53	2		cg06500079			cg06500079
VTI1A	2	cg24480227		cg12691572
VWA5A	2			cg11261655			cg21295467
VWA5B2	2		cg13280914		cg21221516
VWDE	2		cg25431479			cg20607287
VWF	2	cg21480680;cg22867714					cg22867714
WDR27	2		cg04858090			cg00503917
WDR37	2	cg27479949				cg06630010
WDR66	2				cg03560652	cg11804940
WDR8	2		cg22822803			cg17512922
WDR82	2			cg15991175		cg12661343
WDR89	2		cg05747424				cg14186618
WIBG	2					cg14032596	cg08338281
WISP1	2				cg10354512	cg10191240
WNT4	2		cg11837690			cg19403005
WNT5B	2				cg10302498	cg04682969
WRB	2				cg10818702		cg03033780
WSCD2	2		cg00770443			cg00770443
WWOX	2			cg07207813		cg04933438
XPO6	2		cg16489582		cg16489582
YPEL2	2			cg13521620	cg26003360
ZC3H12D	2			cg07346187			cg07561610
ZC3H3	2		cg12462068;cg13169667			cg17517442
ZC3HC1	2	cg06163411			cg14308831
ZDHHC7	2			cg09938443		cg09464461
ZFHX3	2				cg03808233		cg27262054
ZFPM1	2				cg09247061	cg01881378
ZFYVE28	2			cg05257850		cg15966603
ZIC4	2		cg08070771				cg01137401
ZMAT4	2			cg07782241			cg25441879
ZMIZ1	2	cg03450842		cg18712809
ZNF135	2		cg06557683				cg23499373
ZNF211	2					cg25477163	cg26384031
ZNF219	2		cg16074383			cg16288378
ZNF232	2	cg02114696				cg18831899
ZNF317	2			cg14737370		cg01914743
ZNF395	2			cg19507160		cg19507160
ZNF536	2	cg11648483			cg16043651
ZNF605	2		cg17518884	cg09632076
ZNF683	2	cg04028874					cg15118519
ZNF746	2	cg15556090					cg24335155
ZNF827	2			cg27313776			cg14873022
ZNF831	2			cg00336376		cg17286326
ZNF836	2					cg15734825	cg15734825
ZNRD1	2					cg07468289	cg00609363
ZYX	2					cg20332503	cg05586209
A4GALT	1				cg11858499
AANAT	1		cg08499881
AATK	1				cg01633363;cg22497856
ABCA2	1						cg00785831
ABCA3	1		cg07737682
ABCA7	1					cg06169110
ABCB9	1			cg04772575
ABCC1	1			cg08363067
ABCC4	1						cg11744861
ABCC8	1						cg10469152
ABHD12B	1			cg26993848
ABHD5	1					cg17528003
ABI2	1					cg24747427
ABL1	1						cg18986964
ABP1	1				cg17694719
ABTB1	1						cg11031714
ABTB2	1				cg16661143
ACADM	1						cg20003976
ACBD4	1				cg14750215
ACCN3	1			cg01106572
ACE	1		cg02261408
ACER3	1		cg19314992
ACHE	1						cg21962765
ACO1	1						cg13541353
ACOT6	1		cg00836542
ACP6	1						cg13688186
ACSF2	1			cg18038894
ACSL3	1	cg03040554
ACSL6	1			cg25309041
ACTB	1						cg09041756
ACTG2	1					cg12039197
ACTN1	1					cg00979369
ACTR10	1					cg18815626
ACTR2	1	cg08053057
ACVR1C	1			cg06974034
ACY3	1						cg06148175
ADAD1	1		cg20456564
ADAD2	1					cg01705811
ADAM19	1			cg25077558
ADAM2	1					cg09314766
ADAM32	1						cg25765819
ADAM3A	1		cg15795819
ADAM5P	1		cg15627442
ADAMTS1	1			cg14124415
ADAMTS16	1			cg19813025
ADAMTS17	1		cg16954223
ADAMTS18	1						cg08249296
ADAMTS7	1					cg16105309
ADAMTS9	1					cg25121125
ADAMTSL2	1						cg13469396
ADAMTSL5	1					cg05473871
ADAP1	1					cg19163939
ADCK5	1	cg23075260
ADCY3	1			cg17644208
ADCY4	1						cg02098786
ADCY7	1		cg06466348
ADCYAP1R1	1			cg18421840
ADI1	1	cg16332701
ADORA1	1				cg07232945
ADORA3	1			cg11574975;cg10376161
ADPRHL1	1		cg25743531
ADRBK1	1				cg14276125
ADRM1	1					cg00940514
ADSSL1	1					cg04578317
AFAP1	1					cg19509663
AFAP1L1	1	cg17955557
AFF1	1						cg11857921;cg20026664
AGBL3	1						cg10731606
AGBL4	1	cg13401071
AGPAT1	1					cg11773537
AGTRAP	1			cg08945450
AHCTF1	1						cg09867115
AHNAK2	1	cg16097532
AHSA2	1		cg20158317
AIF1	1			cg04812347;cg24211388
AIFM2	1					cg20241658
AIFM3	1						cg00280270
AIM1	1			cg02331198
AIM2	1				cg17217296
AK3L1	1				cg23983726
AKAP1	1		cg19321658
AKAP12	1					cg06019170
AKAP6	1		cg01074354
AKIRIN2	1		cg15991104
AKNAD1	1						cg13909826
AKR1B1	1						cg13801416
AKR1E2	1					cg20282550
ALCAM	1		cg03416645
ALDH1A3	1		cg19224278
ALDH1L2	1		cg20955458
ALDOA	1		cg01667953
ALK	1						cg12976501;cg14620184
ALKBH2	1	cg20156187
ALKBH5	1						cg00163199
ALKBH6	1		cg25918230
ALKBH7	1				cg12505362
ALMS1	1				cg00976125
ALOX12	1			cg22741997
ALOX12P2	1				cg08366845
ALOX15	1			cg09000800
ALOX5	1						cg03501777
ALOX5AP	1			cg02982610
ALPL	1						cg08727996
ALS2CL	1	cg03004985
ALX3	1	cg01572884
ALX4	1						cg02504416
AMICA1	1						cg14190451
AMN	1		cg23918296
AMPD3	1			cg18010131;cg19132462
AMTN	1					cg05329893
ANGPT1	1		cg18031596;cg25116615
ANGPT2	1			cg24519108
ANK2	1					cg23246828
ANKDD1A	1			cg21153004
ANKH	1					cg08482307
ANKRD2	1		cg20228542
ANKRD22	1		cg00103806
ANKRD30A	1					cg17481476
ANKRD30B	1					cg02992546
ANKRD33	1					cg03110082
ANKRD55	1				cg05633605;cg10794933
ANKS1A	1			cg04739880
ANKS1B	1		cg00426659
ANO2	1						cg20663432
ANO8	1						cg03665970
ANO9	1			cg19913688
ANTXR2	1					cg12784997
ANTXRL	1			cg14606856
ANXA6	1						cg03208031
ANXA7	1				cg23016347
AP2A1	1					cg22465479
AP2A2	1					cg15438794
AP3B2	1					cg27279991
AP3D1	1					cg14572808;cg22504094
APBA3	1					cg14799489
APBB1	1				cg16230121
APBB1IP	1		cg22842855
APC	1				cg23497707
APC2	1		cg00782707
APEH	1						cg01461718
APLNR	1						cg09085358
APOA4	1						cg07661246
APOBEC3D	1	cg10555000
APOBEC4	1					cg02051562
APOC1	1	cg05644480
APOC2	1				cg10169327
APOE	1					cg01032398
APOL4	1			cg21855316
APTX	1	cg14371649
AQP1	1						cg13453973
AQP10	1			cg06181069
AQP12A	1					cg22311015
ARAP1	1	cg03720898;cg23249399
ARAP2	1						cg22518157
ARC	1		cg13172906
AREG	1			cg03244277
ARF4	1		cg08081407
ARFRP1	1					cg03947749
ARG2	1					cg00122215
ARHGAP11B	1				cg11466962
ARHGAP17	1						cg05583636
ARHGAP24	1			cg14376467
ARHGAP26	1			cg02346737
ARHGDIA	1		cg19716930
ARHGDIB	1				cg05194864
ARHGEF3	1		cg19513744
ARID1A	1						cg21454760
ARID3A	1			cg25298189
ARL10	1					cg00282953
ARL11	1						cg27266491
ARL8B	1					cg18604876
ARMC2	1					cg22909677
ARMC3	1					cg16500769
ARMC9	1				cg14044375;cg27168076
ARNT	1		cg17942553
ARNTL	1						cg15233711
ARPC4	1						cg08649360
ARRB2	1			cg10047026
ARRDC1	1			cg14135809
ARTN	1		cg15962314
ASCC1	1						cg23723835
ASCL2	1					cg11644479
ASNS	1		cg04903439
ASPG	1					cg23458356;cg05858860
ASPH	1					cg13579374
ASPSCR1	1					cg14116222
ASZ1	1		cg15513391
ATAD1	1						cg18608498
ATAD3A	1	cg13321900
ATF3	1						cg05880577
ATF6B	1	cg14426672
ATF7	1			cg03998264
ATG16L2	1	cg25601661
ATHL1	1		cg23029851
ATOH8	1						cg12930553
ATP10B	1		cg00308503
ATP11A	1		cg11218330
ATP13A3	1	cg04465185
ATP1A1	1						cg04403423
ATP1A2	1				cg01448881;cg06210630
ATP1B2	1	cg02948125
ATP2B2	1			cg08802607
ATP2B4	1			cg01948978
ATP2C2	1				cg04342425
ATP4A	1				cg06123346
ATP5B	1						cg10910617
ATP5SL	1					cg14054120
ATP6V1B1	1	cg25429150
ATP6V1H	1				cg19779712
ATP8A1	1		cg07557423
ATP8B1	1					cg18439779
ATP8B4	1				cg14718396
ATPAF1	1					cg23841763
ATPIF1	1					cg13436232
ATRNL1	1					cg00341042
ATXN10	1		cg08715146
ATXN7	1						cg13320202
AURKB	1					cg26183021
AUTS2	1				cg09703727;cg19160433
AVP	1			cg25551168
B3GALT4	1	cg09349343
B3GAT2	1			cg00985958
B3GAT3	1	cg08687137
B3GNT6	1					cg00721016;cg09467902
B3GNT8	1			cg07366300
B3GNTL1	1					cg14231270;cg20793072
B4GALNT3	1				cg06252517
B4GALT3	1						cg15128876
B4GALT5	1		cg24686684
BAG5	1						cg24682159
BAHD1	1					cg21127508
BAI3	1				cg03938432
BAIAP2L1	1		cg05569854
BAIAP2L2	1					cg25652754
BAIAP3	1			cg27040104
BARHL1	1	cg19793376
BAT4	1				cg04477431
BAT5	1					cg02072940
BATF3	1	cg04830191
BAZ1A	1			cg18525312
BBOX1	1	cg20910746
BCAR1	1	cg04339240
BCAR3	1			cg05941840
BCL11B	1						cg10509607
BCL2L1	1						cg08257293
BCL2L11	1						cg08097121
BCL6	1					cg06027254
BCL7B	1				cg05386606
BCL7C	1						cg08297053
BCL9	1				cg20779314
BDNFOS	1				cg08530075
BEGAIN	1						cg19590140
BEND7	1						cg16962838
BET1	1		cg20769356
BHLHE23	1						cg01699217;cg06135139;cg23806621
BICC1	1						cg22641201
BIK	1			cg14971586
BIN1	1						cg24998649
BIRC5	1		cg00345656
BIRC7	1						cg00895528
BMP1	1						cg07242414
BMP2	1						cg01797527
BMP6	1		cg23623251
BMP8B	1						cg17746130
BMPR2	1						cg15066179
BNIP1	1					cg10491368
BOLA3	1			cg04542030
BOLL	1						cg13356896
BPI	1						cg01948217
BRD1	1				cg27064178
BRD3	1		cg14276591
BRD4	1						cg02681400
BRI3	1			cg26460483
BRPF3	1				cg13719287
BRSK1	1						cg17320282
BRSK2	1			cg09600088;cg20129113
BSCL2	1				cg24755189
BSDC1	1		cg15482893
BSG	1					cg23919549
BTBD11	1	cg02059237
BTBD12	1	cg06807063
BTBD16	1					cg26299079
BTBD19	1					cg14565781
BTBD2	1					cg22906451
BTBD8	1					cg21391023
BTNL9	1			cg22102688
BUD31	1				cg24990989
C10orf105	1			cg01470340
C10orf11	1			cg02044754
C10orf119	1						cg08551088
C10orf131	1				cg13496098
C10orf25	1			cg26686009
C10orf35	1					cg23193759
C10orf46	1	cg05088898
C10orf54	1				cg05440642
C10orf58	1			cg12069540
C10orf72	1	cg02980079
C10orf90	1			cg23266598
C10orf93	1			cg08720746
C11orf16	1						cg01643624
C11orf2	1	cg09236819
C11orf45	1						cg23895722
C11orf82	1				cg09144302
C11orf93	1	cg05309179
C12orf35	1				cg18676313
C12orf42	1				cg02619087
C12orf51	1					cg15843793
C12orf67	1		cg13494037
C12orf74	1		cg04614923
C13orf16	1						cg26813483
C13orf35	1					cg12171771
C13orf38	1			cg19437258
C13orf39	1						cg07951201
C14orf102	1						cg26262840
C14orf109	1						cg01655008
C14orf143	1			cg09730349
C14orf165	1						cg05484222
C14orf167	1		cg17919599
C14orf180	1			cg10970484
C14orf181	1	cg00320765
C14orf19	1		cg13772903
C14orf45	1					cg18638434
C14orf64	1						cg16062483
C14orf73	1				cg05168580
C15orf27	1					cg23482746
C15orf29	1				cg21064337
C15orf33	1		cg24789138
C15orf41	1					cg12599235
C15orf44	1					cg24513276
C15orf51	1					cg26464207
C15orf54	1				cg10099207
C15orf60	1	cg19331677
C16orf45	1						cg16762408
C16orf62	1	cg00029052
C16orf68	1			cg01303183;cg04234631;cg08703231;cg27050111
C16orf7	1						cg01935960
C16orf71	1						cg04647781
C16orf79	1						cg05248960
C16orf88	1	cg00594016
C16orf90	1					cg08392784
C17orf101	1					cg06574809
C17orf104	1				cg12892303
C17orf28	1						cg13537156
C17orf44	1						cg25228625
C17orf50	1			cg00248828
C17orf57	1					cg07432352
C17orf63	1				cg26632416
C17orf66	1			cg18738545
C17orf95	1					cg23183568
C17orf97	1						cg12417689
C18orf1	1				cg24780966
C18orf18	1	cg14291066
C19orf20	1						cg10401489
C19orf26	1			cg01297744
C19orf35	1		cg17437218
C19orf36	1					cg08844186
C19orf42	1		cg25903122
C19orf44	1		cg23158022
C19orf45	1					cg16045347
C19orf56	1					cg12078933
C19orf60	1						cg22654626
C1orf103	1		cg15566506
C1orf105	1					cg08587864
C1orf106	1			cg16564156
C1orf115	1						cg09786013
C1orf123	1						cg24483655
C1orf124	1					cg06796096
C1orf125	1					cg15995695
C1orf133	1						cg16118387
C1orf159	1					cg06036677
C1orf162	1				cg01083093
C1orf170	1		cg15526941
C1orf172	1				cg16574155
C1orf177	1					cg03557698
C1orf183	1					cg00887511
C1orf200	1			cg22595920
C1orf204	1					cg07420416
C1orf21	1			cg10061342
C1orf210	1					cg01413566
C1orf38	1			cg16684817
C1orf55	1					cg00502077
C1orf64	1		cg06624244
C1orf66	1						cg20156116
C1orf70	1			cg11526073
C1orf77	1				cg17138369
C1orf86	1		cg07048210
C1orf88	1		cg06759648
C1QTNF1	1					cg03431544
C1QTNF5	1				cg18836745
C20orf117	1					cg01599925
C20orf123	1		cg03162092
C20orf166	1					cg24176678
C20orf20	1				cg14582546
C20orf200	1					cg13193179
C20orf43	1			cg06877860
C20orf95	1					cg13523649;cg24308336
C20orf96	1			cg19603319
C21orf45	1				cg08041573
C21orf56	1	cg10296238
C21orf70	1		cg11401796
C22orf26	1			cg27131176
C22orf43	1				cg27204535
C22orf45	1			cg27126059
C22orf9	1					cg20252399
C2CD4C	1		cg08979571
C2orf51	1					cg10187703
C2orf55	1					cg01310365
C2orf58	1					cg10481134
C2orf61	1						cg18282041
C2orf63	1	cg24125287
C2orf74	1				cg24757310
C2orf76	1						cg07051721
C2orf81	1			cg13888593
C2orf89	1			cg05242065
C3orf26	1			cg22481643
C3orf27	1					cg05982160
C3orf49	1			cg19849641
C3orf55	1	cg15570323
C3orf58	1		cg17922249
C3orf70	1	cg14688588
C3orf74	1			cg24277586
C4orf10	1				cg15994554
C4orf14	1				cg23452633
C4orf22	1			cg19143170
C4orf37	1						cg03676636
C4orf44	1						cg25813679
C4orf45	1			cg23137881
C5AR1	1			cg02892690
C5orf15	1			cg19980912
C5orf34	1						cg13374867
C5orf4	1			cg10257049
C5orf43	1						cg20780105
C5orf45	1						cg04138846
C5orf49	1		cg26377880
C6orf105	1			cg16695714
C6orf141	1				cg05829479
C6orf145	1		cg04557883
C6orf174	1		cg18109571
C6orf211	1			cg02564969
C6orf217	1					cg06705361
C6orf94	1						cg07683276
C7orf20	1	cg10205151;cg22902288
C7orf27	1			cg17907525
C7orf34	1			cg10896774
C7orf44	1					cg26619215
C7orf58	1	cg01541773
C7orf70	1						cg13493652
C8orf33	1					cg01040181
C8orf34	1			cg18500177
C8orf41	1				cg20705358
C8orf46	1				cg10635330
C8orf73	1						cg22095650
C8orf85	1		cg01010517
C9orf152	1		cg09596614
C9orf16	1					cg24392274
C9orf169	1				cg14315008
C9orf4	1		cg18428134
C9orf72	1	cg13958452
C9orf80	1	cg13802527
C9orf86	1			cg10880928;cg15032615
C9orf91	1				cg13978155
C9orf98	1				cg14364186
CA5A	1				cg27146990
CA9	1			cg09566069
CABC1	1				cg11385536
CABIN1	1					cg19452853
CABLES1	1			cg26551026
CABP1	1				cg14661400;cg24179646
CABP7	1		cg17855101
CABYR	1						cg05926667
CACNA1A	1					cg08153694
CACNA1C	1					cg20490175;cg24033471
CACNA1E	1						cg16898334
CACNA1G	1						cg08990514
CACNA2D1	1						cg09270031
CACNA2D4	1			cg19069360
CACNB4	1						cg04168479
CACNG1	1					cg09739017
CACNG2	1						cg04933168
CADM1	1		cg01850954
CADM2	1						cg25649680
CADPS2	1				cg00927294
CALCA	1				cg14106660
CALCOCO2	1				cg27530239
CALCR	1	cg06908855;cg23061150
CALN1	1		cg25923883
CAMK1D	1		cg10704395
CAMK2D	1					cg06633243
CAMK2G	1			cg25252561
CAMK2N1	1				cg16730824
CAMKK1	1	cg27170003
CAMKK2	1						cg04630171
CANX	1			cg12865675
CAP2	1	cg23087150
CAPN1	1			cg13762244
CAPN12	1			cg19645320
CAPN8	1						cg23251790
CAPRIN2	1					cg14189116
CARD11	1				cg03211192
CARD14	1					cg25756586
CARKD	1			cg00023464
CARM1	1						cg14069835
CARS	1			cg20651018
CASC2	1				cg12433926
CASC5	1					cg01966599
CASP1	1		cg06421197
CASP5	1	cg22634105
CASP6	1			cg03797115
CASP8	1				cg23281307
CASQ1	1		cg08853487
CASQ2	1					cg15064681
CASS4	1				cg24519157
CAST	1					cg01249180
CASZ1	1					cg02396224;cg10816626;cg23690808
CATSPERB	1		cg23251746
CAV1	1				cg18498156
CAV3	1	cg06072564
CBFA2T2	1						cg14296766
CBFA2T3	1			cg02216032
CBLN1	1						cg06099276
CBX4	1			cg00483030
CC2D2A	1		cg24225360
CCDC114	1					cg22758189
CCDC12	1			cg19114543
CCDC122	1	cg24311251
CCDC130	1	cg05375067
CCDC135	1			cg09306696
CCDC150	1			cg05980785
CCDC152	1						cg16510128
CCDC154	1				cg10042856
CCDC33	1	cg05476451
CCDC38	1		cg27366263
CCDC41	1		cg05135942
CCDC42	1						cg17581065
CCDC46	1			cg14192542
CCDC48	1				cg07621456
CCDC50	1		cg07393854
CCDC55	1					cg26813908
CCDC57	1	cg22142205
CCDC74B	1		cg07653370
CCDC85C	1		cg04434909
CCDC88C	1						cg23701703
CCDC9	1				cg22621897
CCDC94	1				cg10826200
CCHCR1	1	cg21497082
CCKBR	1						cg06646346
CCL26	1						cg05556717
CCL4L1	1		cg20804072
CCNA1	1						cg24233119
CCNB1IP1	1					cg02012712
CCND1	1				cg00953256
CCND2	1					cg16310717
CCNF	1				cg00629102
CCNH	1						cg02021919
CCNL1	1					cg20892840
CCNYL1	1						cg20248082
CCPG1	1			cg12392104
CCR6	1				cg14192130
CCS	1	cg17510320
CCT3	1			cg24042452
CCT6A	1			cg23839680
CD151	1			cg24508095
CD160	1					cg25221984
CD163L1	1					cg16803613
CD164	1		cg01932459
CD1D	1			cg18234111
CD2	1						cg16719404
CD247	1	cg15678142
CD2AP	1						cg20172563
CD300E	1					cg14438208
CD300LB	1		cg00873351
CD44	1			cg14082886
CD63	1			cg22249612
CD7	1			cg03677492
CD72	1			cg12971694
CD80	1			cg12978275
CD93	1					cg15309910
CD96	1		cg19501902
CDC37	1					cg21302812
CDC42BPB	1					cg21164005
CDC42BPG	1					cg10577273
CDC42SE1	1		cg18660898
CDC7	1			cg04603796
CDCA8	1				cg05262634
CDCP1	1						cg09220326
CDH1	1	cg07762788
CDH13	1				cg07301944
CDH23	1					cg00234046
CDH26	1	cg02423105
CDK18	1			cg19098785
CDK20	1						cg16357921
CDK2AP1	1						cg09084244
CDK4	1			cg03829839
CDK5	1		cg20047235
CDKL3	1					cg02622032
CDKN1C	1		cg21741284
CDKN2D	1				cg06865036
CDO1	1	cg18520851
CDON	1					cg19956769
CDR2L	1			cg13545874
CDT1	1		cg04376887;cg00506625
CDV3	1	cg08165532
CEACAM5	1		cg01283343
CEACAM6	1			cg25455408
CEACAM7	1					cg19623751
CEBPE	1			cg11070172;cg02039171;cg22904296
CEBPG	1			cg15046693
CECR2	1			cg03408904
CECR6	1					cg13320358
CELSR1	1					cg11747897
CELSR3	1		cg02240013
CEND1	1					cg23715715
CENPN	1		cg03284308
CENPP	1					cg14639562
CEP120	1					cg24934804
CEP164	1				cg11639001
CEP192	1					cg27267143
CEP76	1						cg14113931
CER1	1				cg07926025
CERK	1					cg05698090
CES8	1					cg09232225
CETN1	1			cg24935976
CFB	1			cg12124018
CFHR4	1		cg10627839
CFLAR	1					cg17493159
CHCHD10	1						cg03290040
CHD1L	1			cg21917976
CHD5	1					cg08706545
CHD9	1					cg11082282
CHFR	1		cg26609691
CHI3L1	1			cg07423149;cg15490070
CHIT1	1		cg24533917
CHN1	1				cg26585590
CHN2	1			cg00615485;cg00901138
CHRDL2	1						cg22902532
CHRM1	1				cg25271892
CHRNA4	1			cg00457195
CHRNE	1	cg27379442
CHRNG	1					cg09283548;cg25090994
CHST12	1		cg10152449
CHST14	1		cg02792829
CHST15	1			cg05971678;cg25475443
CHSY1	1						cg20357538
CHSY3	1						cg11572844
CIB2	1	cg22724325
CINP	1					cg02147905
CIRH1A	1						cg08085199
CIT	1					cg08641078
CKAP5	1			cg05770128
CLCF1	1			cg15453278
CLCN1	1		cg17922226
CLDN10	1				cg13733394
CLDN14	1				cg23808704
CLDN5	1				cg05460329
CLDN9	1						cg06489965
CLDND2	1						cg05562817
CLEC2D	1			cg12810837
CLEC4C	1	cg01120761
CLEC4D	1		cg05582397
CLEC4F	1		cg18199266
CLEC4G	1					cg19283928
CLIC1	1						cg12216180
CLIC4	1					cg03106717
CLIC5	1					cg03453374
CLIC6	1			cg08302532
CLINT1	1			cg01829672
CLIP2	1					cg21375204
CLIP3	1				cg06432655
CLK3	1	cg20781241
CLLU1OS	1					cg02339542
CLN6	1		cg20695238
CLNK	1			cg06837308
CLRN1	1					cg17221738
CLSTN2	1			cg21383534
CLSTN3	1						cg26338867
CLU	1		cg11697169
CLYBL	1						cg00049616
CMAH	1					cg14073011
CMBL	1						cg26878318
CMPK2	1					cg18887033
CMTM4	1						cg02213341
CMTM7	1				cg25865542
CN5H6.4	1						cg03482458
CNGB3	1	cg23301462
CNP	1						cg20212624
CNR2	1		cg24452347
CNRIP1	1		cg21581504
CNTN2	1					cg06617202
CNTN4	1			cg25469905
CNTN5	1						cg18528124
CNTNAP1	1					cg20061971;cg21946667
COASY	1			cg13523072
COBL	1		cg25554183
COIL	1						cg10932289
COL20A1	1					cg10922264;cg15380358
COL22A1	1				cg05795449
COL23A1	1						cg08354401
COL25A1	1			cg06468908
COL29A1	1					cg18090577
COL5A1	1					cg14021321
COL5A3	1						cg08057896
COL6A1	1		cg15318007
COL6A3	1		cg14639567
COL8A1	1				cg20530613
COL9A1	1	cg21413492
COMMD4	1	cg08160057
COMMD5	1		cg15963062
COMMD7	1						cg24303062
COPB1	1					cg04467639
COPB2	1						cg25474358
COQ3	1	cg24831427
COQ9	1						cg02699703
CORIN	1					cg12357606
CORO2B	1						cg17388678
CORT	1					cg25407372
COX4I2	1	cg09027725
CP110	1						cg13752949
CPA3	1			cg24290574
CPA4	1				cg14992633
CPB2	1	cg18634760
CPE	1					cg12389356
CPLX4	1				cg13749420
CPNE7	1			cg00892703
CPOX	1	cg03483464
CPS1	1						cg21967368
CPSF1	1					cg27617225
CPSF2	1				cg10324096
CPSF3	1			cg12057242
CPSF4	1	cg23957742
CPSF7	1				cg17587610
CPXM2	1	cg08615567
CRABP1	1					cg14153919
CRABP2	1		cg24474319
CRAT	1			cg04653308
CRBN	1		cg15874300
CREB3L1	1	cg07008193
CREBBP	1					cg09269891
CRHBP	1		cg05620787
CRHR2	1					cg15615793
CROCC	1	cg00053536
CRTC1	1					cg19861427
CRYAB	1	cg11694519
CRYGN	1	cg21035142
CSDAP1	1	cg16446484
CSDC2	1					cg21250100
CSF2	1						cg26369418
CSF2RB	1		cg18546437
CSF3R	1			cg11674933
CSGALNACT1	1			cg15232539
CSMD1	1					cg16761276;cg17102269;cg25188942
CSNK1A1	1				cg17009869
CSNK1A1L	1			cg20901032
CSNK1D	1					cg07733728;cg20856497
CSNK1G2	1		cg25902666
CSPG5	1		cg24899315
CSRNP2	1				cg02675652
CST8	1	cg05348770
CSTF1	1			cg05471521
CSTF3	1	cg14297518
CT62	1	cg00316759
CTAGE1	1		cg12291059
CTBP2	1					cg02900757;cg24134959
CTCF	1					cg04545079
CTDP1	1					cg14838972
CTDSPL	1	cg12386061
CTF1	1						cg08592890
CTNNA1	1					cg03371986
CTNND1	1			cg09878888
CTNND2	1					cg14698665
CTSH	1						cg08500346
CTSL3	1				cg21168489
CTSZ	1						cg18563860
CUEDC2	1		cg12477931
CUL2	1					cg05740071
CUTA	1	cg05051142
CUX2	1			cg07366670
CWH43	1						cg25484904
CXADR	1	cg00412251
CXCR6	1				cg19145607
CYB5B	1			cg04406620
CYB5RL	1			cg24373187
CYCS	1		cg14984920
CYFIP2	1				cg03398461
CYGB	1					cg24126567
CYMP	1						cg25103275
CYP27A1	1				cg12806497
CYP27B1	1			cg19794395
CYP2C8	1						cg12759420
CYP3A43	1		cg05592255
CYP4X1	1	cg27291464
CYTH2	1					cg13346967
CYTH3	1					cg05986052;cg17832858
CYTSB	1						cg07103201
D2HGDH	1			cg03565013
DAB2	1						cg04319921
DACT2	1						cg23584144
DAGLB	1			cg25513090
DALRD3	1		cg01819281
DAND5	1					cg07782285
DAPK1	1						cg13765778
DAPK2	1					cg07619672
DBNDD2	1	cg07277624
DCAF16	1		cg03590257
DCAF4	1						cg13089154
DCAF5	1	cg03370117
DCI	1						cg26585644
DCLK3	1		cg10505443
DCN	1				cg13007035
DCUN1D5	1		cg07342790
DDAH1	1						cg05925894;cg11341440
DDR2	1			cg23229110
DDX11	1						cg00218628
DDX23	1						cg12167091
DDX27	1						cg27657326
DDX28	1		cg09144422
DDX39	1						cg00850501
DDX56	1			cg13810644
DDX59	1	cg00576967
DEDD	1		cg04130657
DEF6	1			cg04670848
DEFB1	1					cg01691696
DEFB108B	1		cg19810628
DEFB127	1		cg17888219
DEK	1					cg08451113
DENND1C	1						cg21986966
DENND2A	1				cg01499591
DENND2C	1					cg23620052
DENND3	1						cg26203839
DENND5B	1			cg21742213
DERA	1			cg11228717
DGKG	1		cg19209799
DGKZ	1			cg22948808
DGUOK	1						cg01629435
DHCR24	1					cg11948341;cg20291423
DHH	1		cg02269097
DHODH	1			cg22381196
DHRS4L2	1			cg23434304
DHRS7	1	cg15876689
DHRS9	1						cg06836480
DHX38	1			cg04885614
DHX40P	1					cg25867820
DIO2	1	cg08183125
DIP2A	1						cg03599110
DIP2B	1			cg23925540
DKFZp434J0226	1					cg21100328
DKFZP434L187	1					cg18382982
DKK2	1					cg14129775
DLC1	1						cg22810105
DLEU2	1				cg09480227
DLG1	1					cg13489576
DLG2	1	cg10901805
DLGAP4	1	cg04822022
DLL3	1	cg15412721
DLX5	1					cg08832603
DMRT1	1			cg13946956
DNAH1	1					cg14092988
DNAH10	1						cg14808040
DNAH14	1					cg26914392
DNAH2	1					cg05900058;cg18105529
DNAH9	1			cg06852243
DNAJB6	1					cg27525636
DNAJC10	1		cg13137476
DNAJC15	1		cg13561081
DNAJC22	1		cg07028869
DNAJC5	1			cg16303096
DNAL4	1			cg19543968
DND1	1			cg24550676
DNHD1	1				cg13687729
DNMBP	1			cg08920210
DNTT	1			cg24949488
DOCK1	1					cg26865494;cg11791710
DOCK10	1			cg05363955
DOCK5	1			cg04789529
DOK1	1			cg22989958
DOK2	1						cg13292636
DOK3	1				cg13370819
DOK6	1				cg00433861
DOK7	1					cg26540191
DOPEY2	1						cg17946714
DPCR1	1		cg11485823
DPF2	1			cg09609051
DPP10	1				cg06828936
DPP4	1	cg19350270
DPPA4	1			cg18560366
DPPA5	1			cg07464621
DPY19L2	1				cg10967101
DPY30	1					cg07656391
DPYSL2	1					cg12393552
DPYSL3	1		cg18604568
DRD4	1		cg09386376
DRG2	1		cg14848767
DSCR8	1						cg07064066
DSE	1				cg15366353
DSG1	1			cg19415383
DSN1	1		cg19753867
DTNA	1	cg05629781
DUOXA2	1					cg22592142
DUS1L	1					cg25685996
DUS3L	1					cg09289463
DUSP11	1					cg10373645
DUSP14	1		cg15040499
DUSP19	1	cg13925773
DUSP22	1					cg20491765
DUSP5	1					cg06110816
DVL1	1				cg23643813
DYNC1H1	1					cg01109333
DYNC1I1	1						cg05128566
DYX1C1	1	cg11560374
E2F1	1				cg26165815
EBF2	1			cg22987487
EBF3	1				cg17295910
ECE1	1			cg13086983
EDARADD	1				cg15086439
EDC4	1					cg07171780
EDEM3	1					cg24140704
EDNRA	1		cg05618426
EEF1G	1					cg14250984
EEFSEC	1						cg05377949
EFCAB1	1			cg02098075
EFCAB2	1				cg17452249
EFCAB4B	1				cg00573623
EFCAB5	1					cg27374314
EFCAB8	1	cg16208206
EFEMP2	1						cg26096599
EFHB	1	cg25975856
EFHD1	1			cg15379170
EFHD2	1			cg27333269
EFNA3	1						cg11869514
EFTUD2	1						cg20852653
EGFL8	1					cg16006963
EGFLAM	1				cg26950557
EGFR	1		cg16589260
EGR2	1						cg22212238
EHD1	1	cg14378925
EHMT1	1		cg13478757
EIF1AD	1					cg23052669
EIF2AK2	1						cg22683283
EIF2AK4	1						cg01081584
EIF2B3	1					cg17422409
EIF3A	1				cg12102702
EIF3G	1			cg26826183
EIF3I	1					cg14992253
EIF4A1	1					cg10587621
EIF4E	1		cg17031926
EIF4EBP2	1			cg04200607
EIF4EBP3	1					cg26163463
EIF4H	1				cg05435581
EIF6	1	cg19047340
ELANE	1					cg07239938
ELAVL3	1	cg23236165
ELFN2	1		cg17959580
ELK4	1				cg13054975
ELL	1	cg10792987
ELMO1	1						cg05383910
ELMO3	1					cg08721338
ELOVL3	1						cg00431050
EMILIN1	1			cg14021880
EML2	1						cg17286480
EML3	1		cg26116525
EN1	1						cg17167253
EN2	1						cg11648289
ENDOD1	1			cg26402417
ENDOG	1				cg13630871
ENOX1	1			cg27572038
ENPP2	1					cg07236691
ENPP7	1					cg24253464
ENTPD4	1						cg26837477
ENTPD6	1						cg18287962
ENTPD7	1						cg20313873
ENTPD8	1					cg14046640
EP400NL	1					cg00687812
EPB41L3	1	cg23847381
EPB42	1			cg13682096
EPCAM	1	cg01167408
EPDR1	1			cg15141868
EPHA1	1				cg05385805
EPHA7	1					cg18127682
EPHA8	1						cg23242509
EPHX1	1			cg24868305
EPHX3	1						cg17399362
EPN1	1		cg19648552
EPN2	1					cg03128972
EPO	1		cg07841815
EPS15L1	1			cg19280540
EPS8L2	1						cg12536279
EPSTI1	1				cg04770127
EPX	1						cg25173129
EPYC	1					cg23614835
ERBB3	1		cg19258882
ERCC4	1					cg05509251
ERGIC2	1						cg10821925
ERICH1	1				cg01811109
ERRFI1	1			cg11426075
ESCO1	1	cg27434584
ESR1	1			cg23164938
ESRP1	1		cg17691292
ESYT2	1						cg10317790
ETF1	1					cg12203416
ETFA	1			cg26408565
ETS1	1		cg03295554
ETS2	1			cg00168694
ETV2	1					cg07669147
ETV3L	1			cg01588592
ETV5	1				cg27400923
EVC2	1					cg09301458
EVI5L	1					cg27413421
EXD3	1					cg14495958
EXOC2	1			cg27562005
EXOC3	1					cg14122633
EXOC4	1		cg14805382
EXOSC2	1						cg14462758
EXPH5	1					cg11340537
EYA2	1				cg26046136
EYS	1					cg02628401
EZH2	1					cg18416251
F2RL1	1			cg13922021;cg00499700
F2RL2	1			cg08241785
F3	1			cg07387634
F5	1				cg09470963
F7	1					cg24269657
FA2H	1						cg05940001
FABP5	1					cg13318121
FAF1	1		cg10237542
FAIM2	1	cg04669574
FAM110A	1		cg09645475
FAM111A	1						cg20091523
FAM111B	1				cg20107987
FAM114A1	1			cg16919074
FAM119A	1				cg22405558
FAM119B	1				cg12113251
FAM120B	1					cg11016414
FAM123C	1					cg13419390
FAM124A	1					cg18448565
FAM129A	1	cg11970163
FAM129B	1						cg14538806
FAM131C	1						cg17156402
FAM134A	1			cg05509787
FAM13C	1			cg12875538
FAM149A	1					cg15429502
FAM150A	1		cg17189568
FAM154A	1		cg14553740
FAM160A1	1			cg04042828
FAM163B	1				cg25744056
FAM165B	1			cg15125868
FAM166B	1				cg21212076
FAM167A	1					cg02621357
FAM174A	1			cg21515785
FAM176A	1					cg23857238
FAM180A	1			cg07186585
FAM184B	1		cg08644678
FAM189A1	1		cg02963866
FAM193A	1					cg22980079
FAM196B	1			cg26972389
FAM19A2	1				cg23257289
FAM19A4	1					cg19508285
FAM19A5	1		cg15187790
FAM20A	1		cg09795794
FAM20B	1	cg10887069
FAM26E	1					cg14547726
FAM38A	1		cg09156721
FAM43A	1	cg17064907
FAM45B	1						cg07199534
FAM46C	1			cg23098693
FAM49A	1		cg10090418
FAM53A	1					cg02357046;cg09821936
FAM59B	1						cg08470875
FAM69B	1				cg14547028
FAM71E2	1					cg18565711
FAM75A6	1						cg10034990
FAM83B	1				cg18532076
FAM83C	1					cg12170299
FAM83H	1						cg06465371
FAM90A13	1		cg02234352
FAM98C	1						cg27266425
FANCE	1				cg12798052
FANCF	1	cg03794550
FAT3	1				cg26068677
FAT4	1				cg04171487
FBP2	1					cg20356482
FBXL13	1					cg08123413
FBXL14	1						cg17150898
FBXL15	1			cg10337322
FBXL18	1			cg11554295
FBXO11	1				cg05977259
FBXO17	1		cg06244497
FBXO21	1					cg22923809
FBXO34	1			cg04853218;cg07085167
FBXO47	1		cg22361859
FBXO5	1					cg08463929
FBXO7	1						cg17197051
FBXW5	1	cg20042013
FBXW9	1				cg26511337
FCAR	1						cg03249561
FCGRT	1			cg09293816;cg18081863
FCHSD2	1			cg24496021
FCN2	1			cg13794588
FCN3	1			cg11529819
FCRL3	1			cg19602479
FCRLB	1					cg27495845
FDXR	1				cg09841758
FER1L5	1			cg12257439
FERMT2	1				cg10419590
FEZ2	1				cg04352803;cg07416916
FEZF2	1	cg27564792
FGD3	1					cg13863007
FGD5	1				cg08991437
FGF1	1		cg17874670
FGF19	1		cg27139491
FGF20	1					cg11196848
FGF21	1	cg21591807
FGF6	1						cg01731341
FGFR3	1					cg23286903
FGGY	1			cg10220544
FHL2	1					cg19025700
FIBP	1				cg12300957
FIGNL1	1			cg22303909
FIGNL2	1					cg07529392
FILIP1	1		cg20663448
FIZ1	1	cg19424060
FKBP1A	1						cg21332426
FLAD1	1					cg03983913
FLCN	1				cg23365178
FLJ10357	1		cg26066597
FLJ12825	1	cg25952663
[truncated: 2,367 more rows]
