# Supplementary material for: Personalized Epigenome Remodeling Under Biochemical and Psychological Changes During Long-Term Isolation Environment
Source: Front Physiol. 2019 Jul 31;10:932. doi: 10.3389/fphys.2019.00932 (PMC6684777; doi:10.3389/fphys.2019.00932)
Supplement: Supplementary file 2 [file Data_Sheet_2.zip › Supplementary Tables 13-14.xlsx]

## Sheet: Supplementary Table S13
Supplementary Table S13: Functional Annotation Result for POMS-TMD-sync genes (top-3000)
Category	Term	Count	%	PValue	Genes	List Total	Pop Hits	Pop Total	Fold Enrichment	Bonferroni	Benjamini	FDR
KEGG_PATHWAY	hsa04261:Adrenergic signaling in cardiomyocytes	40	1.80668	1.49534e-06	ADCY3, FXYD2, PPP2R3A, ADCY2, ATP1B3, MYL2, ATP1B2, ADCY5, PPP2R5D, ADCY6, PPP2R5C, CACNB2, CACNB3, CACNB4, TPM4, ATF2, ATP2B2, AGTR1, PLCB4, ATF6B, CREB3L1, RAPGEF4, CAMK2B, PPP2R2B, KCNQ1, PPP2R2C, CAMK2A, PPP2R2D, PRKCA, CACNG8, PIK3CD, ATP1A1, CREB5, CACNA2D3, CACNG1, CACNA2D2, PPP1CA, GNAS, CACNA1C, SLC9A1	853	146	6910	2.2194	0.000418609	0.000418609	0.00197718
KEGG_PATHWAY	hsa04360:Axon guidance	36	1.62602	2.37317e-06	ABLIM1, ABLIM2, PLXNC1, PLXNA2, EPHB3, EPHB1, SEMA5A, SEMA5B, PTK2, ROBO1, SEMA7A, SEMA3F, SEMA3E, SEMA3B, UNC5D, SEMA3A, UNC5C, PPP3CA, NGEF, ROCK2, PLXNB2, EFNB2, NTNG1, EPHA1, NTN1, SLIT3, NCK2, SEMA6A, SEMA6B, SEMA6D, SEMA4G, SEMA4C, SRGAP3, SEMA4D, ABL1, SRGAP1	853	127	6910	2.2963	0.000664268	0.000332189	0.00313785
KEGG_PATHWAY	hsa04911:Insulin secretion	27	1.21951	6.05016e-06	ADCY3, KCNMB4, FXYD2, ADCY2, ATP1B3, ATP1B2, ADCY5, ADCY6, ATF2, PLCB4, ATF6B, CREB3L1, RAPGEF4, CAMK2B, CAMK2A, PRKCA, TRPM4, KCNMA1, ATP1A1, CREB5, ITPR3, GCG, CHRM3, GCK, KCNN3, GNAS, CACNA1C	853	85	6910	2.5732	0.00169262	0.000564524	0.00799945
KEGG_PATHWAY	hsa04921:Oxytocin signaling pathway	40	1.80668	1.18875e-05	ADCY3, ADCY2, PPP1R12B, ADCY5, ADCY6, PRKAG2, CACNB2, CACNB3, CACNB4, CAMKK2, FOS, PLCB4, CAMK2B, NOS3, PPP3CA, CAMK2A, NFATC1, PRKCA, GNAO1, CACNG8, MAP2K2, ROCK2, PIK3CD, EEF2, ITPR3, CACNA2D3, CACNG1, CACNA2D2, ITPR1, TRPM2, KCNJ5, PLA2G4A, PPP1CA, RYR1, PLA2G4F, GUCY1B3, GNAS, CACNA1C, MYLK, PLA2G4D	853	158	6910	2.05084	0.00332298	0.000831783	0.0157169
KEGG_PATHWAY	hsa04974:Protein digestion and absorption	27	1.21951	1.21756e-05	FXYD2, ATP1B3, COL21A1, ATP1B2, SLC9A3, SLC7A8, SLC7A9, COL9A1, COL17A1, COL27A1, COL6A3, COL12A1, COL11A2, KCNQ1, COL18A1, COL4A4, COL4A2, COL13A1, COL22A1, COL15A1, ATP1A1, COL5A2, SLC6A19, COL5A1, COL14A1, COL1A2, COL1A1	853	88	6910	2.48548	0.00340337	0.000681603	0.0160978
KEGG_PATHWAY	hsa04024:cAMP signaling pathway	45	2.03252	5.55407e-05	ADCY3, FXYD2, ADCY2, ATP1B3, ATP1B2, DRD5, ADCY5, ADCY6, GABBR1, GABBR2, ADORA1, VIPR2, ACOX3, ATP2B2, FOS, PPP1R1B, GRIN2D, PDE4B, CREB3L1, RAPGEF4, CAMK2B, CAMK2A, NFATC1, PLD1, PTGER2, PTGER3, ROCK2, MAP2K2, RELA, GRIN1, PIK3CD, CREB5, ATP1A1, GRIA4, NPY1R, CNGA4, CNGA1, PPP1CA, PLCE1, RRAS2, MC2R, GNAS, CACNA1C, TSHR, SLC9A1	853	198	6910	1.8411	0.0154315	0.00258861	0.0734129
KEGG_PATHWAY	hsa04918:Thyroid hormone synthesis	22	0.993677	6.46573e-05	PRKCA, ADCY3, FXYD2, ADCY2, ATP1B3, ATP1B2, ADCY5, ADCY6, ATP1A1, CREB5, ITPR3, ITPR1, ATF2, IYD, GPX2, PLCB4, GPX6, ATF6B, CREB3L1, GNAS, GPX7, TSHR	853	70	6910	2.54597	0.0179417	0.00258303	0.0854584
KEGG_PATHWAY	hsa05032:Morphine addiction	26	1.17435	6.88278e-05	ADCY3, ADCY2, GABRB3, GABRB2, ADCY5, ADCY6, GABBR1, PDE11A, GABBR2, ADORA1, PDE4B, PDE1A, PDE8B, PDE8A, GNG7, GABRP, PRKCA, GNAO1, KCNJ5, PDE7B, PDE2A, ARRB1, GNB5, GRK4, GNAS, GRK5	853	91	6910	2.31452	0.0190879	0.00240616	0.0909683
KEGG_PATHWAY	hsa04724:Glutamatergic synapse	30	1.35501	8.66528e-05	ADCY3, ADCY2, ADCY5, GRIK3, ADCY6, GRIK5, PLCB4, GRIN2D, PPP3CA, GNG7, PRKCA, PLD1, GNAO1, GRIN1, GRIA4, ITPR3, SHANK1, HOMER1, SHANK2, ITPR1, GLUL, PLA2G4A, GRM2, GRM7, GRM6, PLA2G4F, GNB5, GNAS, CACNA1C, PLA2G4D	853	114	6910	2.13179	0.0239718	0.00269235	0.114515
KEGG_PATHWAY	hsa04728:Dopaminergic synapse	32	1.44535	0.000134713	SCN1A, PPP2R3A, DRD5, ADCY5, PPP2R5D, PPP2R5C, ATF2, FOS, PLCB4, PPP1R1B, ATF6B, CREB3L1, CAMK2B, PPP3CA, PPP2R2B, PPP2R2C, CAMK2A, PPP2R2D, GNG7, PRKCA, DDC, GNAO1, KIF5C, CREB5, GRIA4, ITPR3, ITPR1, KCNJ5, PPP1CA, GNB5, GNAS, CACNA1C	853	128	6910	2.02521	0.0370195	0.00376511	0.177975
KEGG_PATHWAY	hsa04971:Gastric acid secretion	21	0.948509	0.000373621	PRKCA, ADCY3, ADCY2, ATP1B3, ATP1B2, ATP4B, ADCY5, ADCY6, ATP1A1, ITPR3, ITPR1, KCNJ1, EZR, PLCB4, CHRM3, GNAS, CAMK2B, CAMK2A, KCNQ1, MYLK, SLC9A1	853	73	6910	2.33037	0.0993453	0.00946703	0.492888
KEGG_PATHWAY	hsa05414:Dilated cardiomyopathy	23	1.03884	0.000388898	ADCY3, ADCY2, MYL2, CACNG8, ADCY5, ADCY6, MYBPC3, LMNA, CACNB2, CACNB3, CACNB4, CACNA2D3, TTN, CACNG1, CACNA2D2, TPM4, ITGA9, DES, ITGB7, ITGA7, GNAS, CACNA1C, SGCA	853	84	6910	2.21808	0.103191	0.00903498	0.512994
KEGG_PATHWAY	hsa04022:cGMP-PKG signaling pathway	37	1.67118	0.000427119	ADCY3, FXYD2, KCNMB4, ADCY2, ATP1B3, ATP1B2, ADCY5, ADCY6, BDKRB2, PRKG2, ADORA1, ATF2, ATP2B2, AGTR1, PLCB4, GATA4, ATF6B, CREB3L1, NOS3, PPP3CA, INSR, NFATC1, KCNMA1, MAP2K2, ROCK2, PIK3CD, ATP1A1, CREB5, ITPR3, ITPR1, CNGA1, PPP1CA, PDE2A, PDE5A, GUCY1B3, CACNA1C, MYLK	853	166	6910	1.8056	0.112741	0.00915924	0.56328
KEGG_PATHWAY	hsa04015:Rap1 signaling pathway	44	1.98735	0.000460298	ADCY3, FGFR2, FGF18, PRKCZ, PARD3, ADCY2, FGFR3, TLN2, ADCY5, ADCY6, KITLG, ITGB2, SKAP1, IGF1R, PFN3, PLCB4, RASGRP3, CNR1, RASGRP2, RAPGEF5, RAPGEF4, PDGFD, RAPGEF1, INSR, PRKCA, GNAO1, MAGI2, MAGI1, MAP2K2, FLT4, GRIN1, PIK3CD, SIPA1L2, FGF21, DOCK4, PRKD2, RASSF5, PLCE1, LPAR5, SIPA1L1, VEGFA, GNAS, NGFR, NGF	853	210	6910	1.69731	0.12095	0.00916581	0.606913
KEGG_PATHWAY	hsa04925:Aldosterone synthesis and secretion	22	0.993677	0.000606522	PRKCA, ADCY3, ADCY2, ADCY5, ADCY6, CREB5, ITPR3, ITPR1, ATF2, PRKD2, AGTR1, DAGLA, PLCB4, PDE2A, MC2R, ATF6B, CREB3L1, GNAS, CAMK2B, SCARB1, CACNA1C, CAMK2A	853	81	6910	2.20022	0.156232	0.0112613	0.799
KEGG_PATHWAY	hsa04152:AMPK signaling pathway	29	1.30985	0.000712504	PPP2R3A, STK11, PPP2R5D, PRKAG2, PPP2R5C, FOXO1, CAMKK2, IGF1R, SLC2A4, CREB3L1, SCD5, PPP2R2B, CCNA1, INSR, PPP2R2C, PPP2R2D, SREBF1, SCD, PIK3CD, ACACA, PFKP, EEF2, CREB5, FBP2, PPARGC1A, RPTOR, CPT1A, LEP, TSC2	853	122	6910	1.9256	0.180919	0.0123958	0.938006
KEGG_PATHWAY	hsa05031:Amphetamine addiction	19	0.858175	0.000767534	PRKCA, DDC, ARC, ADCY5, GRIN1, CREB5, GRIA4, ATF2, FOS, PPP1CA, PPP1R1B, GRIN2D, ATF6B, CREB3L1, GNAS, CAMK2B, PPP3CA, CACNA1C, CAMK2A	853	66	6910	2.33205	0.193452	0.012567	1.01011
KEGG_PATHWAY	hsa04611:Platelet activation	30	1.35501	0.000938392	ADCY3, PRKCZ, ADCY2, TLN2, ADCY5, ADCY6, PRKG2, PLCB4, GP1BB, COL27A1, RASGRP2, NOS3, COL11A2, LYN, ROCK2, PIK3CD, ITPR3, COL5A2, ITPR1, COL5A1, PPP1CA, PLA2G4A, P2RX1, COL1A2, PLA2G4F, GUCY1B3, GNAS, COL1A1, MYLK, PLA2G4D	853	130	6910	1.86942	0.231161	0.0144979	1.23369
KEGG_PATHWAY	hsa04713:Circadian entrainment	24	1.08401	0.000961184	PRKCA, ADCY3, GNAO1, NOS1, ADCY2, ADCY5, ADCY6, GRIN1, GRIA4, PRKG2, ITPR3, ITPR1, KCNJ5, FOS, PLCB4, GRIN2D, RYR1, GNB5, GNAS, CAMK2B, GUCY1B3, CACNA1C, CAMK2A, GNG7	853	95	6910	2.04652	0.236056	0.0140717	1.26347
KEGG_PATHWAY	hsa04750:Inflammatory mediator regulation of TRP channels	24	1.08401	0.00150783	PRKCA, ADCY3, PTGER2, ADCY2, PTGER4, TRPV1, ADCY5, ADCY6, PIK3CD, TRPV3, PRKCH, BDKRB1, BDKRB2, ITPR3, ITPR1, PLA2G4A, PPP1CA, PLCB4, PLA2G4F, GNAS, CAMK2B, CAMK2A, PLA2G4D, NGF	853	98	6910	1.98387	0.344601	0.020904	1.97544
KEGG_PATHWAY	hsa04730:Long-term depression	17	0.767841	0.00191597	PRKCA, GNAO1, NOS1, LYN, MAP2K2, PRKG2, ITPR3, ITPR1, IGF1R, PLA2G4A, PLCB4, RYR1, GRID2, PLA2G4F, GNAS, GUCY1B3, PLA2G4D	853	60	6910	2.29523	0.415492	0.0252466	2.50391
KEGG_PATHWAY	hsa05412:Arrhythmogenic right ventricular cardiomyopathy (ARVC)	19	0.858175	0.00191694	CACNG8, LMNA, CACNB2, GJA1, CACNB3, CDH2, CACNB4, CACNA2D3, CACNG1, CACNA2D2, TCF7L2, CTNNA2, JUP, ITGA9, DES, ITGB7, ITGA7, CACNA1C, SGCA	853	71	6910	2.16783	0.415652	0.0241251	2.50517
KEGG_PATHWAY	hsa04270:Vascular smooth muscle contraction	27	1.21951	0.00230687	ADCY3, KCNMB4, ADCY2, ADCY5, PPP1R12B, ADCY6, AGTR1, PLCB4, RAMP1, PPP1R14A, PRKCA, KCNMA1, ROCK2, MAP2K2, PRKCH, ITPR3, ITPR1, PPP1CA, PLA2G4A, PLA2G4F, GNAS, GUCY1B3, PLA2G3, CACNA1C, PLA2G2D, MYLK, PLA2G4D	853	119	6910	1.838	0.476213	0.0277245	3.00759
KEGG_PATHWAY	hsa04970:Salivary secretion	21	0.948509	0.00334453	PRKCA, KCNMA1, ADCY3, FXYD2, NOS1, ADCY2, ATP1B3, ATP1B2, ADCY5, ADCY6, ATP1A1, PRKG2, ITPR3, ITPR1, ATP2B2, PLCB4, CHRM3, GNAS, GUCY1B3, TRPV6, SLC9A1	853	86	6910	1.97811	0.608605	0.038331	4.333
KEGG_PATHWAY	hsa04510:Focal adhesion	40	1.80668	0.00372864	MYL7, CAV1, MYL2, TLN2, PPP1R12B, VCL, LAMB4, IGF1R, PTK2, DOCK1, COL27A1, ITGB7, COL6A3, PDGFD, COL11A2, RAPGEF1, SHC2, THBS2, THBS4, PRKCA, COL4A4, COL4A2, TNXB, ROCK2, FLT4, PIK3CD, BIRC3, COL5A2, COL5A1, ITGA9, PPP1CA, RASGRF1, LAMA5, ITGA7, VEGFA, COL1A2, RELN, COL1A1, LAMC1, MYLK	853	206	6910	1.57297	0.64865	0.0409757	4.81936
KEGG_PATHWAY	hsa04972:Pancreatic secretion	22	0.993677	0.00389373	PRKCA, KCNMA1, ADCY3, FXYD2, CLCA1, ADCY2, ATP1B3, ATP1B2, ADCY5, ADCY6, ATP1A1, ITPR3, ITPR1, TPCN2, ATP2B2, PLCB4, CHRM3, GNAS, PLA2G3, KCNQ1, PLA2G2D, SLC9A1	853	93	6910	1.91632	0.66458	0.0411439	5.02768
KEGG_PATHWAY	hsa04924:Renin secretion	17	0.767841	0.00389699	KCNMA1, PTGER2, CLCA1, PTGER4, ADCY5, ADCY6, PRKG2, ITPR3, ADORA1, ITPR1, AGTR1, PLCB4, PDE1A, GNAS, GUCY1B3, PPP3CA, CACNA1C	853	64	6910	2.15178	0.664887	0.0396833	5.0318
KEGG_PATHWAY	hsa04915:Estrogen signaling pathway	23	1.03884	0.00390372	ADCY3, ADCY2, GNAO1, MAP2K2, ADCY5, ADCY6, PIK3CD, GABBR1, CREB5, GABBR2, ESR2, ITPR3, ITPR1, ATF2, HSPA1L, KCNJ5, FOS, PLCB4, ATF6B, CREB3L1, GNAS, NOS3, SHC2	853	99	6910	1.88201	0.665521	0.0383586	5.04029
KEGG_PATHWAY	hsa05146:Amoebiasis	24	1.08401	0.00440389	COL4A4, PRKCA, IL1R2, COL4A2, RELA, PIK3CD, ITGB2, COL5A2, COL5A1, VCL, C8A, LAMB4, PTK2, PLCB4, LAMA5, COL27A1, IFNG, COL1A2, SERPINB1, GNAS, COL1A1, LAMC1, COL11A2, CD14	853	106	6910	1.83415	0.709401	0.041719	5.66882
KEGG_PATHWAY	hsa04151:PI3K-Akt signaling pathway	60	2.71003	0.00490173	FGF18, PPP2R5D, PPP2R5C, CCNE1, ATF6B, CREB3L1, NOS3, PDGFD, COL11A2, INSR, GNG7, PRKCA, RELA, PIK3CD, FGF21, RPTOR, LPAR5, VEGFA, COL1A2, GNB5, RELN, LAMC1, COL1A1, NGFR, NGF, FGFR2, YWHAZ, FGFR3, PHLPP2, PPP2R3A, STK11, KITLG, IL7R, ATF2, LAMB4, IGF1R, PTK2, COL27A1, ITGB7, COL6A3, PPP2R2B, PPP2R2C, THBS2, PPP2R2D, THBS4, COL4A4, COL4A2, TNXB, IL2RA, MAP2K2, FLT4, CREB5, COL5A2, COL5A1, ITGA9, …	853	345	6910	1.40884	0.747378	0.0448262	6.29061
KEGG_PATHWAY	hsa04390:Hippo signaling pathway	31	1.40018	0.00506725	PRKCZ, YWHAZ, PARD3, WNT16, GDF5, BMPR2, WWC1, ITGB2, GLI2, TCF7L2, LLGL1, WNT4, CRB1, AXIN2, PPP2R2B, PPP2R2C, PPP2R2D, DLG2, AXIN1, TGFBR2, SMAD3, SMAD2, WWTR1, FZD4, TP73, CTNNA2, PPP1CA, CSNK1D, YWHAQ, WNT9A, BMP7	853	151	6910	1.66308	0.758874	0.0448482	6.4965
KEGG_PATHWAY	hsa05410:Hypertrophic cardiomyopathy (HCM)	19	0.858175	0.00570329	MYL2, CACNG8, MYBPC3, PRKAG2, LMNA, CACNB2, CACNB3, CACNB4, CACNA2D3, TTN, CACNG1, CACNA2D2, TPM4, ITGA9, DES, ITGB7, ITGA7, CACNA1C, SGCA	853	78	6910	1.97328	0.798405	0.048815	7.28379
KEGG_PATHWAY	hsa04512:ECM-receptor interaction	20	0.903342	0.00853987	COL4A4, COL4A2, TNXB, COL5A2, COL5A1, ITGA9, LAMB4, GP1BB, LAMA5, COL27A1, ITGB7, ITGA7, COL6A3, COL1A2, RELN, COL1A1, LAMC1, COL11A2, THBS2, THBS4	853	87	6910	1.86226	0.909412	0.070186	10.7208
KEGG_PATHWAY	hsa05200:Pathways in cancer	65	2.93586	0.0105414	ADCY3, FGF18, E2F3, ADCY2, ADCY5, ADCY6, MITF, FOXO1, GLI2, FOS, AGTR1, CCNE1, WNT4, PLCB4, CASP8, BIRC8, GNG7, PRKCA, PTGER2, PTGER3, PTGER4, ROCK2, RELA, PIK3CD, FGF21, MECOM, CTNNA2, JUP, LPAR5, VEGFA, GNB5, GNAS, LAMC1, WNT9A, TRAF1, FGFR2, WNT16, FGFR3, KITLG, BDKRB1, BDKRB2, TCF7L2, LAMB4, IGF1R, PTK2, RASGRP3, PLEKHG5, RASGRP2, AXIN2, TRAF3, AXIN1, COL4A4, MSH6, COL4A2, MAP2K2, TGFBR2, CBL…	853	393	6910	1.33983	0.948555	0.0835722	13.0747
KEGG_PATHWAY	hsa04010:MAPK signaling pathway	45	2.03252	0.012066	FGFR2, IL1R2, FGF18, FGFR3, ZAK, CACNB2, MKNK1, CACNB3, CACNB4, ATF2, HSPA1L, FOS, MAP3K5, RASGRP3, RASGRP2, PPP3CA, IL1A, NFATC1, PRKCA, NTF3, MAP2K2, CACNG8, NLK, RELA, TGFBR2, FGF21, CACNA2D3, MECOM, CACNG1, CACNA2D2, DUSP5, PLA2G4A, RASGRF1, RPS6KA2, ARRB1, RRAS2, MAPK8IP2, PLA2G4F, MAPK8IP3, CACNA1E, STMN1, CACNA1C, CD14, NGF, PLA2G4D	853	255	6910	1.42956	0.966594	0.0925484	14.8292
KEGG_PATHWAY	hsa04514:Cell adhesion molecules (CAMs)	28	1.26468	0.0135603	CADM3, CLDN19, CADM1, CLDN5, ITGB2, CLDN10, CDH2, HLA-DMB, CDH3, ITGB7, CD22, CNTNAP2, ESAM, CD6, NRXN2, PTPRF, NLGN1, NFASC, NTNG1, CLDN22, HLA-E, HLA-F, TIGIT, NCAM1, ITGA9, CD86, CD80, HLA-DRA	853	142	6910	1.59734	0.978135	0.100747	16.5169
KEGG_PATHWAY	hsa04725:Cholinergic synapse	23	1.03884	0.015454	PRKCA, ADCY3, ADCY2, GNAO1, ADCY5, ADCY6, PIK3CD, CREB5, ITPR3, ITPR1, FOS, KCNQ3, PLCB4, CHRM3, CREB3L1, GNB5, CHRNB2, CAMK2B, KCNQ2, CACNA1C, CAMK2A, KCNQ1, GNG7	853	111	6910	1.67855	0.987233	0.111181	18.6113
KEGG_PATHWAY	hsa04910:Insulin signaling pathway	27	1.21951	0.0170275	PRKCZ, PRKAG2, FOXO1, MKNK1, PRKAR2A, SLC2A4, HK3, INSR, SHC2, RAPGEF1, SREBF1, PTPRF, SOCS2, MAP2K2, SOCS3, SOCS1, CBL, PIK3CD, ACACA, FBP2, PPARGC1A, RPTOR, PPP1CA, GCK, PRKAR1B, PKLR, TSC2	853	138	6910	1.58494	0.991842	0.118867	20.3145
KEGG_PATHWAY	hsa04960:Aldosterone-regulated sodium reabsorption	11	0.496838	0.0172155	PRKCA, FXYD2, ATP1B3, ATP1B2, PIK3CD, ATP1A1, SCNN1G, SCNN1B, SCNN1A, INSR, KCNJ1	853	39	6910	2.28485	0.992268	0.117216	20.5158
KEGG_PATHWAY	hsa04014:Ras signaling pathway	40	1.80668	0.0174032	FGFR2, FGF18, FGFR3, KITLG, RGL1, IGF1R, RASGRP3, GAB2, GAB1, RASGRP2, RAPGEF5, PDGFD, RASA3, INSR, SHC2, GNG7, PRKCA, PLD1, MAP2K2, RELA, FLT4, GRIN1, PIK3CD, FGF21, RASSF5, PLA2G4A, PLCE1, RASGRF1, ETS1, RRAS2, HTR7, VEGFA, GNB5, PLA2G4F, NGFR, PLA2G3, ABL1, PLA2G2D, NGF, PLA2G4D	853	226	6910	1.43377	0.99267	0.115643	20.7162
KEGG_PATHWAY	hsa04961:Endocrine and other factor-regulated calcium reabsorption	12	0.542005	0.0182495	PRKCA, FXYD2, VDR, DNM3, PLCB4, ATP1B3, ATP1B2, ADCY6, ATP1A1, GNAS, BDKRB2, DNM1	853	45	6910	2.16022	0.994241	0.118193	21.6144
KEGG_PATHWAY	hsa04020:Calcium signaling pathway	33	1.49051	0.0184151	ORAI2, ADCY3, ADCY2, TACR2, TACR1, DRD5, BDKRB1, ITPKB, BDKRB2, ATP2B2, AGTR1, PLCB4, GRIN2D, PDE1A, CAMK2B, NOS3, PPP3CA, CAMK2A, PRKCA, NOS1, PTGER3, GRIN1, ITPR3, ITPR1, PLCE1, P2RX1, CHRM3, HTR7, RYR1, CACNA1E, GNAS, CACNA1C, MYLK	853	179	6910	1.49345	0.994507	0.116542	21.7891
KEGG_PATHWAY	hsa04260:Cardiac muscle contraction	17	0.767841	0.0187062	FXYD2, ATP1B3, MYL2, ATP1B2, CACNG8, CACNB2, ATP1A1, CACNB3, CACNB4, CACNG1, CACNA2D3, CACNA2D2, TPM4, UQCRHL, COX6A2, CACNA1C, SLC9A1	853	75	6910	1.83619	0.994945	0.115702	22.0952
KEGG_PATHWAY	hsa04919:Thyroid hormone signaling pathway	23	1.03884	0.0207083	PRKCA, FXYD2, ATP1B3, ATP1B2, MAP2K2, PIK3CD, MED24, FOXO1, ATP1A1, MED13L, RCAN2, MED12L, NOTCH3, WNT4, NOTCH1, PLCE1, HDAC3, PLCB4, MED16, NOTCH4, TSC2, GATA4, SLC9A1	853	114	6910	1.63438	0.997146	0.124678	24.1709
KEGG_PATHWAY	hsa04978:Mineral absorption	12	0.542005	0.0214008	FXYD2, VDR, SLC11A1, ATP1B3, MT1A, ATP1B2, SLC9A3, ATP1A1, TRPV6, MT1B, SLC39A4, SLC6A19	853	46	6910	2.11326	0.997659	0.12594	24.8768
KEGG_PATHWAY	hsa05142:Chagas disease (American trypanosomiasis)	21	0.948509	0.0275045	CFLAR, CCL3, GNAO1, CD3D, RELA, PIK3CD, TGFBR2, CD247, SMAD3, SMAD2, BDKRB2, TLR6, C1QC, FOS, PLCB4, CASP8, IFNG, GNAS, PPP2R2B, PPP2R2C, PPP2R2D	853	104	6910	1.63574	0.999594	0.156136	30.8415
KEGG_PATHWAY	hsa04727:GABAergic synapse	18	0.813008	0.0284629	PRKCA, ADCY3, GABARAPL2, ADCY2, GNAO1, GABRB3, GABRB2, ADCY5, ADCY6, GABBR1, GABBR2, GABARAP, PLCL1, GLUL, GNB5, CACNA1C, GNG7, GABRP	853	85	6910	1.71547	0.999692	0.158043	31.7373
KEGG_PATHWAY	hsa04930:Type II diabetes mellitus	12	0.542005	0.0288724	PRKCZ, SOCS2, GCK, SLC2A4, SOCS3, HK3, PIK3CD, SOCS1, PKLR, CACNA1E, CACNA1C, INSR	853	48	6910	2.02521	0.999726	0.157095	32.1167
KEGG_PATHWAY	hsa04922:Glucagon signaling pathway	20	0.903342	0.0317318	LDHA, ADCY2, PRKAG2, ACACA, FOXO1, CREB5, ITPR3, PPARGC1A, CPT1A, ITPR1, ATF2, GCG, PLCB4, GCK, CREB3L1, GNAS, PDHA2, CAMK2B, PPP3CA, CAMK2A	853	99	6910	1.63653	0.99988	0.168284	34.7126
KEGG_PATHWAY	hsa04913:Ovarian steroidogenesis	12	0.542005	0.0332373	ADCY3, IGF1R, PLA2G4A, ADCY2, ADCY5, ADCY6, PLA2G4F, SCARB1, GNAS, INSR, LHB, PLA2G4D	853	49	6910	1.98387	0.999922	0.172456	36.0421
KEGG_PATHWAY	hsa05030:Cocaine addiction	12	0.542005	0.0332373	DDC, GRM2, PPP1R1B, ADCY5, GRIN2D, RELA, GRIN1, ATF6B, CREB3L1, CREB5, GNAS, ATF2	853	49	6910	1.98387	0.999922	0.172456	36.0421
KEGG_PATHWAY	hsa04916:Melanogenesis	20	0.903342	0.0348304	PRKCA, ADCY3, WNT16, ADCY2, GNAO1, MAP2K2, ADCY5, ADCY6, MITF, KITLG, FZD4, TCF7L2, WNT4, PLCB4, CREB3L1, GNAS, CAMK2B, WNT9A, CAMK2A, ASIP	853	100	6910	1.62016	0.999951	0.176865	37.4217
KEGG_PATHWAY	hsa04723:Retrograde endocannabinoid signaling	20	0.903342	0.038147	PRKCA, ADCY3, ADCY2, GNAO1, GABRB3, GABRB2, ADCY5, ADCY6, GRIA4, ITPR3, RIMS1, ITPR1, KCNJ5, DAGLA, PLCB4, CNR1, GNB5, CACNA1C, GNG7, GABRP	853	101	6910	1.60412	0.999981	0.188951	40.2061
KEGG_PATHWAY	hsa04810:Regulation of actin cytoskeleton	36	1.62602	0.0395416	FGFR2, MYL7, FGF18, FGFR3, SSH1, MYL2, SSH3, PPP1R12B, IQGAP2, BDKRB1, ITGB2, BDKRB2, VCL, PTK2, DOCK1, PFN3, EZR, ITGB7, PDGFD, ARHGEF7, MAP2K2, ROCK2, BAIAP2, PIK3CD, FGF21, ITGA9, PPP1CA, CHRM3, RRAS2, ITGA7, CYFIP2, CYFIP1, PIP4K2C, MYLK, CD14, SLC9A1	853	211	6910	1.38213	0.999988	0.191958	41.3423
KEGG_PATHWAY	hsa04114:Oocyte meiosis	21	0.948509	0.0429509	ADCY3, YWHAZ, ADCY2, PPP2R5D, CPEB4, ADCY5, ADCY6, PPP2R5C, ITPR3, ITPR1, PGR, SPDYA, CCNE1, IGF1R, PPP1CA, PLK1, RPS6KA2, YWHAQ, CAMK2B, PPP3CA, CAMK2A	853	109	6910	1.56071	0.999995	0.203583	44.0364
KEGG_PATHWAY	hsa04530:Tight junction	25	1.12918	0.0462747	PRKCA, PRKCZ, MYL7, PARD3, MAGI2, CLDN19, SHROOM3, MYL2, ZAK, MAGI1, CLDN5, CLDN22, PRKCH, CLDN10, LLGL1, CTNNA2, RRAS2, EXOC4, MYH11, EXOC3, TJP3, PPP2R2B, TJP2, PPP2R2C, PPP2R2D	853	137	6910	1.47825	0.999998	0.21432	46.5525
KEGG_PATHWAY	hsa04912:GnRH signaling pathway	18	0.813008	0.0508667	PRKCA, ADCY3, PLD1, ADCY2, MAP2K2, ADCY5, ADCY6, ITPR3, ITPR1, PLA2G4A, PLCB4, PLA2G4F, GNAS, CAMK2B, CACNA1C, CAMK2A, LHB, PLA2G4D	853	91	6910	1.60236	1	0.229742	49.8568
KEGG_PATHWAY	hsa04071:Sphingolipid signaling pathway	22	0.993677	0.0600022	PRKCA, PRKCZ, PLD1, PPP2R3A, ROCK2, MAP2K2, RELA, PPP2R5D, PPP2R5C, PIK3CD, BDKRB2, SGMS1, ADORA1, MAP3K5, PLCB4, GAB2, SMPD1, NOS3, PPP2R2B, PPP2R2C, PPP2R2D, DEGS2	853	120	6910	1.48515	1	0.26211	55.8762
KEGG_PATHWAY	hsa04940:Type I diabetes mellitus	10	0.451671	0.0663986	CD86, CD80, PTPRN2, IFNG, HLA-DMB, HLA-E, IL1A, LTA, HLA-DRA, HLA-F	853	42	6910	1.92877	1	0.282285	59.6852
KEGG_PATHWAY	hsa04540:Gap junction	17	0.767841	0.0699313	PRKCA, ADCY3, ADCY2, MAP2K2, ADCY5, ADCY6, GJA1, PRKG2, ITPR3, ITPR1, PLCB4, CSNK1D, TUBA3C, GNAS, GUCY1B3, TUBB8, PDGFD	853	88	6910	1.56493	1	0.291108	61.6562
KEGG_PATHWAY	hsa04976:Bile secretion	14	0.63234	0.0764779	ADCY3, FXYD2, ADCY2, ATP1B3, ATP1B2, SLC9A3, ADCY5, ADCY6, AQP4, SCARB1, ATP1A1, GNAS, NR1H4, SLC9A1	853	69	6910	1.64364	1	0.310151	65.0754
KEGG_PATHWAY	hsa00290:Valine, leucine and isoleucine biosynthesis	3	0.135501	0.0768622	BCAT1, BCAT2, SDSL	853	4	6910	6.07562	1	0.307264	65.2671
KEGG_PATHWAY	hsa04923:Regulation of lipolysis in adipocytes	12	0.542005	0.0772059	ADCY3, PTGER3, ADCY2, ADCY5, PIK3CD, ADCY6, GNAS, PRKG2, NPY1R, ADORA1, TSHR, INSR	853	56	6910	1.73589	1	0.304321	65.4377
KEGG_PATHWAY	hsa05416:Viral myocarditis	12	0.542005	0.0855488	EIF4G3, CAV1, CD86, CD80, CASP8, ITGB2, HLA-DMB, ABL1, HLA-E, SGCA, HLA-DRA, HLA-F	853	57	6910	1.70544	1	0.327983	69.3486
KEGG_PATHWAY	hsa04080:Neuroactive ligand-receptor interaction	43	1.94219	0.087897	PARD3, TSPO, GABRB3, TRPV1, GABRB2, TACR2, GRIK3, TACR1, DRD5, GABBR1, GRIK5, BDKRB1, GABBR2, FPR2, BDKRB2, ADORA1, VIPR2, HCRTR2, AGTR1, NMUR1, GRIN2D, CNR1, GRID2, MC3R, GABRP, PTGER2, PTGER3, PTGER4, RXFP3, GRIN1, GRIA4, NPY1R, LEP, GRM2, P2RX1, CHRM3, GRM7, HTR7, GRM6, MC2R, CHRNB2, LHB, TSHR	853	277	6910	1.25753	1	0.33136	70.3731
KEGG_PATHWAY	hsa04520:Adherens junction	14	0.63234	0.0916637	PARD3, WASF3, PTPRF, BAIAP2, NLK, TGFBR2, SMAD3, LMO7, SMAD2, TCF7L2, CTNNA2, VCL, IGF1R, INSR	853	71	6910	1.59734	1	0.339094	71.9507
KEGG_PATHWAY	hsa04742:Taste transduction	10	0.451671	0.0949348	TRPM5, PDE1A, ADCY6, TAS2R7, TAS1R3, SCNN1G, SCNN1B, TAS1R1, ITPR3, SCNN1A	853	45	6910	1.80018	1	0.345036	73.2573

## Sheet: Supplementary Table S14
Supplementary Table S14: Functional Annotation Result for POMS-TMD-sync genes (top-2000)
Category	Term	Count	%	PValue	Genes	List Total	Pop Hits	Pop Total	Fold Enrichment	Bonferroni	Benjamini	FDR
KEGG_PATHWAY	hsa04974:Protein digestion and absorption	24	1.5454	8.8851e-07	COL18A1, FXYD2, COL4A2, ATP1B3, COL21A1, ATP1B2, COL13A1, SLC9A3, COL22A1, COL15A1, SLC7A9, ATP1A1, SLC6A19, COL5A1, COL9A1, COL17A1, COL14A1, COL27A1, COL6A3, COL1A2, COL12A1, COL1A1, COL11A2, KCNQ1	597	88	6910	3.15669	0.000243422	0.000243422	0.00117089
KEGG_PATHWAY	hsa04261:Adrenergic signaling in cardiomyocytes	30	1.93175	1.46172e-05	FXYD2, PPP2R3A, ATP1B3, MYL2, ATP1B2, PPP2R5C, ADCY6, CACNB2, CACNB3, TPM4, ATF2, AGTR1, ATP2B2, PLCB4, CREB3L1, CAMK2B, PPP2R2B, PPP2R2C, CAMK2A, KCNQ1, PPP2R2D, PIK3CD, ATP1A1, CREB5, CACNA2D3, CACNG1, CACNA2D2, PPP1CA, GNAS, CACNA1C	597	146	6910	2.37833	0.00399713	0.00200057	0.0192611
KEGG_PATHWAY	hsa04921:Oxytocin signaling pathway	27	1.73857	0.000929637	PPP1R12B, ADCY6, PRKAG2, CACNB2, CACNB3, FOS, PLCB4, CAMK2B, NOS3, CAMK2A, NFATC1, GNAO1, ROCK2, PIK3CD, CACNA2D3, CACNG1, CACNA2D2, ITPR1, KCNJ5, PPP1CA, PLA2G4A, PLA2G4F, GUCY1B3, GNAS, CACNA1C, MYLK, PLA2G4D	597	158	6910	1.97793	0.224959	0.0814385	1.21818
KEGG_PATHWAY	hsa04510:Focal adhesion	32	2.06053	0.0014595	MYL7, CAV1, MYL2, TLN2, PPP1R12B, IGF1R, LAMB4, DOCK1, COL27A1, COL6A3, PDGFD, COL11A2, RAPGEF1, SHC2, THBS2, COL4A2, TNXB, ROCK2, FLT4, PIK3CD, BIRC3, COL5A1, ITGA9, PPP1CA, LAMA5, VEGFA, ITGA7, COL1A2, RELN, COL1A1, LAMC1, MYLK	597	206	6910	1.79799	0.329811	0.0952068	1.90635
KEGG_PATHWAY	hsa04910:Insulin signaling pathway	24	1.5454	0.00151106	SREBF1, PRKCZ, PTPRF, SOCS2, SOCS3, SOCS1, CBL, PIK3CD, PRKAG2, ACACA, MKNK1, FBP2, PPARGC1A, RPTOR, PRKAR2A, PPP1CA, SLC2A4, GCK, HK3, PKLR, TSC2, SHC2, INSR, RAPGEF1	597	138	6910	2.01296	0.339226	0.079528	1.97308
KEGG_PATHWAY	hsa04611:Platelet activation	23	1.481	0.00155003	PRKCZ, LYN, ROCK2, TLN2, ADCY6, PIK3CD, COL5A1, ITPR1, PLA2G4A, PPP1CA, PLCB4, P2RX1, COL27A1, RASGRP2, COL1A2, PLA2G4F, GNAS, NOS3, GUCY1B3, COL1A1, COL11A2, MYLK, PLA2G4D	597	130	6910	2.0478	0.346254	0.0683886	2.02348
KEGG_PATHWAY	hsa04152:AMPK signaling pathway	22	1.41661	0.001579	SREBF1, PPP2R3A, SCD, PPP2R5C, PRKAG2, PIK3CD, ACACA, CREB5, FBP2, PPARGC1A, RPTOR, LEP, IGF1R, SLC2A4, TSC2, CREB3L1, SCD5, PPP2R2B, CCNA1, PPP2R2C, INSR, PPP2R2D	597	122	6910	2.08721	0.351431	0.059981	2.06094
KEGG_PATHWAY	hsa05032:Morphine addiction	18	1.15905	0.0017408	GNAO1, GABRB2, ADCY6, GABBR1, PDE11A, ADORA1, KCNJ5, PDE7B, PDE2A, ARRB1, PDE4B, PDE1A, GNB5, GNAS, GRK4, PDE8A, GRK5, GABRP	597	91	6910	2.28947	0.379602	0.0579286	2.26989
KEGG_PATHWAY	hsa04930:Type II diabetes mellitus	12	0.772698	0.00210713	PRKCZ, SOCS2, GCK, SLC2A4, SOCS3, HK3, PIK3CD, SOCS1, PKLR, CACNA1E, CACNA1C, INSR	597	48	6910	2.89363	0.43896	0.0621996	2.74146
KEGG_PATHWAY	hsa04911:Insulin secretion	17	1.09466	0.00216901	KCNMA1, FXYD2, ATP1B3, ATP1B2, ADCY6, ATP1A1, CREB5, ATF2, PLCB4, GCK, CHRM3, KCNN3, CREB3L1, GNAS, CAMK2B, CACNA1C, CAMK2A	597	85	6910	2.31491	0.448413	0.0577602	2.82091
KEGG_PATHWAY	hsa04918:Thyroid hormone synthesis	15	0.965873	0.00223439	FXYD2, ATP1B3, ATP1B2, ADCY6, ATP1A1, CREB5, ITPR1, IYD, ATF2, GPX2, PLCB4, GPX6, CREB3L1, GNAS, TSHR	597	70	6910	2.48026	0.458227	0.0541951	2.90479
KEGG_PATHWAY	hsa04728:Dopaminergic synapse	22	1.41661	0.00290144	SCN1A, GNAO1, PPP2R3A, PPP2R5C, KIF5C, CREB5, ITPR1, ATF2, KCNJ5, FOS, PPP1CA, PLCB4, PPP1R1B, CREB3L1, GNB5, GNAS, CAMK2B, CACNA1C, PPP2R2B, CAMK2A, PPP2R2C, PPP2R2D	597	128	6910	1.98937	0.548938	0.0641929	3.75674
KEGG_PATHWAY	hsa04022:cGMP-PKG signaling pathway	26	1.67418	0.00402137	FXYD2, ATP1B3, ATP1B2, ADCY6, BDKRB2, ADORA1, ATF2, AGTR1, ATP2B2, PLCB4, GATA4, CREB3L1, NOS3, INSR, NFATC1, KCNMA1, ROCK2, PIK3CD, ATP1A1, CREB5, ITPR1, PPP1CA, PDE2A, GUCY1B3, CACNA1C, MYLK	597	166	6910	1.81288	0.668483	0.0814225	5.17159
KEGG_PATHWAY	hsa04978:Mineral absorption	11	0.708307	0.00497728	FXYD2, VDR, SLC11A1, ATP1B3, MT1A, ATP1B2, SLC9A3, ATP1A1, TRPV6, MT1B, SLC6A19	597	46	6910	2.76782	0.745176	0.093039	6.364
KEGG_PATHWAY	hsa04960:Aldosterone-regulated sodium reabsorption	10	0.643915	0.00500177	FXYD2, ATP1B3, ATP1B2, PIK3CD, ATP1A1, SCNN1G, SCNN1B, SCNN1A, INSR, KCNJ1	597	39	6910	2.96783	0.746888	0.0875254	6.39436
KEGG_PATHWAY	hsa04360:Axon guidance	21	1.35222	0.00580621	NGEF, ABLIM2, PLXNC1, ROCK2, PLXNA2, PLXNB2, EFNB2, NTN1, SEMA5A, SEMA5B, SEMA4G, SEMA6D, ROBO1, SEMA3F, SEMA7A, SEMA3E, SRGAP3, UNC5D, SEMA3A, UNC5C, SEMA4D	597	127	6910	1.9139	0.7972	0.0949102	7.38677
KEGG_PATHWAY	hsa04015:Rap1 signaling pathway	30	1.93175	0.00722204	FGF18, PRKCZ, PARD3, FGFR3, TLN2, ADCY6, KITLG, ITGB2, SKAP1, IGF1R, PLCB4, CNR1, RASGRP2, PDGFD, INSR, RAPGEF1, MAGI2, GNAO1, MAGI1, FLT4, PIK3CD, SIPA1L2, FGF21, DOCK4, PRKD2, RASSF5, LPAR5, SIPA1L1, VEGFA, GNAS	597	210	6910	1.65351	0.862759	0.110259	9.10985
KEGG_PATHWAY	hsa05146:Amoebiasis	18	1.15905	0.00879613	IL1R2, COL4A2, PIK3CD, ITGB2, COL5A1, C8A, LAMB4, PLCB4, LAMA5, COL27A1, IFNG, COL1A2, SERPINB1, GNAS, COL1A1, LAMC1, COL11A2, CD14	597	106	6910	1.96549	0.91115	0.125838	10.9907
KEGG_PATHWAY	hsa04971:Gastric acid secretion	14	0.901481	0.00881624	ATP1B3, ATP1B2, ADCY6, ATP1A1, ITPR1, KCNJ1, EZR, PLCB4, CHRM3, GNAS, CAMK2B, KCNQ1, CAMK2A, MYLK	597	73	6910	2.21977	0.911642	0.119885	11.0145
KEGG_PATHWAY	hsa04260:Cardiac muscle contraction	14	0.901481	0.0110408	FXYD2, ATP1B3, MYL2, ATP1B2, CACNB2, ATP1A1, CACNB3, CACNG1, CACNA2D3, CACNA2D2, TPM4, UQCRHL, COX6A2, CACNA1C	597	75	6910	2.16058	0.952261	0.141098	13.6107
KEGG_PATHWAY	hsa04270:Vascular smooth muscle contraction	19	1.22344	0.0129261	KCNMA1, ROCK2, PPP1R12B, ADCY6, PRKCH, ITPR1, AGTR1, PPP1CA, PLA2G4A, PLCB4, PLA2G4F, GNAS, GUCY1B3, PLA2G3, CACNA1C, RAMP1, MYLK, PPP1R14A, PLA2G4D	597	119	6910	1.84804	0.971699	0.156128	15.756
KEGG_PATHWAY	hsa04961:Endocrine and other factor-regulated calcium reabsorption	10	0.643915	0.0131609	FXYD2, VDR, PLCB4, ATP1B3, ATP1B2, ADCY6, ATP1A1, GNAS, BDKRB2, DNM1	597	45	6910	2.57212	0.973485	0.152108	16.0197
KEGG_PATHWAY	hsa05142:Chagas disease (American trypanosomiasis)	17	1.09466	0.0158719	CFLAR, CCL3, GNAO1, CD3D, CD247, PIK3CD, BDKRB2, TLR6, C1QC, FOS, PLCB4, CASP8, IFNG, GNAS, PPP2R2B, PPP2R2C, PPP2R2D	597	104	6910	1.89199	0.987522	0.173536	19.0097
KEGG_PATHWAY	hsa04512:ECM-receptor interaction	15	0.965873	0.0160985	ITGA9, LAMB4, COL4A2, TNXB, LAMA5, COL27A1, COL6A3, ITGA7, COL1A2, RELN, COL1A1, LAMC1, COL11A2, THBS2, COL5A1	597	87	6910	1.99561	0.988285	0.169134	19.2551
KEGG_PATHWAY	hsa05412:Arrhythmogenic right ventricular cardiomyopathy (ARVC)	13	0.83709	0.0173241	JUP, ITGA9, ITGA7, CACNB2, GJA1, CACNB3, CDH2, CACNA2D3, CACNA1C, CACNG1, TCF7L2, CACNA2D2, SGCA	597	71	6910	2.11928	0.991674	0.17431	20.5705
KEGG_PATHWAY	hsa04390:Hippo signaling pathway	22	1.41661	0.018955	PRKCZ, YWHAZ, PARD3, GDF5, BMPR2, ITGB2, WWTR1, GLI2, TCF7L2, LLGL1, TP73, WNT4, PPP1CA, CRB1, CSNK1D, WNT9A, BMP7, PPP2R2B, PPP2R2C, PPP2R2D, DLG2, AXIN1	597	151	6910	1.68636	0.994718	0.182639	22.2903
KEGG_PATHWAY	hsa04024:cAMP signaling pathway	27	1.73857	0.0195125	FXYD2, ATP1B3, ATP1B2, ADCY6, GABBR1, ADORA1, ACOX3, FOS, ATP2B2, PPP1R1B, GRIN2D, PDE4B, CREB3L1, CAMK2B, CAMK2A, NFATC1, PTGER3, ROCK2, PIK3CD, ATP1A1, CREB5, CNGA4, PPP1CA, RRAS2, GNAS, CACNA1C, TSHR	597	198	6910	1.57835	0.99548	0.181247	22.8702
KEGG_PATHWAY	hsa04750:Inflammatory mediator regulation of TRP channels	16	1.03026	0.0200027	TRPV1, ADCY6, PIK3CD, TRPV3, PRKCH, BDKRB1, BDKRB2, ITPR1, PPP1CA, PLA2G4A, PLCB4, PLA2G4F, GNAS, CAMK2B, CAMK2A, PLA2G4D	597	98	6910	1.88972	0.996059	0.179404	23.3768
KEGG_PATHWAY	hsa04925:Aldosterone synthesis and secretion	14	0.901481	0.0203764	PRKD2, AGTR1, DAGLA, PLCB4, PDE2A, ADCY6, CREB3L1, CREB5, CAMK2B, GNAS, CACNA1C, CAMK2A, ITPR1, ATF2	597	81	6910	2.00054	0.99645	0.176762	23.761
KEGG_PATHWAY	hsa04915:Estrogen signaling pathway	16	1.03026	0.0217724	GNAO1, PIK3CD, ADCY6, GABBR1, CREB5, ESR2, ITPR1, ATF2, HSPA1L, KCNJ5, FOS, PLCB4, CREB3L1, GNAS, NOS3, SHC2	597	99	6910	1.87063	0.997598	0.182129	25.1803
KEGG_PATHWAY	hsa05414:Dilated cardiomyopathy	14	0.901481	0.0268238	MYL2, MYBPC3, ADCY6, CACNB2, CACNB3, CACNG1, CACNA2D3, CACNA2D2, TPM4, ITGA9, ITGA7, GNAS, CACNA1C, SGCA	597	84	6910	1.92909	0.999419	0.213629	30.1148
KEGG_PATHWAY	hsa04730:Long-term depression	11	0.708307	0.0310755	IGF1R, PLA2G4A, GNAO1, PLCB4, NOS1, LYN, PLA2G4F, GUCY1B3, GNAS, ITPR1, PLA2G4D	597	60	6910	2.122	0.999825	0.236854	34.033
KEGG_PATHWAY	hsa04151:PI3K-Akt signaling pathway	41	2.64005	0.0312051	FGF18, YWHAZ, FGFR3, PPP2R3A, PPP2R5C, KITLG, IL7R, ATF2, LAMB4, IGF1R, COL27A1, COL6A3, CREB3L1, NOS3, PDGFD, COL11A2, PPP2R2B, INSR, THBS2, PPP2R2C, PPP2R2D, COL4A2, TNXB, FLT4, PIK3CD, CREB5, FGF21, RPTOR, COL5A1, ITGA9, LPAR5, LAMA5, TSC2, ITGA7, VEGFA, COL1A2, GNB5, JAK1, RELN, COL1A1, LAMC1	597	345	6910	1.37552	0.999831	0.231431	34.1492
KEGG_PATHWAY	hsa04970:Salivary secretion	14	0.901481	0.0318825	KCNMA1, FXYD2, ATP2B2, PLCB4, NOS1, ATP1B3, CHRM3, ATP1B2, ADCY6, GUCY1B3, GNAS, ATP1A1, TRPV6, ITPR1	597	86	6910	1.88423	0.999861	0.229812	34.7534
KEGG_PATHWAY	hsa05410:Hypertrophic cardiomyopathy (HCM)	13	0.83709	0.0339839	ITGA9, MYL2, PRKAG2, ITGA7, MYBPC3, CACNB2, CACNB3, CACNA2D3, CACNA1C, CACNG1, CACNA2D2, TPM4, SGCA	597	78	6910	1.92909	0.999923	0.237132	36.5953
KEGG_PATHWAY	hsa04919:Thyroid hormone signaling pathway	17	1.09466	0.0347476	FXYD2, ATP1B3, ATP1B2, PIK3CD, MED24, ATP1A1, MED13L, RCAN2, MED12L, NOTCH3, HDAC3, NOTCH1, WNT4, PLCB4, MED16, TSC2, GATA4	597	114	6910	1.72603	0.999938	0.235988	37.2527
KEGG_PATHWAY	hsa04724:Glutamatergic synapse	17	1.09466	0.0347476	GNAO1, GRIK3, ADCY6, SHANK1, SHANK2, ITPR1, GLUL, PLA2G4A, GRM2, PLCB4, GRIN2D, GRM7, GNB5, PLA2G4F, GNAS, CACNA1C, PLA2G4D	597	114	6910	1.72603	0.999938	0.235988	37.2527
KEGG_PATHWAY	hsa04931:Insulin resistance	16	1.03026	0.0433936	SREBF1, PRKCZ, PTPRF, SOCS3, PRKAG2, PIK3CD, CREB5, PPARGC1A, PPP1CA, SLC2A4, RPS6KA2, MLX, GFPT2, CREB3L1, NOS3, INSR	597	108	6910	1.71475	0.999995	0.280017	44.2686
KEGG_PATHWAY	hsa04924:Renin secretion	11	0.708307	0.0459302	KCNMA1, AGTR1, CLCA1, PLCB4, PDE1A, ADCY6, GUCY1B3, GNAS, CACNA1C, ADORA1, ITPR1	597	64	6910	1.98937	0.999997	0.287537	46.1849
KEGG_PATHWAY	hsa04530:Tight junction	19	1.22344	0.0464007	PRKCZ, MYL7, PARD3, MAGI2, CLDN19, SHROOM3, MYL2, ZAK, MAGI1, CLDN22, PRKCH, LLGL1, RRAS2, MYH11, EXOC3, PPP2R2B, PPP2R2C, TJP2, PPP2R2D	597	137	6910	1.60523	0.999998	0.283803	46.5336
KEGG_PATHWAY	hsa04725:Cholinergic synapse	16	1.03026	0.0531729	GNAO1, PIK3CD, ADCY6, CREB5, ITPR1, FOS, KCNQ3, PLCB4, CHRM3, GNB5, CREB3L1, CAMK2B, KCNQ2, CACNA1C, CAMK2A, KCNQ1	597	111	6910	1.6684	1	0.312213	51.3266
KEGG_PATHWAY	hsa05416:Viral myocarditis	10	0.643915	0.0534826	EIF4G3, CAV1, CD86, CD80, CASP8, ITGB2, HLA-DMB, HLA-E, SGCA, HLA-F	597	57	6910	2.03062	1	0.307421	51.536
KEGG_PATHWAY	hsa05031:Amphetamine addiction	11	0.708307	0.0549045	FOS, PPP1CA, PPP1R1B, GRIN2D, CREB3L1, CREB5, CAMK2B, GNAS, CACNA1C, CAMK2A, ATF2	597	66	6910	1.92909	1	0.308156	52.4867
KEGG_PATHWAY	hsa04972:Pancreatic secretion	14	0.901481	0.0549889	KCNMA1, FXYD2, CLCA1, ATP1B3, ATP1B2, ADCY6, ATP1A1, ITPR1, ATP2B2, PLCB4, CHRM3, GNAS, PLA2G3, KCNQ1	597	93	6910	1.7424	1	0.3026	52.5426
KEGG_PATHWAY	hsa04020:Calcium signaling pathway	23	1.481	0.0562778	ORAI2, NOS1, PTGER3, TACR2, TACR1, ITPKB, BDKRB1, BDKRB2, ITPR1, ATP2B2, AGTR1, PLCB4, P2RX1, CHRM3, GRIN2D, PDE1A, CACNA1E, GNAS, NOS3, CAMK2B, CACNA1C, CAMK2A, MYLK	597	179	6910	1.48723	1	0.302815	53.3885
KEGG_PATHWAY	hsa04514:Cell adhesion molecules (CAMs)	19	1.22344	0.0620109	CLDN19, NRXN2, PTPRF, CADM1, NFASC, NLGN1, CLDN22, ITGB2, CDH2, HLA-DMB, HLA-E, HLA-F, NCAM1, ITGA9, CD86, CD80, CD22, CNTNAP2, ESAM	597	142	6910	1.54871	1	0.322802	56.9852
KEGG_PATHWAY	hsa04810:Regulation of actin cytoskeleton	26	1.67418	0.0629874	MYL7, FGF18, FGFR3, MYL2, SSH1, PPP1R12B, IQGAP2, BDKRB1, ITGB2, BDKRB2, DOCK1, EZR, PDGFD, ARHGEF7, ROCK2, PIK3CD, FGF21, ITGA9, PPP1CA, CHRM3, RRAS2, ITGA7, CYFIP2, CYFIP1, MYLK, CD14	597	211	6910	1.42625	1	0.321264	57.5716
KEGG_PATHWAY	hsa04713:Circadian entrainment	14	0.901481	0.0632672	KCNJ5, FOS, PLCB4, GNAO1, NOS1, GRIN2D, ADCY6, GNB5, GUCY1B3, CAMK2B, GNAS, CACNA1C, CAMK2A, ITPR1	597	95	6910	1.70572	1	0.316835	57.7383
KEGG_PATHWAY	hsa04010:MAPK signaling pathway	30	1.93175	0.07356	IL1R2, FGF18, FGFR3, ZAK, MKNK1, CACNB2, CACNB3, ATF2, HSPA1L, FOS, RASGRP2, NFATC1, NLK, FGF21, CACNG1, MECOM, CACNA2D3, CACNA2D2, DUSP5, PLA2G4A, RPS6KA2, ARRB1, RRAS2, MAPK8IP2, PLA2G4F, CACNA1E, STMN1, CACNA1C, CD14, PLA2G4D	597	255	6910	1.36171	1	0.35348	63.4647
KEGG_PATHWAY	hsa04742:Taste transduction	8	0.515132	0.0885444	TRPM5, PDE1A, ADCY6, TAS1R3, SCNN1G, SCNN1B, TAS1R1, SCNN1A	597	45	6910	2.0577	1	0.404547	70.5294
