# Supplementary material for: Personalized Epigenome Remodeling Under Biochemical and Psychological Changes During Long-Term Isolation Environment
Source: Front Physiol. 2019 Jul 31;10:932. doi: 10.3389/fphys.2019.00932 (PMC6684777; doi:10.3389/fphys.2019.00932)
Supplement: Supplementary file 2 [file Data_Sheet_2.zip › Supplementary Tables 1-6.xlsx]

## Sheet: Supplementary Table S1
Supplementary Table S1：Functional Annotation Result for DMPs (Top-1000) filtered by sdpersonal(beta)>0.02 and FDR<0.05
Category	Term	Count	%	PValue	Genes	List Total	Pop Hits	Pop Total	Fold Enrichment	Bonferroni	Benjamini	FDR
KEGG_PATHWAY	hsa04514:Cell adhesion molecules (CAMs)	16	1.92771	0.00195475	HLA-DQB1, CD8A, HLA-DRB1, NRXN3, NTNG1, NTNG2, NRXN1, HLA-B, CDH5, NCAM2, SDC1, CD86, ITGA6, CD58, MADCAM1, CD6	316	142	6910	2.4639	0.401091	0.401091	2.52813
KEGG_PATHWAY	hsa04080:Neuroactive ligand-receptor interaction	24	2.89157	0.00373111	PARD3, THRB, GLRA1, DRD2, OPRL1, LEPR, GABRA6, GRIK3, GABBR1, NTSR1, NTSR2, VIPR2, APLNR, HTR1B, GPR35, GRM2, GRM8, CHRM2, CNR1, GRM7, LTB4R2, MTNR1B, NPFFR2, GHSR	316	277	6910	1.89462	0.624456	0.387183	4.77421
KEGG_PATHWAY	hsa04015:Rap1 signaling pathway	19	2.28916	0.00714422	PRKCA, FGF5, PRKCZ, FGF18, PARD3, RAP1GAP, TLN2, ADCY8, DRD2, FGF17, PIK3CD, FGF12, PRKD1, CNR1, GNAS, EFNA5, PDGFD, RAPGEF1, CALM2	316	210	6910	1.97845	0.847181	0.465363	8.95626
KEGG_PATHWAY	hsa05412:Arrhythmogenic right ventricular cardiomyopathy (ARVC)	9	1.08434	0.0148954	TCF7, DES, ITGA6, ACTN4, CACNB4, CACNA1C, CTNNA1, CACNA2D2, CTNNA2	316	71	6910	2.77188	0.980395	0.625808	17.8315
KEGG_PATHWAY	hsa04512:ECM-receptor interaction	10	1.20482	0.0170735	SDC1, TNXB, ITGA6, LAMA5, COL1A2, HSPG2, GP1BA, AGRN, COL11A2, COL5A1	316	87	6910	2.51346	0.989022	0.594395	20.1776
KEGG_PATHWAY	hsa04974:Protein digestion and absorption	10	1.20482	0.0182846	COL18A1, CELA3A, COL9A2, COL17A1, SLC9A3, ELN, SLC7A8, COL1A2, COL11A2, COL5A1	316	88	6910	2.4849	0.992053	0.553277	21.4551
KEGG_PATHWAY	hsa04930:Type II diabetes mellitus	7	0.843373	0.020914	PRKCZ, IRS2, GCK, HK3, PIK3CD, PKLR, CACNA1C	316	48	6910	3.18895	0.996064	0.546646	24.1641
KEGG_PATHWAY	hsa04925:Aldosterone synthesis and secretion	9	1.08434	0.0305297	PRKCA, PRKD1, ADCY8, ATF6B, NR4A2, CACNA1H, GNAS, CACNA1C, CALM2	316	81	6910	2.42968	0.999703	0.637753	33.353
KEGG_PATHWAY	hsa04810:Regulation of actin cytoskeleton	17	2.04819	0.0309864	ARHGEF4, FGF5, MYL7, FGF18, ACTN4, FGF17, GNA12, PIK3CD, IQGAP3, FGF12, GNG12, ITGA6, PAK2, CHRM2, CYFIP1, PDGFD, SLC9A1	316	211	6910	1.7618	0.999738	0.600012	33.7627
KEGG_PATHWAY	hsa04261:Adrenergic signaling in cardiomyocytes	13	1.56627	0.0340401	PRKCA, TNNT2, ADCY8, PPP2R5A, PPP2CB, ATF6B, PIK3CD, GNAS, CACNB4, CACNA1C, CACNA2D2, CALM2, SLC9A1	316	146	6910	1.94707	0.999885	0.596421	36.4429
KEGG_PATHWAY	hsa04611:Platelet activation	12	1.44578	0.0345362	PRKCZ, TLN2, ADCY8, PIK3CD, COL1A2, NOS3, GNAS, GP1BA, PRKG1, COL11A2, COL5A1, PLA2G4D	316	130	6910	2.0185	0.9999	0.567049	36.8689
KEGG_PATHWAY	hsa04724:Glutamatergic synapse	11	1.3253	0.0345944	PRKCA, PLD1, GRM2, GRM8, ADCY8, GRM7, GRIK3, GNAS, GNG12, CACNA1C, PLA2G4D	316	114	6910	2.10998	0.999901	0.536378	36.9186
KEGG_PATHWAY	hsa04024:cAMP signaling pathway	16	1.92771	0.0363253	PLD1, DRD2, ADCY8, PIK3CD, GABBR1, CNGB1, VIPR2, ACOX3, HTR1B, CHRM2, GHRL, GNAS, CACNA1C, GHSR, CALM2, SLC9A1	316	198	6910	1.76704	0.999938	0.525609	38.3828
KEGG_PATHWAY	hsa04940:Type I diabetes mellitus	6	0.722892	0.0407718	HLA-DQB1, PRF1, CD86, HLA-DRB1, PTPRN2, HLA-B	316	42	6910	3.12387	0.999982	0.541138	42.0015
KEGG_PATHWAY	hsa04071:Sphingolipid signaling pathway	11	1.3253	0.0465884	PRKCA, PRKCZ, PLD1, SGMS2, PPP2R5A, PIK3CD, PPP2CB, GNA12, CTSD, ABCC1, NOS3	316	120	6910	2.00448	0.999996	0.565391	46.439
KEGG_PATHWAY	hsa05146:Amoebiasis	10	1.20482	0.0519765	PRKCA, RAB7A, ACTN4, LAMA5, ARG2, PIK3CD, COL1A2, GNAS, COL11A2, COL5A1	316	106	6910	2.06293	0.999999	0.582734	50.2678
KEGG_PATHWAY	hsa04550:Signaling pathways regulating pluripotency of stem cells	12	1.44578	0.0542139	WNT5A, ESRRB, DLX5, PIK3CD, MYF5, NEUROG1, LHX5, JAK1, ISL1, BMPR1B, AXIN2, MEIS1	316	140	6910	1.87432	1	0.576429	51.7821
KEGG_PATHWAY	hsa04921:Oxytocin signaling pathway	13	1.56627	0.0564445	PRKCA, MYL6, ADCY8, PRKAG2, PIK3CD, CACNB4, CACNA2D2, TRPM2, GNAS, NOS3, CACNA1C, CALM2, PLA2G4D	316	158	6910	1.79919	1	0.570734	53.2493
KEGG_PATHWAY	hsa04672:Intestinal immune network for IgA production	6	0.722892	0.061303	HLA-DQB1, CCL25, CD86, HLA-DRB1, MADCAM1, CXCL12	316	47	6910	2.79154	1	0.582035	56.3034
KEGG_PATHWAY	hsa05332:Graft-versus-host disease	5	0.60241	0.061306	HLA-DQB1, PRF1, CD86, HLA-DRB1, HLA-B	316	33	6910	3.3132	1	0.563419	56.3053
KEGG_PATHWAY	hsa04360:Axon guidance	11	1.3253	0.0637972	EPHA5, NRP1, PAK2, PLXNA2, NTNG1, NTNG2, SEMA3C, ROBO2, EFNA5, UNC5C, CXCL12	316	127	6910	1.894	1	0.560655	57.7987
KEGG_PATHWAY	hsa04713:Circadian entrainment	9	1.08434	0.0673004	PRKCA, ADCY8, MTNR1B, CACNA1H, GNAS, GNG12, PRKG1, CACNA1C, CALM2	316	95	6910	2.07162	1	0.563833	59.8192
KEGG_PATHWAY	hsa04151:PI3K-Akt signaling pathway	23	2.77108	0.0682138	PRKCA, FGF5, FGF18, CRTC2, TNXB, SGK3, PPP2R5A, FGF17, PIK3CD, GNG12, FGF12, COL5A1, ITGA6, CHRM2, LAMA5, PPP2CB, ATF6B, COL1A2, JAK1, NOS3, EFNA5, PDGFD, COL11A2	316	345	6910	1.45781	1	0.552831	60.3311
KEGG_PATHWAY	hsa00072:Synthesis and degradation of ketone bodies	3	0.361446	0.0731891	OXCT1, BDH1, HMGCL	316	10	6910	6.56013	1	0.563832	63.0153
KEGG_PATHWAY	hsa05031:Amphetamine addiction	7	0.843373	0.079094	PRKCA, STX1A, ATF6B, GNAS, FOSB, CACNA1C, CALM2	316	66	6910	2.31924	1	0.578327	65.9831
KEGG_PATHWAY	hsa00010:Glycolysis / Gluconeogenesis	7	0.843373	0.0837269	ALDH7A1, GCK, HK3, PKLR, PFKP, ALDH3B2, ENO1	316	67	6910	2.28462	1	0.585688	68.1558
KEGG_PATHWAY	hsa05330:Allograft rejection	5	0.60241	0.0860826	HLA-DQB1, PRF1, CD86, HLA-DRB1, HLA-B	316	37	6910	2.95501	1	0.582504	69.2107
KEGG_PATHWAY	hsa05414:Dilated cardiomyopathy	8	0.963855	0.0875448	TNNT2, DES, ITGA6, ADCY8, GNAS, CACNB4, CACNA1C, CACNA2D2	316	84	6910	2.08258	1	0.57568	69.8492
KEGG_PATHWAY	hsa04014:Ras signaling pathway	16	1.92771	0.091676	PRKCA, FGF5, FGF18, PLD1, TBK1, FGF17, PIK3CD, FGF12, GNG12, PAK2, ETS1, EFNA5, PDGFD, RASA3, CALM2, PLA2G4D	316	226	6910	1.54811	1	0.580505	71.5876
KEGG_PATHWAY	hsa04530:Tight junction	11	1.3253	0.0947326	PRKCA, MYL7, PRKCZ, PARD3, SHROOM3, ACTN4, CGN, PPP2CB, AMOTL1, CTNNA1, CTNNA2	316	137	6910	1.75575	1	0.580706	72.8137

## Sheet: Supplementary Table S2
Supplementary Table S2：Functional Annotation Results for DMPs (Top-2000) filtered by sdpersonal(beta)>0.02 and FDR<0.05
Category	Term	Count	%	PValue	Genes	List Total	Pop Hits	Pop Total	Fold Enrichment	Bonferroni	Benjamini	FDR
KEGG_PATHWAY	hsa04015:Rap1 signaling pathway	36	2.30474	8.66398e-05	FGFR2, FGF18, FGF5, ITGAL, PRKCZ, PARD3, RAP1GAP, TLN2, ADCY8, ADORA2A, DRD2, MRAS, FGF17, SIPA1, FGF12, KRAS, CNR1, PDGFD, RAPGEF1, PRKCA, EGFR, GNAO1, FLT1, PIK3CD, PRKCG, KDR, PRKD1, RASSF5, PLCE1, RAP1A, EFNA5, GNAS, CRK, CALM2, F2R, NGF	593	210	6910	1.99759	0.02363	0.02363	0.114244
KEGG_PATHWAY	hsa04514:Cell adhesion molecules (CAMs)	27	1.72855	0.000149706	HLA-DQB1, ITGAL, CD8A, HLA-DRB1, NEO1, LRRC4C, CDH4, CDH5, CNTNAP2, CD6, NEGR1, MAG, PTPRF, NRXN3, NFASC, NTNG1, NTNG2, NRXN1, HLA-B, TIGIT, NCAM2, CD86, SDC1, ITGA6, CD80, CD58, MADCAM1	593	142	6910	2.21564	0.0404799	0.020449	0.197327
KEGG_PATHWAY	hsa04080:Neuroactive ligand-receptor interaction	41	2.62484	0.000643053	GPR83, CCKAR, PARD3, ADORA3, GABRB3, THRB, GLRA1, ADORA2A, DRD2, LEPR, GRIK3, GABBR1, GRIK5, VIPR2, SCTR, APLNR, HTR1B, HRH1, GALR1, CNR1, NPFFR2, GLP2R, TAAR5, PTGER1, GABRA1, GABRA4, OPRL1, GABRA6, GABRA5, NTSR1, NTSR2, GPR35, GRM2, GRM8, CHRM2, GRIA1, GRM7, LTB4R2, MTNR1B, GHSR, F2R	593	277	6910	1.72476	0.162672	0.0574628	0.845061
KEGG_PATHWAY	hsa04020:Calcium signaling pathway	29	1.85659	0.00121749	CCKAR, ERBB4, ADORA2A, ADCY8, ERBB2, GNA11, ORAI3, HRH1, PDE1A, NOS3, PRKCA, EGFR, PTGER1, SLC8A1, MYLK4, PRKCG, ITPR3, NTSR1, PLCE1, CHRM2, LTB4R2, CACNA1G, CACNA1H, RYR2, CACNA1E, GNAS, CACNA1C, CALM2, F2R	593	179	6910	1.88785	0.285543	0.0806221	1.59437
KEGG_PATHWAY	hsa04724:Glutamatergic synapse	21	1.34443	0.00147011	PRKCA, PLD1, DLGAP1, GNAO1, ADCY8, GRIK3, GRIK5, PRKCG, GNG12, SHANK1, ITPR3, GNGT1, SLC17A8, SLC1A2, GRM2, GRM8, GRIA1, GRM7, GNAS, CACNA1C, PLA2G4D	593	114	6910	2.14653	0.333723	0.0779999	1.92223
KEGG_PATHWAY	hsa04810:Regulation of actin cytoskeleton	32	2.04866	0.00193767	FGFR2, FGF18, MYL7, FGF5, ITGAL, APC2, MRAS, FGF17, ITGAE, GNA12, IQGAP3, GNG12, FGF12, IQGAP1, VCL, DOCK1, KRAS, PAK2, PDGFD, APC, EGFR, ARHGEF4, ACTN4, PIK3CD, MYLK4, ITGA1, ITGA6, CHRM2, CYFIP1, CRK, SLC9A1, F2R	593	211	6910	1.76722	0.414515	0.0853548	2.52638
KEGG_PATHWAY	hsa04911:Insulin secretion	17	1.08835	0.00202386	PRKCA, TRPM4, CCKAR, STX1A, ADCY8, GNA11, PRKCG, CREB5, PDX1, ITPR3, PCLO, KCNJ11, GCK, ATF6B, RYR2, GNAS, CACNA1C	593	85	6910	2.33052	0.428306	0.0767717	2.63738
KEGG_PATHWAY	hsa04723:Retrograde endocannabinoid signaling	19	1.21639	0.00208004	PRKCA, GABRA1, GNAO1, GABRB3, GABRA4, ADCY8, ABHD6, GABRA6, GABRA5, PRKCG, GNG12, ITPR3, SLC32A1, GNGT1, SLC17A8, GRIA1, CNR1, MGLL, CACNA1C	593	101	6910	2.19208	0.43712	0.0693166	2.70967
KEGG_PATHWAY	hsa04520:Adherens junction	15	0.960307	0.00241243	EGFR, PTPN6, PARD3, TCF7, ACTN4, PTPRF, ERBB2, TGFBR2, CTNNA1, TCF7L2, IQGAP1, VCL, CTNNA2, TJP1, SORBS1	593	71	6910	2.46182	0.486566	0.0713938	3.13633
KEGG_PATHWAY	hsa04713:Circadian entrainment	18	1.15237	0.00261729	PRKCA, GNAO1, ADCY8, PRKCG, GNG12, ITPR3, PRKG1, GNGT1, GRIA1, MTNR1B, CACNA1G, PER2, CACNA1H, RYR2, GNAS, PER3, CACNA1C, CALM2	593	95	6910	2.20786	0.51486	0.0697778	3.39842
KEGG_PATHWAY	hsa05213:Endometrial cancer	12	0.768246	0.00390046	EGFR, TCF7, KRAS, CASP9, APC2, ERBB2, PIK3CD, AXIN2, CTNNA1, TCF7L2, CTNNA2, APC	593	52	6910	2.68906	0.65994	0.0934032	5.02528
KEGG_PATHWAY	hsa04727:GABAergic synapse	16	1.02433	0.00522774	PRKCA, GNAO1, GABRA1, SLC6A1, GABRA4, GABRB3, ADCY8, GABRA6, GABRA5, GABBR1, PRKCG, GNG12, SLC32A1, GNGT1, CACNA1C, HAP1	593	85	6910	2.19343	0.76464	0.11357	6.68137
KEGG_PATHWAY	hsa04930:Type II diabetes mellitus	11	0.704225	0.0065189	PRKCZ, IRS2, GCK, HK3, PIK3CD, PKLR, CACNA1G, CACNA1E, PDX1, CACNA1C, KCNJ11	593	48	6910	2.67039	0.835543	0.129645	8.26677
KEGG_PATHWAY	hsa05412:Arrhythmogenic right ventricular cardiomyopathy (ARVC)	14	0.896287	0.00658291	TCF7, ACTN4, ITGA1, LMNA, CACNB2, CACNB4, CTNNA1, CACNA2D2, TCF7L2, CTNNA2, DES, ITGA6, RYR2, CACNA1C	593	71	6910	2.2977	0.838442	0.122086	8.34471
KEGG_PATHWAY	hsa04014:Ras signaling pathway	31	1.98464	0.0100577	FGFR2, FGF18, FGF5, TBK1, MRAS, FGF17, ARF6, FGF12, GNG12, RASAL1, KRAS, PAK2, PDGFD, RASA3, PRKCA, EGFR, PLD1, FLT1, PIK3CD, PRKCG, KDR, GNGT1, RASSF5, PLCE1, ETS1, RAP1A, EFNA5, SYNGAP1, CALM2, NGF, PLA2G4D	593	226	6910	1.59837	0.938578	0.169725	12.4853
KEGG_PATHWAY	hsa04360:Axon guidance	20	1.28041	0.0113395	DCC, NRP1, PLXNA2, PLXNB2, NTNG1, NTNG2, LRRC4C, CXCL12, EPHB2, SLIT3, EPHA5, NCK2, KRAS, PAK2, UNC5B, SEMA3C, ROBO2, EFNA5, UNC5C, NFATC2	593	127	6910	1.83506	0.957044	0.178583	13.9685
KEGG_PATHWAY	hsa04730:Long-term depression	12	0.768246	0.0118576	PRKCA, GNAO1, KRAS, GRIA1, GNA11, PPP2CB, GNA12, PRKCG, GNAS, PRKG1, ITPR3, PLA2G4D	593	60	6910	2.33052	0.96283	0.176064	14.5614
KEGG_PATHWAY	hsa04921:Oxytocin signaling pathway	23	1.47247	0.0152348	PRKCA, MYL6, EGFR, GNAO1, ADCY8, PIK3CD, MYLK4, PRKAG2, CACNB2, RCAN1, PRKCG, CACNB4, ITPR3, CACNA2D2, TRPM2, KRAS, RYR2, GNAS, NOS3, CACNA1C, NFATC2, CALM2, PLA2G4D	593	158	6910	1.69627	0.985552	0.209744	18.3346
KEGG_PATHWAY	hsa04512:ECM-receptor interaction	15	0.960307	0.015251	TNXB, HSPG2, ITGA1, COL5A1, LAMA4, SDC1, ITGA6, LAMA5, COMP, COL1A2, GP1BA, AGRN, LAMC1, COL11A2, SV2C	593	87	6910	2.00907	0.985617	0.200083	18.3523
KEGG_PATHWAY	hsa04510:Focal adhesion	28	1.79257	0.0165491	MYL7, TLN2, ERBB2, VCL, DOCK1, PAK2, COMP, PDGFD, COL11A2, RAPGEF1, PRKCA, EGFR, FLT1, TNXB, ACTN4, PIK3CD, MYLK4, ITGA1, PRKCG, COL5A1, KDR, LAMA4, ITGA6, LAMA5, COL1A2, RAP1A, LAMC1, CRK	593	206	6910	1.58385	0.990006	0.205696	19.7609
KEGG_PATHWAY	hsa04925:Aldosterone synthesis and secretion	14	0.896287	0.019376	PRKCA, ADCY8, GNA11, NR4A2, CREB5, PRKCG, ITPR3, PRKD1, ATF6B, CACNA1G, CACNA1H, GNAS, CACNA1C, CALM2	593	81	6910	2.01403	0.995485	0.226752	22.751
KEGG_PATHWAY	hsa05032:Morphine addiction	15	0.960307	0.0219846	PRKCA, GNAO1, GABRA1, GABRA4, GABRB3, ADCY8, GABRA6, GABRA5, GABBR1, PRKCG, GNG12, SLC32A1, GNGT1, PDE1A, GNAS	593	91	6910	1.92076	0.997835	0.243372	25.4185
KEGG_PATHWAY	hsa04940:Type I diabetes mellitus	9	0.576184	0.0241059	HLA-DQB1, PRF1, CD86, CPE, HLA-DRB1, CD80, PTPRN2, HLA-B, LTA	593	42	6910	2.49699	0.998811	0.253839	27.5247
KEGG_PATHWAY	hsa04151:PI3K-Akt signaling pathway	41	2.62484	0.0283825	FGFR2, FGF18, CRTC2, FGF5, PPP2R3A, PPP2R5A, FGF17, GNG12, FGF12, KRAS, CASP9, COMP, PPP2CB, ATF6B, PIK3AP1, NOS3, PDGFD, COL11A2, PRKCA, EGFR, FLT1, TNXB, RBL2, SGK3, PIK3CD, ITGA1, CREB5, COL5A1, KDR, GNGT1, LAMA4, ITGA6, LAMA5, CHRM2, COL1A2, JAK1, MDM2, EFNA5, LAMC1, F2R, NGF	593	345	6910	1.3848	0.999646	0.281881	31.6047
KEGG_PATHWAY	hsa04024:cAMP signaling pathway	26	1.66453	0.0310291	ADORA2A, DRD2, ADCY8, GABBR1, NFKBIA, CNGB1, VIPR2, CNGB3, ACOX3, HTR1B, PLD1, PIK3CD, CREB5, PLCE1, CHRM2, GRIA1, GHRL, RAP1A, ABCC4, RYR2, GNAS, CACNA1C, GHSR, CALM2, SLC9A1, F2R	593	198	6910	1.53014	0.999833	0.293893	34.0223
KEGG_PATHWAY	hsa05146:Amoebiasis	16	1.02433	0.0357598	PRKCA, RAB7A, ACTN4, GNA11, PIK3CD, PRKCG, COL5A1, VCL, LAMA4, SERPINB6, LAMA5, ARG2, COL1A2, GNAS, LAMC1, COL11A2	593	106	6910	1.75889	0.999957	0.320609	38.1477
KEGG_PATHWAY	hsa04540:Gap junction	14	0.896287	0.0358814	PRKCA, EGFR, DRD2, ADCY8, GNA11, PRKCG, ITPR3, PRKG1, TJP1, TUBB, KRAS, GNAS, TUBA3E, PDGFD	593	88	6910	1.85382	0.999958	0.3117	38.2506
KEGG_PATHWAY	hsa05200:Pathways in cancer	45	2.88092	0.0378886	DCC, FGFR2, WNT5A, FGF18, FGF5, APC2, ADCY8, WNT3A, GNA11, MMP9, ERBB2, FGF17, GNA12, EGLN3, NFKBIA, GNG12, FGF12, CXCL12, TCF7L2, ARNT, KRAS, CASP9, AXIN2, APC, PRKCA, EGFR, PTGER1, TCF7, RXRB, PIK3CD, TGFBR2, PRKCG, CTNNA1, CTNNA2, GNGT1, RASSF5, LAMA4, ITGA6, LAMA5, JAK1, MDM2, GNAS, LAMC1, CRK, F2R	593	393	6910	1.33427	0.999977	0.31664	39.9253
KEGG_PATHWAY	hsa04915:Estrogen signaling pathway	15	0.960307	0.0417891	EGFR, GNAO1, KRAS, HSPA2, ADCY8, MMP9, ATF6B, PIK3CD, GABBR1, HBEGF, CREB5, NOS3, GNAS, ITPR3, CALM2	593	99	6910	1.76555	0.999992	0.333867	43.0602
KEGG_PATHWAY	hsa04010:MAPK signaling pathway	31	1.98464	0.0450564	FGFR2, FGF18, FGF5, MRAS, FGF17, GNA12, CACNB2, FGF12, CACNB4, GNG12, MAP3K6, KRAS, HSPA2, MAP3K3, PAK2, PRKCA, EGFR, TGFBR2, PRKCG, CACNA2D2, DUSP2, RPS6KA2, GADD45G, CACNA1G, CACNA1H, RAP1A, CACNA1E, CACNA1C, CRK, NGF, PLA2G4D	593	255	6910	1.41659	0.999997	0.345673	45.569
KEGG_PATHWAY	hsa04728:Dopaminergic synapse	18	1.15237	0.0451649	PRKCA, PPP2R3A, GNAO1, PPP2R5A, DRD2, SLC6A3, PRKCG, CREB5, GNG12, ITPR3, GNGT1, GRIA1, PPP2CB, ATF6B, GNAS, CACNA1C, CLOCK, CALM2	593	128	6910	1.63865	0.999997	0.337329	45.6505
KEGG_PATHWAY	hsa05223:Non-small cell lung cancer	10	0.640205	0.0468677	PRKCA, EGFR, RASSF5, KRAS, CASP9, RXRB, ERBB2, PIK3CD, PRKCG, ALK	593	56	6910	2.08082	0.999998	0.339008	46.9155
KEGG_PATHWAY	hsa05202:Transcriptional misregulation in cancer	22	1.40845	0.0497054	SLC45A3, ASPSCR1, ERG, FLT1, LMO2, RXRB, MMP9, TGFBR2, PAX5, MEIS1, WT1, DOT1L, HHEX, CD86, NUPR1, MPO, MDM2, HIST1H3C, ETV6, ETV5, HPGD, TLX1	593	168	6910	1.52594	0.999999	0.347148	48.9631
KEGG_PATHWAY	hsa04726:Serotonergic synapse	16	1.02433	0.050661	PRKCA, GNGT1, HTR1B, KCND2, GNAO1, KRAS, GABRB3, CYP2C9, CYP2C8, PRKCG, GNAS, GNG12, CACNA1C, ITPR3, PLA2G4D, ALOX12	593	111	6910	1.67966	0.999999	0.344287	49.6361
KEGG_PATHWAY	hsa05033:Nicotine addiction	8	0.512164	0.0509205	SLC32A1, SLC17A8, GABRA1, GABRB3, GABRA4, GRIA1, GABRA6, GABRA5	593	40	6910	2.33052	0.999999	0.337761	49.8174
KEGG_PATHWAY	hsa04144:Endocytosis	31	1.98464	0.0512719	FGFR2, RAB7A, PRKCZ, PARD3, ERBB4, ASAP2, VPS37C, ARF6, ASAP3, SMAP1, HSPA2, GIT2, WIPF1, AGAP3, EGFR, PLD1, FLT1, TGFBR2, RUFY1, HLA-B, KDR, ACAP3, AP2A1, ACAP1, MDM2, SNX32, SMURF1, VPS28, ARAP2, VPS26A, F2R	593	258	6910	1.40012	1	0.332035	50.062
KEGG_PATHWAY	hsa04550:Signaling pathways regulating pluripotency of stem cells	19	1.21639	0.0524947	WNT5A, FGFR2, SMAD9, APC2, ESRRB, WNT3A, OTX1, MYF5, PIK3CD, NEUROG1, ISL1, MEIS1, KRAS, DLX5, LHX5, JAK1, BMPR1B, AXIN2, APC	593	140	6910	1.58143	1	0.331176	50.9045
KEGG_PATHWAY	hsa05031:Amphetamine addiction	11	0.704225	0.0528771	PRKCA, STX1A, GRIA1, SLC6A3, ATF6B, CREB5, PRKCG, GNAS, FOSB, CACNA1C, CALM2	593	66	6910	1.9421	1	0.326038	51.1653
KEGG_PATHWAY	hsa04744:Phototransduction	6	0.384123	0.0758623	PDE6B, GNGT1, RCVRN, CNGB1, CALM2, GUCY2D	593	27	6910	2.58947	1	0.427835	64.6846
KEGG_PATHWAY	hsa04320:Dorso-ventral axis formation	6	0.384123	0.0758623	EGFR, FMN2, KRAS, ETS1, PIWIL2, ETV6	593	27	6910	2.58947	1	0.427835	64.6846
KEGG_PATHWAY	hsa04530:Tight junction	18	1.15237	0.0761907	PRKCA, PRKCZ, MYL7, PARD3, RAB3B, SHROOM3, ACTN4, EPB41, MRAS, PRKCG, CTNNA1, AMOTL1, CTNNA2, TJP1, CTTN, KRAS, CGN, PPP2CB	593	137	6910	1.531	1	0.421214	64.8498
KEGG_PATHWAY	hsa04670:Leukocyte transendothelial migration	16	1.02433	0.0780725	PRKCA, ITGAL, MYL7, ACTN4, MMP9, SIPA1, PIK3CD, PRKCG, CTNNA1, CXCL12, CDH5, VCL, CTNNA2, RASSF5, RAP1A, TXK	593	118	6910	1.58002	1	0.421439	65.7828
KEGG_PATHWAY	hsa05210:Colorectal cancer	10	0.640205	0.0800647	DCC, TCF7, KRAS, CASP9, APC2, PIK3CD, TGFBR2, AXIN2, TCF7L2, APC	593	62	6910	1.87945	1	0.422125	66.7455
KEGG_PATHWAY	hsa00532:Glycosaminoglycan biosynthesis - chondroitin sulfate / dermatan sulfate	5	0.320102	0.0859904	CSGALNACT1, CHST11, CHSY1, CHST15, DSE	593	20	6910	2.91315	1	0.438489	69.4632
KEGG_PATHWAY	hsa04912:GnRH signaling pathway	13	0.832266	0.0868063	PRKCA, EGFR, PLD1, KRAS, MAP3K3, ADCY8, GNA11, HBEGF, GNAS, CACNA1C, ITPR3, CALM2, PLA2G4D	593	91	6910	1.66466	1	0.434254	69.8209
KEGG_PATHWAY	hsa05205:Proteoglycans in cancer	24	1.53649	0.0882929	PRKCA, WNT5A, EGFR, PTPN6, ERBB4, MRAS, WNT3A, MMP9, ERBB2, PIK3CD, HSPG2, PRKCG, ITPR3, IQGAP1, HOXD10, KDR, PLCE1, SDC1, CTTN, KRAS, ANK1, HBEGF, MDM2, SLC9A1	593	200	6910	1.39831	1	0.432743	70.4626

## Sheet: Supplementary Table S3
Supplementary Table S3：Functional Annotation Results for DMPs (Top-3000) filtered by sdpersonal(beta)>0.02 and FDR<0.05
Category	Term	Count	%	PValue	Genes	List Total	Pop Hits	Pop Total	Fold Enrichment	Bonferroni	Benjamini	FDR
KEGG_PATHWAY	hsa04015:Rap1 signaling pathway	49	2.2082	6.69379e-06	FGF18, FGF5, ADCY7, TLN2, ADCY8, BCAR1, FGF17, FGF11, FGF12, TIAM1, RAPGEF5, PDGFD, ANGPT2, RAPGEF1, PRKCA, EGFR, PIK3CD, PRKCG, FGF20, PRKD1, PLCE1, GNAS, EFNA5, NGF, FGFR2, ITGAL, PRKCZ, PARD3, RAP1GAP, ADORA2B, ADORA2A, DRD2, MRAS, SIPA1, CDH1, IGF1R, KRAS, CNR1, EGF, FLT1, GNAO1, GRIN1, KDR, RASSF5, ADCY9, RAP1A, CRK, CALM2, F2R	836	210	6910	1.92863	0.00188587	0.00188587	0.00886012
KEGG_PATHWAY	hsa04360:Axon guidance	33	1.48716	3.10103e-05	DCC, ABLIM1, ABLIM2, NRP1, PLXNA1, PLXNA2, LRRC4C, CXCL12, EPHB2, SEMA5B, KRAS, UNC5B, PAK2, ROBO1, SEMA3C, ROBO2, PAK1, UNC5C, NFATC2, NFATC3, NGEF, PLXNB2, NTNG1, NTNG2, SLIT2, SLIT3, EPHA5, NCK2, SEMA6D, FYN, SRGAP3, EFNA5, SRGAP1	836	127	6910	2.14774	0.0087069	0.00436297	0.0410401
KEGG_PATHWAY	hsa04080:Neuroactive ligand-receptor interaction	56	2.52366	0.000105809	GPR83, CCKAR, ADORA3, GABRB3, GLRA1, THRB, GRIK2, LEPR, GRIK3, LHCGR, GABBR1, GRIK5, VIPR2, SCTR, S1PR3, HTR1B, GALR1, NMUR2, GLP2R, TAAR5, GRID1, GABRG2, PTGER1, NTSR1, NTSR2, GRM4, GRM2, CHRM2, GRM8, SSTR1, GRM7, PTGDR, GRM6, CALCR, PARD3, ADORA2B, ADORA2A, DRD2, APLNR, HRH1, P2RY2, CNR1, NPFFR2, GABRA1, GABRA4, OPRL1, GABRA6, GRIN1, GABRA5, P2RX4, GPR35, GRIA1, LTB4R2, MTNR1B, GHSR, F2R	836	277	6910	1.67101	0.0293989	0.00989727	0.139967
KEGG_PATHWAY	hsa04020:Calcium signaling pathway	40	1.80261	0.000147141	CCKAR, ADCY7, ERBB4, ADORA2B, ADCY8, ADORA2A, GNA11, ERBB2, LHCGR, ORAI3, HRH1, ATP2B4, PDE1A, NOS3, PRKCA, EGFR, PTGER1, SLC8A1, SLC8A2, GRIN1, MYLK4, CACNA1I, STIM2, PRKCG, ITPR3, NTSR1, P2RX4, PLCE1, ADCY9, ATP2A3, CHRM2, LTB4R2, CACNA1G, CACNA1H, RYR2, CACNA1E, GNAS, CACNA1C, CALM2, F2R	836	179	6910	1.84705	0.0406475	0.0103206	0.194593
KEGG_PATHWAY	hsa04724:Glutamatergic synapse	29	1.30689	0.000154237	SLC38A2, ADCY7, GRIK2, ADCY8, GRIK3, GRIK5, GNG12, SLC1A2, PRKCA, PLD1, DLGAP1, GNAO1, GRIN1, PRKCG, ITPR3, SHANK1, SHANK2, SLC17A8, GNGT1, GRM4, GRM2, ADCY9, GRM8, GRIA1, GRM7, GRM6, GNAS, CACNA1C, PLA2G4D	836	114	6910	2.10264	0.0425658	0.00866192	0.203969
KEGG_PATHWAY	hsa04514:Cell adhesion molecules (CAMs)	33	1.48716	0.00030027	HLA-DQB1, ITGAL, CD8A, HLA-DRB1, CDH1, NEO1, LRRC4C, HLA-DMA, CDH4, CDH5, CNTNAP2, HLA-DPB1, CD6, NEGR1, MAG, PTPRF, NRXN3, NFASC, NTNG1, NTNG2, HLA-C, HLA-B, NRXN1, HLA-DQA1, TIGIT, NCAM2, CD86, SDC1, ITGA6, CD80, CD58, CNTN2, MADCAM1	836	142	6910	1.92087	0.081202	0.0140157	0.396735
KEGG_PATHWAY	hsa04911:Insulin secretion	23	1.0365	0.000349921	PRKCA, TRPM4, FXYD2, CCKAR, STX1A, ADCY7, ADCY8, GNA11, PRKCG, CREB5, PDX1, ITPR3, PCLO, KCNJ11, KCNMB2, ADCY9, GCK, SLC2A1, ATF6B, RYR2, GNAS, CREB3L3, CACNA1C	836	85	6910	2.23656	0.0939811	0.0140004	0.462196
KEGG_PATHWAY	hsa04520:Adherens junction	20	0.901307	0.00055532	EGFR, PTPRJ, PTPN6, TCF7, PARD3, ACTN4, PTPRF, ERBB2, TGFBR2, CDH1, CTNNA1, TCF7L2, IQGAP1, TCF7L1, VCL, CTNNA2, IGF1R, TJP1, SORBS1, FYN	836	71	6910	2.32832	0.144991	0.01939	0.732577
KEGG_PATHWAY	hsa04713:Circadian entrainment	24	1.08157	0.000725336	PRKCA, GNAO1, ADCY7, ADCY8, GRIN1, CACNA1I, PRKCG, GNG12, ITPR3, PRKG1, GNGT1, KCNJ6, ADCY9, KCNJ9, GRIA1, MTNR1B, CACNA1G, PER2, CACNA1H, RYR2, GNAS, PER3, CACNA1C, CALM2	836	95	6910	2.08814	0.185042	0.0224789	0.955868
KEGG_PATHWAY	hsa04723:Retrograde endocannabinoid signaling	25	1.12663	0.00074804	PRKCA, GABRG2, GABRA1, GNAO1, GABRB3, ADCY7, GABRA4, ADCY8, GABRA6, ABHD6, GABRA5, PRKCG, GNG12, ITPR3, DAGLB, SLC32A1, GNGT1, SLC17A8, KCNJ6, ADCY9, KCNJ9, GRIA1, CNR1, MGLL, CACNA1C	836	101	6910	2.04593	0.190247	0.0208815	0.985652
KEGG_PATHWAY	hsa05032:Morphine addiction	23	1.0365	0.000958443	PRKCA, GABRG2, GABRA1, GNAO1, ADCY7, GABRB3, GABRA4, ADCY8, GABRA6, GABRA5, GABBR1, PDE3B, PRKCG, PDE4C, GNG12, SLC32A1, GNGT1, KCNJ6, PDE2A, KCNJ9, ADCY9, PDE1A, GNAS	836	91	6910	2.0891	0.236934	0.0242831	1.26127
KEGG_PATHWAY	hsa04925:Aldosterone synthesis and secretion	21	0.946372	0.00121622	PRKCA, ADCY7, CYP21A2, ADCY8, GNA11, CACNA1I, NR4A2, PRKCG, CREB5, ITPR3, DAGLB, PRKD1, PDE2A, ADCY9, ATF6B, CACNA1G, CACNA1H, GNAS, CREB3L3, CACNA1C, CALM2	836	81	6910	2.14292	0.290492	0.0281936	1.59797
KEGG_PATHWAY	hsa04810:Regulation of actin cytoskeleton	42	1.89274	0.00122457	FGFR2, ITGAL, MYL7, FGF18, FGF5, APC2, MRAS, BCAR1, FGF17, ITGAE, GNA12, ITGA11, FGF11, ITGB4, IQGAP3, IQGAP2, GNG12, FGF12, IQGAP1, VCL, DOCK1, KRAS, PAK2, TIAM1, ARPC2, PDGFD, PAK1, EGF, APC, ARHGEF4, EGFR, ACTN4, MYLK4, PIK3CD, ITGA1, FGF20, ITGA6, CHRM2, CYFIP1, CRK, SLC9A1, F2R	836	211	6910	1.64528	0.292162	0.0262299	1.60886
KEGG_PATHWAY	hsa04024:cAMP signaling pathway	40	1.80261	0.00122578	FXYD1, FXYD2, ADCY7, ADCY8, ADORA2A, DRD2, GABBR1, PDE3B, NFKBIA, CNGB1, SOX9, GLI3, CNGB3, VIPR2, ACOX3, HTR1B, ATP2B4, TIAM1, CREB3L3, PAK1, PLD1, GRIN1, PIK3CD, CREB5, PDE4C, PLCE1, ADCY9, SSTR1, CHRM2, GRIA1, RAP1A, ABCC4, RYR2, GHRL, GNAS, GHSR, CACNA1C, CALM2, SLC9A1, F2R	836	198	6910	1.66981	0.292403	0.0244031	1.61043
KEGG_PATHWAY	hsa04510:Focal adhesion	41	1.84768	0.0014177	CAV2, MYL7, TLN2, ERBB2, BCAR1, ITGA11, ITGB4, CHAD, VCL, IGF1R, LAMB3, DOCK1, PAK2, BCL2, COMP, COL6A3, PDGFD, PAK1, EGF, COL11A2, RAPGEF1, PRKCA, EGFR, TNXB, FLT1, ACTN4, PIK3CD, MYLK4, ITGA1, PRKCG, FLNB, COL5A1, KDR, LAMA4, ITGA6, LAMA5, FYN, COL1A2, RAP1A, LAMC1, CRK	836	206	6910	1.64509	0.329731	0.0263192	1.8604
KEGG_PATHWAY	hsa04014:Ras signaling pathway	44	1.98288	0.0014569	FGFR2, FGF18, FGF5, TBK1, MRAS, FGF17, FGF11, ARF6, GNG12, FGF12, RASAL2, RASAL1, IGF1R, KRAS, PAK2, TIAM1, RAPGEF5, PDGFD, PAK1, EGF, RASA3, ANGPT2, EXOC2, PRKCA, EGFR, PLD1, FLT1, GRIN1, PIK3CD, PRKCG, FGF20, KDR, GNGT1, RASSF5, PLCE1, KSR2, ETS1, RAP1A, EFNA5, SYNGAP1, IKBKB, CALM2, NGF, PLA2G4D	836	226	6910	1.60922	0.33711	0.0253693	1.91139
KEGG_PATHWAY	hsa05412:Arrhythmogenic right ventricular cardiomyopathy (ARVC)	19	0.856242	0.00152259	TCF7, ACTN4, CACNG8, ITGA11, ITGB4, ITGA1, LMNA, CACNB2, CACNB4, CTNNA1, CACNA2D2, TCF7L2, TCF7L1, CACNA2D4, CTNNA2, DES, ITGA6, RYR2, CACNA1C	836	71	6910	2.21191	0.349294	0.0249595	1.99676
KEGG_PATHWAY	hsa04727:GABAergic synapse	21	0.946372	0.00227571	PRKCA, GABRG2, GABRA1, SLC38A2, GNAO1, ADCY7, GABRB3, SLC6A1, GABRA4, ADCY8, GABRA6, GABRA5, GABBR1, PRKCG, GNG12, SLC32A1, GNGT1, KCNJ6, ADCY9, CACNA1C, HAP1	836	85	6910	2.04208	0.474014	0.0350639	2.97074
KEGG_PATHWAY	hsa05213:Endometrial cancer	15	0.67598	0.00271203	EGFR, TCF7, APC2, ERBB2, PIK3CD, CDH1, CTNNA1, TCF7L2, TCF7L1, CTNNA2, KRAS, CASP9, AXIN2, EGF, APC	836	52	6910	2.38429	0.535052	0.0395053	3.53091
KEGG_PATHWAY	hsa04940:Type I diabetes mellitus	13	0.585849	0.00313752	HLA-DQB1, PRF1, CD86, CD80, CPE, HLA-DRB1, PTPRN2, HLA-C, HLA-B, HLA-DPB1, HLA-DMA, HLA-DQA1, LTA	836	42	6910	2.55838	0.587769	0.0433413	4.0743
KEGG_PATHWAY	hsa05200:Pathways in cancer	65	2.92925	0.00681772	FGF18, FGF5, ADCY7, ADCY8, GNA11, WNT3A, MMP9, FGF17, GNA12, FGF11, FGF12, GLI3, CXCL12, CASP9, SLC2A1, BIRC8, PRKCA, EGFR, PTGER1, WNT10B, CTBP2, RXRB, PIK3CD, FADD, PRKCG, CTNNA1, FGF20, DAPK1, CTNNA2, MDM2, GNAS, LAMC1, WNT9A, DCC, FGFR2, WNT5A, APC2, ERBB2, EGLN3, NFKBIA, CDH1, GNG12, TCF7L2, TCF7L1, ARNT, IGF1R, LAMB3, KRAS, BCL2, EGF, AXIN2, APC, TCF7, VHL, TGFBR2, GNGT1, RASSF5, LAMA4, ADC…	836	393	6910	1.36708	0.854733	0.0877724	8.65753
KEGG_PATHWAY	hsa04512:ECM-receptor interaction	20	0.901307	0.00690086	TNXB, ITGA11, ITGB4, ITGA1, HSPG2, COL5A1, CHAD, SDC1, LAMB3, LAMA4, ITGA6, LAMA5, COMP, COL6A3, COL1A2, GP1BA, AGRN, LAMC1, COL11A2, SV2C	836	87	6910	1.90013	0.858122	0.0849377	8.75869
KEGG_PATHWAY	hsa04151:PI3K-Akt signaling pathway	58	2.61379	0.00766065	FGF18, FGF5, PPP2R5A, FGF17, FGF11, FGF12, CHAD, CASP9, PKN3, ATF6B, PIK3AP1, NOS3, CREB3L3, PDGFD, COL11A2, ANGPT2, PRKCA, EGFR, RBL2, SGK3, PIK3CD, FGF20, RPTOR, CHRM2, COL1A2, MDM2, EFNA5, LAMC1, NGF, FGFR2, CRTC2, PPP2R3A, ITGA11, ITGB4, GNG12, IGF1R, LAMB3, KRAS, BCL2, COMP, PPP2CB, COL6A3, EGF, EPO, FLT1, TNXB, ITGA1, CREB5, COL5A1, KDR, GNGT1, LAMA4, YWHAG, ITGA6, LAMA5, JAK1, IKBKB, F2R	836	345	6910	1.38957	0.885665	0.0899792	9.67839
KEGG_PATHWAY	hsa04672:Intestinal immune network for IgA production	13	0.585849	0.00840799	HLA-DQB1, HLA-DRB1, TNFRSF17, HLA-DMA, CCL28, CXCL12, HLA-DQA1, CCR9, CCL25, CD86, CD80, MADCAM1, HLA-DPB1	836	47	6910	2.28622	0.907549	0.0944489	10.5747
KEGG_PATHWAY	hsa04930:Type II diabetes mellitus	13	0.585849	0.0100126	PRKCZ, IRS2, GCK, HK3, PIK3CD, PKLR, CACNA1G, CACNA1E, PDX1, MAFA, IKBKB, CACNA1C, KCNJ11	836	48	6910	2.23859	0.941445	0.107306	12.4714
KEGG_PATHWAY	hsa05100:Bacterial invasion of epithelial cells	18	0.811176	0.0104986	CAV2, SEPT1, BCAR1, PIK3CD, CDH1, CTNNA1, CD2AP, SEPT11, VCL, CTNNA2, CTTN, DOCK1, ARPC2, CRK, DNM1, SEPT8, SEPT9, ARHGAP10	836	78	6910	1.90743	0.949016	0.108162	13.0383
KEGG_PATHWAY	hsa04066:HIF-1 signaling pathway	21	0.946372	0.0121696	PRKCA, EGFR, TF, FLT1, PFKFB3, VHL, ERBB2, PIK3CD, EGLN3, PRKCG, ARNT, IGF1R, BCL2, HK3, SLC2A1, ENO3, NOS3, EGF, ANGPT2, EPO, ENO1	836	98	6910	1.77119	0.968346	0.120045	14.9624
KEGG_PATHWAY	hsa04921:Oxytocin signaling pathway	30	1.35196	0.0133157	MYL6, ADCY7, ADCY8, PRKAG2, CACNB2, CACNB4, KRAS, NOS3, NFATC2, NFATC3, PRKCA, EGFR, GNAO1, CACNG8, PIK3CD, MYLK4, PRKCG, RCAN1, ITPR3, CACNA2D2, TRPM2, CACNA2D4, KCNJ6, ADCY9, KCNJ9, RYR2, GNAS, CACNA1C, CALM2, PLA2G4D	836	158	6910	1.56941	0.977183	0.126292	16.2591
KEGG_PATHWAY	hsa04915:Estrogen signaling pathway	21	0.946372	0.0135781	EGFR, GNAO1, ADCY7, ADCY8, FKBP5, MMP9, PIK3CD, GABBR1, CREB5, ITPR3, KCNJ6, KRAS, HSPA2, ADCY9, KCNJ9, ATF6B, HBEGF, GNAS, NOS3, CREB3L3, CALM2	836	99	6910	1.7533	0.978832	0.124482	16.5533
KEGG_PATHWAY	hsa05332:Graft-versus-host disease	10	0.450653	0.0138021	HLA-DQB1, PRF1, CD86, HLA-DRB1, CD80, HLA-C, HLA-B, HLA-DPB1, HLA-DMA, HLA-DQA1	836	33	6910	2.50471	0.980145	0.122469	16.8038
KEGG_PATHWAY	hsa04550:Signaling pathways regulating pluripotency of stem cells	27	1.21676	0.0159848	FGFR2, WNT5A, APC2, WNT3A, MEIS1, IGF1R, KRAS, PCGF3, PCGF6, LHX5, AXIN2, APC, WNT10B, SMAD9, JARID2, ESRRB, OTX1, PIK3CD, MYF5, NEUROG1, ISL1, DLX5, JAK1, ID4, WNT9A, BMPR1B, ZFHX3	836	140	6910	1.59407	0.98937	0.136347	19.2084
KEGG_PATHWAY	hsa04974:Protein digestion and absorption	19	0.856242	0.01647	COL18A1, FXYD2, CELA3A, SLC8A1, SLC8A2, SLC38A2, SLC9A3, ELN, SLC7A8, MME, SLC6A19, COL5A1, COL17A1, COL9A2, COL7A1, COL6A3, COL1A2, COL11A2, KCNQ1	836	88	6910	1.78461	0.990751	0.136145	19.7342
KEGG_PATHWAY	hsa04010:MAPK signaling pathway	43	1.93781	0.02138	FGFR2, FGF18, FGF5, MRAS, FGF17, GNA12, FGF11, CACNB2, GNG12, CACNB4, FGF12, PPM1B, MAP3K6, KRAS, HSPA2, MAP3K3, PAK2, PAK1, EGF, NFATC3, PRKCA, EGFR, CACNG8, TGFBR2, CACNA1I, PRKCG, FGF20, CACNA2D2, FLNB, CACNA2D4, DUSP2, RPS6KA2, GADD45G, CACNA1G, CACNA1H, RAP1A, CACNA1E, CACNA1C, IKBKB, CRK, MAP3K12, NGF, PLA2G4D	836	255	6910	1.3938	0.997745	0.168632	24.8793
KEGG_PATHWAY	hsa05414:Dilated cardiomyopathy	18	0.811176	0.0214395	ADCY7, ADCY8, CACNG8, ITGA11, ITGA1, LMNA, ITGB4, CACNB2, CACNB4, CACNA2D2, CACNA2D4, TNNT2, DES, ITGA6, ADCY9, RYR2, GNAS, CACNA1C	836	84	6910	1.77119	0.997783	0.164526	24.9397
KEGG_PATHWAY	hsa04725:Cholinergic synapse	22	0.991438	0.0235288	PRKCA, GNAO1, ADCY7, ADCY8, GNA11, PIK3CD, PRKCG, CREB5, GNG12, ITPR3, GNGT1, KCNQ4, KCNJ6, KRAS, ADCY9, CHRM2, FYN, BCL2, CREB3L3, KCNQ2, CACNA1C, KCNQ1	836	111	6910	1.63822	0.998787	0.174562	27.0335
KEGG_PATHWAY	hsa04261:Adrenergic signaling in cardiomyocytes	27	1.21676	0.0262678	FXYD2, PPP2R3A, ADCY7, PPP2R5A, ADCY8, CACNB2, CACNB4, ATP2B4, BCL2, PPP2CB, ATF6B, KCNE1, CREB3L3, KCNQ1, PRKCA, CACNG8, PIK3CD, CREB5, CACNA2D2, CACNA2D4, TNNT2, ADCY9, RYR2, GNAS, CACNA1C, CALM2, SLC9A1	836	146	6910	1.52856	0.999451	0.188211	29.6967
KEGG_PATHWAY	hsa00010:Glycolysis / Gluconeogenesis	15	0.67598	0.0270948	MINPP1, LDHA, ADH1C, PFKP, ALDH3B2, ALDH3A1, GAPDHS, ALDH7A1, ACSS1, GCK, HK3, ADH4, PKLR, ENO3, ENO1	836	67	6910	1.8505	0.999568	0.188893	30.483
KEGG_PATHWAY	hsa05330:Allograft rejection	10	0.450653	0.028714	HLA-DQB1, PRF1, CD86, HLA-DRB1, CD80, HLA-C, HLA-B, HLA-DPB1, HLA-DMA, HLA-DQA1	836	37	6910	2.23393	0.99973	0.194432	31.999
KEGG_PATHWAY	hsa05215:Prostate cancer	18	0.811176	0.0325403	FGFR2, EGFR, TCF7, ERBB2, PIK3CD, NFKBIA, CREB5, TCF7L2, TCF7L1, IGF1R, KRAS, CASP9, BCL2, MDM2, CREB3L3, PDGFD, IKBKB, EGF	836	88	6910	1.69068	0.999911	0.212746	35.4607
KEGG_PATHWAY	hsa04540:Gap junction	18	0.811176	0.0325403	PRKCA, EGFR, ADCY7, ADCY8, DRD2, GNA11, PRKCG, ITPR3, PRKG1, TJP1, TUBB, KRAS, CSNK1D, ADCY9, GNAS, TUBA3E, PDGFD, EGF	836	88	6910	1.69068	0.999911	0.212746	35.4607
KEGG_PATHWAY	hsa05416:Viral myocarditis	13	0.585849	0.0370105	HLA-DQB1, PRF1, ITGAL, HLA-DRB1, HLA-C, HLA-B, HLA-DMA, HLA-DQA1, CD86, CD80, CASP9, FYN, HLA-DPB1	836	57	6910	1.88513	0.999976	0.233465	39.2984
KEGG_PATHWAY	hsa04320:Dorso-ventral axis formation	8	0.360523	0.0371804	EGFR, FMN2, KRAS, ETS1, NOTCH4, PIWIL2, CPEB1, ETV6	836	27	6910	2.44905	0.999977	0.229414	39.4399
KEGG_PATHWAY	hsa04918:Thyroid hormone synthesis	15	0.67598	0.0381266	PRKCA, FXYD2, ADCY7, ADCY9, ADCY8, GPX5, ATF6B, TPO, PRKCG, CREB5, GNAS, CREB3L3, PDIA4, LRP2, ITPR3	836	70	6910	1.77119	0.999983	0.22972	40.223
KEGG_PATHWAY	hsa04144:Endocytosis	42	1.89274	0.0383634	FGFR2, RAB7A, PRKCZ, CAV2, PARD3, ERBB4, STAM2, ASAP2, ARF6, VPS37C, ASAP3, AMPH, IGF1R, SMAP2, PIP5KL1, SMAP1, HSPA2, ARPC2, GIT2, WIPF1, EGF, AGAP3, EGFR, PLD1, FLT1, TGFBR2, RUFY1, PSD4, HLA-C, HLA-B, KDR, ACAP3, AP2A1, ACAP1, MDM2, SNX32, SMURF1, VPS28, ARAP2, VPS26A, DNM1, F2R	836	258	6910	1.34555	0.999984	0.22628	40.4175
KEGG_PATHWAY	hsa05033:Nicotine addiction	10	0.450653	0.0455295	SLC32A1, SLC17A8, GABRG2, GABRA1, GABRB3, GABRA4, GRIA1, GABRA6, GRIN1, GABRA5	836	40	6910	2.06639	0.999998	0.258184	46.0341
KEGG_PATHWAY	hsa05031:Amphetamine addiction	14	0.630915	0.0497464	PRKCA, DDC, STX1A, SLC6A3, GRIN1, PRKCG, CREB5, FOSB, GRIA1, ATF6B, GNAS, CREB3L3, CACNA1C, CALM2	836	66	6910	1.7533	0.999999	0.27368	49.1062
KEGG_PATHWAY	hsa04972:Pancreatic secretion	18	0.811176	0.0517555	PRKCA, FXYD2, CCKAR, CELA3A, ADCY7, ADCY8, PRKCG, ITPR3, TPCN2, SCTR, ATP2B4, ADCY9, ATP2A3, RYR2, RAP1A, GNAS, KCNQ1, SLC9A1	836	93	6910	1.59978	1	0.278042	50.5123
KEGG_PATHWAY	hsa04730:Long-term depression	13	0.585849	0.0524422	PRKCA, GNAO1, GNA11, GNA12, PRKCG, ITPR3, PRKG1, IGF1R, KRAS, GRIA1, PPP2CB, GNAS, PLA2G4D	836	60	6910	1.79087	1	0.276174	50.9846
KEGG_PATHWAY	hsa04022:cGMP-PKG signaling pathway	28	1.26183	0.0644798	FXYD2, ADORA3, ADCY7, ADCY8, GNA11, GNA12, PDE3B, CNGB1, PRKG1, KCNMB2, ATP2B4, ATF6B, NOS3, CREB3L3, NFATC2, NFATC3, SLC8A1, IRS2, SLC8A2, PIK3CD, MYLK4, CREB5, ITPR3, PDE2A, ADCY9, ATP2A3, CACNA1C, CALM2	836	166	6910	1.39419	1	0.324015	58.6158
KEGG_PATHWAY	hsa04976:Bile secretion	14	0.630915	0.0672893	FXYD2, ADCY7, ADCY8, SLC9A3, EPHX1, SCTR, ADCY9, SLCO1B1, SLC2A1, ABCC3, ABCC4, GNAS, ABCC2, SLC9A1	836	69	6910	1.67707	1	0.330284	60.231
KEGG_PATHWAY	hsa05166:HTLV-I infection	40	1.80261	0.0728596	HLA-DQB1, WNT5A, CRTC2, ITGAL, NRP1, ADCY7, HLA-DRB1, APC2, TLN2, ADCY8, MRAS, WNT3A, NFKBIA, PTTG1, CALR, HLA-DMA, KRAS, MAP3K3, SLC2A1, HLA-DPB1, NFATC2, NFATC3, LTA, APC, WNT10B, CD3G, RAN, PIK3CD, TGFBR2, HLA-C, HLA-B, HLA-DQA1, MSX1, ATF3, ADCY9, ETS1, JAK1, WNT9A, IKBKB, TP53INP1	836	256	6910	1.29149	1	0.34732	63.2626
KEGG_PATHWAY	hsa05218:Melanoma	14	0.630915	0.081003	EGFR, IGF1R, FGF5, FGF18, KRAS, FGF17, PIK3CD, FGF11, MDM2, CDH1, FGF12, PDGFD, FGF20, EGF	836	71	6910	1.62983	1	0.373172	67.3116
KEGG_PATHWAY	hsa05410:Hypertrophic cardiomyopathy (HCM)	15	0.67598	0.0823498	CACNG8, PRKAG2, ITGA11, ITGA1, LMNA, ITGB4, CACNB2, CACNB4, CACNA2D2, CACNA2D4, TNNT2, DES, ITGA6, RYR2, CACNA1C	836	78	6910	1.58953	1	0.372526	67.9401
KEGG_PATHWAY	hsa04950:Maturity onset diabetes of the young	7	0.315457	0.0850528	HHEX, FOXA2, GCK, PKLR, PDX1, MAFA, NR5A2	836	26	6910	2.22534	1	0.376843	69.1678
KEGG_PATHWAY	hsa04728:Dopaminergic synapse	22	0.991438	0.0879736	PRKCA, DDC, PPP2R3A, GNAO1, PPP2R5A, DRD2, SLC6A3, PRKCG, CREB5, GNG12, ITPR3, GNGT1, KCNJ6, KCNJ9, GRIA1, PPP2CB, ATF6B, GNAS, CREB3L3, CACNA1C, CLOCK, CALM2	836	128	6910	1.42064	1	0.38177	70.4455
KEGG_PATHWAY	hsa05320:Autoimmune thyroid disease	11	0.495719	0.0901772	HLA-DQB1, PRF1, CD86, HLA-DRB1, CD80, TPO, HLA-C, HLA-B, HLA-DPB1, HLA-DMA, HLA-DQA1	836	52	6910	1.74848	1	0.384029	71.3769
KEGG_PATHWAY	hsa04916:Melanogenesis	18	0.811176	0.0902757	PRKCA, WNT5A, WNT10B, TCF7, GNAO1, ADCY7, ADCY8, WNT3A, PRKCG, POMC, TCF7L2, TCF7L1, KRAS, ADCY9, GNAS, WNT9A, CREB3L3, CALM2	836	100	6910	1.4878	1	0.379014	71.4179
KEGG_PATHWAY	hsa04971:Gastric acid secretion	14	0.630915	0.0963748	PRKCA, ADCY7, ADCY9, ATP4A, ADCY8, MYLK4, PRKCG, GNAS, KCNJ10, ITPR3, KCNQ1, KCNK2, CALM2, SLC9A1	836	73	6910	1.58517	1	0.394299	73.8529

## Sheet: Supplementary Table S4
Supplementary Table S4：Functional Annotation Results for DMPs (Top-1000) filtered by sdpersonal(beta)>0.05 and FDR<0.05
Category	Term	Count	%	PValue	Genes	List Total	Pop Hits	Pop Total	Fold Enrichment	Bonferroni	Benjamini	FDR
KEGG_PATHWAY	hsa04724:Glutamatergic synapse	13	1.65184	0.00212719	PLD1, GNAO1, GNAI1, GRIK3, GRIK4, SHANK2, SHANK3, PRKACG, SLC1A2, GRM7, GRM6, DLG4, GNAS	281	114	6910	2.80421	0.395015	0.395015	2.70404
KEGG_PATHWAY	hsa04390:Hippo signaling pathway	15	1.90597	0.00312477	BMP4, PRKCZ, TEAD1, SMAD3, WWTR1, LATS2, FZD7, TP73, RASSF1, DLG4, PARD6G, YAP1, FGF1, BMP7, BMP6	281	151	6910	2.44279	0.522218	0.308782	3.94877
KEGG_PATHWAY	hsa05030:Cocaine addiction	8	1.01652	0.00331522	PRKACG, BDNF, GNAI1, SLC6A3, ATF6B, DLG4, GNAS, FOSB	281	49	6910	4.01482	0.543283	0.229897	4.18473
KEGG_PATHWAY	hsa04024:cAMP signaling pathway	17	2.1601	0.00637888	FXYD2, HCN2, PLD1, GNAI1, CREBBP, PIK3CD, PDE4D, MAPK10, VAV2, CNGA3, PRKACG, AKT1, BDNF, PDE4A, GIPR, GNAS, NFATC1	281	198	6910	2.11133	0.779142	0.314467	7.90772
KEGG_PATHWAY	hsa04144:Endocytosis	20	2.5413	0.00825756	PRKCZ, CAV2, PLD1, FLT1, CAPZA2, RUFY1, SNX1, SMAD3, HLA-C, CYTH3, IGF1R, RAB11FIP2, DAB2, ARRB2, PSD, DNAJC6, PARD6G, GRK5, AGAP1, AGAP3	281	258	6910	1.90626	0.858701	0.323873	10.1242
KEGG_PATHWAY	hsa04974:Protein digestion and absorption	10	1.27065	0.00895921	FXYD2, COL4A2, SLC8A1, COL9A3, PRSS3, COL1A2, COL11A2, COL24A1, KCNQ1, DPP4	281	88	6910	2.7944	0.880436	0.298114	10.9394
KEGG_PATHWAY	hsa04015:Rap1 signaling pathway	17	2.1601	0.0109144	PRKCZ, FLT1, GNAO1, MAGI2, GNAI1, EFNA2, PIK3CD, FGF11, RGS14, AKT1, PRKD1, IGF1R, PFN3, GNAS, PARD6G, FGF1, RAPGEF1	281	210	6910	1.99068	0.924977	0.309262	13.1749
KEGG_PATHWAY	hsa04550:Signaling pathways regulating pluripotency of stem cells	13	1.65184	0.0110677	BMP4, SETDB1, NANOG, SMAD9, JARID2, PIK3CD, SMAD3, FZD7, AKT1, LIF, IGF1R, PCGF3, JAK1	281	140	6910	2.28343	0.927672	0.279866	13.348
KEGG_PATHWAY	hsa04931:Insulin resistance	11	1.39771	0.0118512	AKT1, PRKCZ, RPS6KA2, PIK3CD, GFPT2, MLXIPL, TBC1D4, SLC27A6, MAPK10, IRS1, PTPN11	281	108	6910	2.50461	0.940011	0.268473	14.2276
KEGG_PATHWAY	hsa04330:Notch signaling pathway	7	0.889454	0.012308	CTBP2, NOTCH4, CREBBP, MAML2, MAML3, RBPJ, LFNG	281	48	6910	3.58615	0.946212	0.253433	14.7366
KEGG_PATHWAY	hsa05321:Inflammatory bowel disease (IBD)	8	1.01652	0.0143406	IL18RAP, IL23A, HLA-DRB1, IL18, TBX21, SMAD3, HLA-DPB1, NFATC1	281	64	6910	3.07384	0.966922	0.266479	16.9681
KEGG_PATHWAY	hsa04261:Adrenergic signaling in cardiomyocytes	13	1.65184	0.0150949	PRKACG, AKT1, FXYD2, GNAI1, PPP2R5A, ATF6B, PIK3CD, CACNB2, GNAS, CACNB4, KCNQ1, SCN5A, CACNA2D4	281	146	6910	2.18959	0.972389	0.258537	17.7823
KEGG_PATHWAY	hsa05032:Morphine addiction	9	1.14358	0.0305903	PRKACG, GNAO1, ARRB2, GNAI1, PDE7A, PDE4A, GNAS, PDE4D, GRK5	281	91	6910	2.43205	0.999346	0.431072	32.964
KEGG_PATHWAY	hsa04611:Platelet activation	11	1.39771	0.0377223	PRKACG, AKT1, PRKCZ, GP6, GNAI1, PIK3CD, COL1A2, GNAS, FCGR2A, COL11A2, COL24A1	281	130	6910	2.08076	0.999885	0.47701	39.0429
KEGG_PATHWAY	hsa04380:Osteoclast differentiation	11	1.39771	0.0394415	AKT1, GAB2, PIK3CD, OSCAR, FHL2, JAK1, FCGR2A, MAPK10, FOSB, MAP3K14, NFATC1	281	131	6910	2.06487	0.999925	0.469065	40.4301
KEGG_PATHWAY	hsa04510:Focal adhesion	15	1.90597	0.0394659	CAV2, COL4A2, TNXB, FLT1, PIK3CD, MYL10, MAPK10, VAV2, AKT1, IGF1R, DOCK1, COL1A2, COL11A2, COL24A1, RAPGEF1	281	206	6910	1.79059	0.999925	0.447842	40.4496
KEGG_PATHWAY	hsa05212:Pancreatic cancer	7	0.889454	0.0470436	AKT1, PIK3CD, BRCA2, SMAD3, JAK1, CDK6, MAPK10	281	65	6910	2.64823	0.999988	0.487747	46.222
KEGG_PATHWAY	hsa04666:Fc gamma R-mediated phagocytosis	8	1.01652	0.0531665	AKT1, PTPRC, MYO10, PLD1, GAB2, PIK3CD, FCGR2A, VAV2	281	84	6910	2.34198	0.999997	0.511437	50.5043
KEGG_PATHWAY	hsa04350:TGF-beta signaling pathway	8	1.01652	0.0531665	BMP4, SMAD9, LTBP1, LEFTY2, CREBBP, SMAD3, BMP7, BMP6	281	84	6910	2.34198	0.999997	0.511437	50.5043
KEGG_PATHWAY	hsa04071:Sphingolipid signaling pathway	10	1.27065	0.0540154	AKT1, PRKCZ, PLD1, ADORA3, GAB2, SPTLC2, GNAI1, PPP2R5A, PIK3CD, MAPK10	281	120	6910	2.04923	0.999998	0.498288	51.0725
KEGG_PATHWAY	hsa04914:Progesterone-mediated oocyte maturation	8	1.01652	0.0620332	PRKACG, AKT1, IGF1R, MAD1L1, GNAI1, RPS6KA2, PIK3CD, MAPK10	281	87	6910	2.26122	1	0.530309	56.1503
KEGG_PATHWAY	hsa05220:Chronic myeloid leukemia	7	0.889454	0.070686	AKT1, CTBP2, GAB2, PIK3CD, CDK6, RUNX1, PTPN11	281	72	6910	2.39077	1	0.56126	61.0819
KEGG_PATHWAY	hsa04360:Axon guidance	10	1.27065	0.0720073	SEMA5B, NGEF, EPHA4, ABLIM2, GNAI1, EFNA2, UNC5D, EPHB3, NTN1, SLIT3	281	127	6910	1.93628	1	0.551418	61.7882
KEGG_PATHWAY	hsa05200:Pathways in cancer	23	2.92249	0.0746944	BMP4, COL4A2, CTBP2, GNAI1, CREBBP, PIK3CD, FGF11, BIRC7, SMAD3, BRCA2, CDK6, MAPK10, FZD7, ARHGEF11, PRKACG, AKT1, IGF1R, RASSF1, JAK1, GNAS, FAS, FGF1, RUNX1	281	393	6910	1.43915	1	0.549124	63.1883
KEGG_PATHWAY	hsa04923:Regulation of lipolysis in adipocytes	6	0.762389	0.0752701	PRKACG, AKT1, GNAI1, PIK3CD, GNAS, IRS1	281	56	6910	2.63472	1	0.536752	63.4821
KEGG_PATHWAY	hsa04940:Type I diabetes mellitus	5	0.635324	0.0887992	HLA-DRB1, PTPRN2, HLA-C, FAS, HLA-DPB1	281	42	6910	2.92747	1	0.584322	69.793
KEGG_PATHWAY	hsa04919:Thyroid hormone signaling pathway	9	1.14358	0.0906659	PRKACG, AKT1, FXYD2, MED16, PIK3CD, NOTCH4, CREBBP, TBC1D4, MED1	281	114	6910	1.94137	1	0.577977	70.58

## Sheet: Supplementary Table S5
Supplementary Table S5：Functional Annotation Results for DMPs (Top-2000) filtered by sdpersonal(beta)>0.05 and FDR<0.05
Category	Term	Count	%	PValue	Genes	List Total	Pop Hits	Pop Total	Fold Enrichment	Bonferroni	Benjamini	FDR
KEGG_PATHWAY	hsa04024:cAMP signaling pathway	31	2.16783	0.000142046	FXYD2, GNAI1, PRKACG, AKT1, BDNF, ATP2B4, PDE4A, RAPGEF4, CAMK2B, NFATC1, HCN2, PLD1, ROCK2, CREBBP, PIK3CD, GRIN1, CREB5, PDE4D, PDE4C, MAPK10, VAV2, TNNI3, CNGA3, AMH, SSTR1, GRIA1, GIPR, ABCC4, GNAS, CACNA1D, CALM1	518	198	6910	2.08855	0.0368084	0.0368084	0.185953
KEGG_PATHWAY	hsa04261:Adrenergic signaling in cardiomyocytes	25	1.74825	0.000186912	FXYD2, PPP2R3A, PPP2R5A, GNAI1, CREM, CACNB2, CACNB4, AKT1, PRKACG, ATP2B4, ATF6B, CAMK2B, RAPGEF4, PPP2R2B, SCN5A, KCNQ1, ACTC1, PIK3CD, CREB5, TNNI3, CACNA2D4, PPP2R5E, GNAS, CACNA1D, CALM1	518	146	6910	2.28421	0.0481514	0.0243727	0.24462
KEGG_PATHWAY	hsa04390:Hippo signaling pathway	25	1.74825	0.000315662	PRKCZ, LATS2, TCF7L1, DLG4, YAP1, PPP2R2B, FGF1, DLG2, BMP4, TCF7, SMAD3, TEAD1, WWTR1, FZD7, TP73, FZD6, AMH, ID2, RASSF1, WNT9B, WNT11, PARD6G, BMPR1B, BMP7, BMP6	518	151	6910	2.20857	0.0799691	0.0274003	0.4128
KEGG_PATHWAY	hsa04724:Glutamatergic synapse	20	1.3986	0.000719881	PLD1, DLGAP1, GNAO1, GNAI1, GRIK3, GRIK4, GRIN1, PRKCG, SHANK2, SHANK3, PRKACG, SLC17A8, SLC1A2, GRIA1, GRM7, GRM6, DLG4, PPP3CC, GNAS, CACNA1D	518	114	6910	2.34031	0.173138	0.0464174	0.93911
KEGG_PATHWAY	hsa04144:Endocytosis	35	2.44755	0.000773278	FGFR2, PRKCZ, CAV2, CAPZA2, ASAP2, SNX1, VPS37B, CYTH3, SRC, IGF1R, DAB2, DNAJC6, AGAP1, AGAP3, IQSEC1, PLD1, FLT1, CBL, RUFY1, PSD3, SMAD3, HLA-C, RAB31, RAB11FIP2, AP2A2, PSD, ARRB2, NEDD4, RAB35, PDGFRA, PARD6G, GRK5, BIN1, VPS26A, ARAP1	518	258	6910	1.80966	0.184721	0.040022	1.00844
KEGG_PATHWAY	hsa04550:Signaling pathways regulating pluripotency of stem cells	22	1.53846	0.001578	BMP4, SETDB1, FGFR2, NANOG, SMAD9, JARID2, PIK3CD, SMAD3, REST, POU5F1B, FZD7, FZD6, AKT1, LIF, IGF1R, PCGF3, ID2, WNT9B, JAK1, WNT11, BMPR1B, KLF4	518	140	6910	2.09625	0.340927	0.0671276	2.04791
KEGG_PATHWAY	hsa04330:Notch signaling pathway	11	0.769231	0.00246376	NOTCH1, CTBP1, CTBP2, DTX1, NOTCH4, CREBBP, MAML2, MAML3, RBPJ, LFNG, NCOR2	518	48	6910	3.05703	0.478598	0.0888371	3.18039
KEGG_PATHWAY	hsa05031:Amphetamine addiction	13	0.909091	0.00319786	PRKACG, GRIA1, SLC6A3, GRIN1, ATF6B, PPP3CC, CREB5, PRKCG, CAMK2B, GNAS, FOSB, CACNA1D, CALM1	518	66	6910	2.62753	0.570695	0.100304	4.1098
KEGG_PATHWAY	hsa04015:Rap1 signaling pathway	28	1.95804	0.00372875	FGFR2, PRKCZ, FGF9, GNAI1, FGF17, EFNA2, FGF11, SRC, AKT1, IGF1R, PFN3, RAPGEF4, FGF1, ANGPT2, RAPGEF1, GNAO1, FLT1, MAGI2, GRIN1, PIK3CD, PRKCG, RGS14, PRKD1, PDGFRA, GNAS, PARD6G, CALM1, ITGA2B	518	210	6910	1.77864	0.62702	0.103791	4.77679
KEGG_PATHWAY	hsa04911:Insulin secretion	15	1.04895	0.00390566	PRKACG, TRPM4, FXYD2, KCNN1, GCK, KCNN3, GNA11, ATF6B, RAPGEF4, PRKCG, CREB5, CAMK2B, GNAS, PDX1, CACNA1D	518	85	6910	2.35408	0.644103	0.0981538	4.99809
KEGG_PATHWAY	hsa04728:Dopaminergic synapse	19	1.32867	0.00664609	GNAO1, PPP2R3A, PPP2R5A, GNAI1, SLC6A3, PRKCG, CREB5, MAPK10, PRKACG, AKT1, GRIA1, ATF6B, PPP3CC, GNAS, CAMK2B, PPP2R5E, PPP2R2B, CACNA1D, CALM1	518	128	6910	1.98012	0.828028	0.147889	8.36616
KEGG_PATHWAY	hsa05030:Cocaine addiction	10	0.699301	0.00947691	PRKACG, BDNF, GNAI1, SLC6A3, GRIN1, ATF6B, DLG4, CREB5, GNAS, FOSB	518	49	6910	2.7224	0.919043	0.188999	11.7292
KEGG_PATHWAY	hsa05200:Pathways in cancer	43	3.00699	0.0109798	FGFR2, GNAI1, FGF9, GNA11, FGF17, FGF11, TCF7L1, PRKACG, AKT1, IGF1R, FAS, NOS2, RUNX1, FGF1, BMP4, COL4A2, TCF7, CTBP1, CTBP2, ROCK2, RXRA, CREBBP, PIK3CD, CBL, BIRC7, BRCA2, SMAD3, PRKCG, CDK6, MAPK10, STAT1, CDK2, FZD7, DAPK1, ARHGEF11, FZD6, RASSF1, PDGFRA, WNT9B, JAK1, GNAS, WNT11, ITGA2B	518	393	6910	1.45957	0.94578	0.200851	13.468
KEGG_PATHWAY	hsa04360:Axon guidance	18	1.25874	0.0132186	NGEF, ABLIM2, NRP1, ROCK2, GNAI1, PLXNB2, EFNA2, EPHB3, NTN1, SLIT3, EPHA4, SEMA5B, UNC5A, SEMA3E, PPP3CC, SEMA3C, UNC5D, ROBO3	518	127	6910	1.89068	0.970192	0.221921	15.9996
KEGG_PATHWAY	hsa04974:Protein digestion and absorption	14	0.979021	0.0132285	FXYD2, COL4A2, SLC8A1, SLC8A2, SLC9A3, COL9A3, PRSS3, COL1A2, COL6A1, COL1A1, COL11A2, COL24A1, KCNQ1, DPP4	518	88	6910	2.12224	0.970271	0.208935	16.0106
KEGG_PATHWAY	hsa04921:Oxytocin signaling pathway	21	1.46853	0.0137238	GNAO1, ROCK2, GNAI1, PIK3CD, PRKAG2, CACNB2, PRKCG, CACNB4, TRPM2, CAMKK1, SRC, CACNA2D4, PRKACG, RYR1, PPP3CC, GNAS, CAMK2B, MAPK7, CACNA1D, CALM1, NFATC1	518	158	6910	1.77301	0.973961	0.203884	16.5613
KEGG_PATHWAY	hsa04310:Wnt signaling pathway	19	1.32867	0.0141369	CTBP1, TCF7, CTBP2, ROCK2, CREBBP, PRKCG, MAPK10, FZD7, TCF7L1, FZD6, PRKACG, SFRP1, PRICKLE1, PRICKLE2, WNT9B, PPP3CC, CAMK2B, WNT11, NFATC1	518	138	6910	1.83663	0.976688	0.198367	17.0181
KEGG_PATHWAY	hsa04151:PI3K-Akt signaling pathway	38	2.65734	0.0156302	FGFR2, PHLPP1, PPP2R3A, MCL1, PPP2R5A, FGF9, FGF17, EFNA2, FGF11, AKT1, IGF1R, ATF6B, COL6A1, COL11A2, FGF1, PPP2R2B, ANGPT2, COL4A2, TNXB, FLT1, RXRA, PIK3CD, CREB5, CDK6, IRS1, RPTOR, BRCA1, CDK2, DDIT4, GH2, COL1A2, PDGFRA, JAK1, PPP2R5E, COL1A1, THEM4, COL24A1, ITGA2B	518	345	6910	1.46931	0.984376	0.206303	18.6499
KEGG_PATHWAY	hsa04925:Aldosterone synthesis and secretion	13	0.909091	0.0165762	PRKACG, PRKD1, KCNK9, GNA11, ATF6B, NR4A2, CREB5, PRKCG, CAMK2B, GNAS, CACNA1D, DAGLB, CALM1	518	81	6910	2.14095	0.987879	0.207253	19.6683
KEGG_PATHWAY	hsa04930:Type II diabetes mellitus	9	0.629371	0.0245695	PRKCZ, IRS2, GCK, PIK3CD, HK1, PDX1, MAPK10, CACNA1D, IRS1	518	48	6910	2.50121	0.998594	0.279902	27.8149
KEGG_PATHWAY	hsa04071:Sphingolipid signaling pathway	16	1.11888	0.0334181	PRKCZ, PLD1, PPP2R3A, ADORA3, SGMS2, SPTLC2, ROCK2, PPP2R5A, GNAI1, PIK3CD, PRKCG, MAPK10, AKT1, GAB2, PPP2R5E, PPP2R2B	518	120	6910	1.77864	0.999873	0.347728	35.9391
KEGG_PATHWAY	hsa04916:Melanogenesis	14	0.979021	0.0347296	TCF7, GNAO1, GNAI1, CREBBP, PRKCG, FZD7, TCF7L1, FZD6, PRKACG, WNT9B, WNT11, GNAS, CAMK2B, CALM1	518	100	6910	1.86757	0.999911	0.345684	37.0687
KEGG_PATHWAY	hsa05032:Morphine addiction	13	0.909091	0.0377157	GNAO1, GABRB3, GNAI1, GABRB1, PDE4D, PRKCG, PDE4C, PRKACG, ARRB2, PDE7A, PDE4A, GNAS, GRK5	518	91	6910	1.90568	0.999961	0.356791	39.5722
KEGG_PATHWAY	hsa05161:Hepatitis B	18	1.25874	0.0421389	EGR2, CREBBP, PIK3CD, HSPG2, PRKCG, CDK6, CREB5, MAPK10, STAT1, CDK2, SRC, AKT1, IRF7, ATF6B, JAK1, FAS, APAF1, NFATC1	518	145	6910	1.65597	0.999988	0.37723	43.112
KEGG_PATHWAY	hsa04666:Fc gamma R-mediated phagocytosis	12	0.839161	0.047441	AKT1, PTPRC, MYO10, PLD1, DOCK2, GAB2, PIK3CD, ASAP2, PRKCG, FCGR2A, VAV2, BIN1	518	84	6910	1.90568	0.999997	0.401453	47.1024
KEGG_PATHWAY	hsa04350:TGF-beta signaling pathway	12	0.839161	0.047441	BMP4, AMH, SMAD9, LTBP1, ID2, LEFTY2, CREBBP, SMAD3, BMPR1B, BMP7, PITX2, BMP6	518	84	6910	1.90568	0.999997	0.401453	47.1024
KEGG_PATHWAY	hsa05146:Amoebiasis	14	0.979021	0.0518927	PRKACG, SERPINB9, COL4A2, SERPINB6, GNA11, PIK3CD, COL1A2, PRKCG, GNAS, ACTN3, COL1A1, NOS2, COL11A2, COL24A1	518	106	6910	1.76186	0.999999	0.417877	50.2514
KEGG_PATHWAY	hsa04510:Focal adhesion	23	1.60839	0.056195	CAV2, COL4A2, FLT1, TNXB, ROCK2, PIK3CD, PRKCG, MYL10, ACTN3, MAPK10, VAV2, SRC, AKT1, IGF1R, DOCK1, COL1A2, PDGFRA, COL6A1, COL1A1, COL24A1, COL11A2, RAPGEF1, ITGA2B	518	206	6910	1.48939	1	0.431927	53.1294
KEGG_PATHWAY	hsa04931:Insulin resistance	14	0.979021	0.0587178	PRKCZ, IRS2, PIK3CD, PRKAG2, MLXIPL, CREB5, MAPK10, IRS1, PTPN11, AKT1, RPS6KA2, GFPT2, SLC27A6, TBC1D4	518	108	6910	1.72923	1	0.434782	54.7446
KEGG_PATHWAY	hsa04540:Gap junction	12	0.839161	0.0627129	PRKACG, TUBB, GNAI1, GNA11, PDGFRA, TUBAL3, PRKCG, GNAS, MAPK7, TUBB8, SRC, HTR2A	518	88	6910	1.81906	1	0.445446	57.1976
KEGG_PATHWAY	hsa04022:cGMP-PKG signaling pathway	19	1.32867	0.0700761	FXYD2, SLC8A1, IRS2, SLC8A2, ADORA3, ROCK2, GNAI1, GNA11, PIK3CD, CREB5, IRS1, AKT1, ATP2B4, ATP2A3, ATF6B, PPP3CC, CACNA1D, CALM1, NFATC1	518	166	6910	1.52684	1	0.472361	61.3998
KEGG_PATHWAY	hsa04020:Calcium signaling pathway	20	1.3986	0.0757641	SLC8A1, SLC8A2, TACR3, GNA11, GRIN1, PRKCG, ITPKB, PRKACG, HRH1, ATP2B4, ATP2A3, RYR1, PDGFRA, PPP3CC, GNAS, CAMK2B, NOS2, CACNA1D, HTR2A, CALM1	518	179	6910	1.49048	1	0.488787	64.3813
KEGG_PATHWAY	hsa04919:Thyroid hormone signaling pathway	14	0.979021	0.082721	FXYD2, RXRA, PIK3CD, CREBBP, PRKCG, STAT1, SRC, AKT1, PRKACG, NOTCH1, MED16, NOTCH4, TBC1D4, MED1	518	114	6910	1.63822	1	0.509502	67.7386
KEGG_PATHWAY	hsa04910:Insulin signaling pathway	16	1.11888	0.0909133	PRKCZ, IRS2, PRKAG2, PIK3CD, CBL, MKNK2, HK1, MAPK10, IRS1, RPTOR, PRKACG, AKT1, GCK, PRKAR1B, RAPGEF1, CALM1	518	138	6910	1.54664	1	0.53351	71.3163
KEGG_PATHWAY	hsa04010:MAPK signaling pathway	26	1.81818	0.0975047	FGFR2, FGF9, FGF17, MKNK2, FGF11, CACNB2, CACNB4, AKT1, PRKACG, BDNF, PPP3CC, FAS, FGF1, NFATC1, PRKCG, MAPK10, CACNA2D4, MAP4K4, DUSP3, ARRB2, RPS6KA2, PDGFRA, MAPK7, MAP3K14, CACNA1D, DUSP6	518	255	6910	1.36013	1	0.549138	73.9248

## Sheet: Supplementary Table S6
Supplementary Table S6：Functional Annotation Results for DMPs (Top-3000) filtered by sdpersonal(beta)>0.05 and FDR<0.05
Category	Term	Count	%	PValue	Genes	List Total	Pop Hits	Pop Total	Fold Enrichment	Bonferroni	Benjamini	FDR
KEGG_PATHWAY	hsa04144:Endocytosis	50	2.53936	2.6601e-05	RAB5B, RAB5C, CHMP4B, CAPZA2, TGFB3, CXCR1, VPS37B, PIP5K1A, DAB2, GIT2, DNAJC6, AGAP1, AGAP3, PLD1, PSD3, HLA-A, HLA-C, RAB11FIP4, RAB11FIP2, ARRB2, PSD, PDGFRA, BIN1, VPS26A, FGFR2, PRKCZ, CAV2, ASAP2, SNX1, CYTH2, CYTH3, ARFGEF2, CAPZB, SRC, IGF1R, EGF, IQSEC1, FLT1, CBL, RUFY1, SMAD3, AP2A2, RAB31, NEDD4, RAB35, GRK5, PARD6G, ARAP1, DNM2, F2R	731	258	6910	1.83194	0.00731509	0.00731509	0.035089
KEGG_PATHWAY	hsa05200:Pathways in cancer	68	3.45353	3.75786e-05	ADCY3, HSP90AB1, FGF9, GNA11, FGF17, GNA12, PPARG, ARNT2, TGFB3, FGF11, FGF12, PTEN, PRKACG, AKT1, SLC2A1, FAS, NOS2, FGF1, GNG4, CTBP1, CTBP2, ROCK2, RXRA, PIK3CD, PRKCG, FGF22, CDK6, ARHGEF12, CTNNA3, CDK2, DAPK1, CTNNA2, ARHGEF11, LAMC3, PDGFRA, WNT9B, GNAS, WNT11, LAMC1, ITGA2B, FGFR2, GNAI1, TCF7L1, IGF1R, LAMB2, RUNX1, EGF, TRAF3, AXIN1, PIK3R2, BMP4, COL4A2, TCF7, COL4A1, VHL, CREBBP, CBL,…	731	393	6910	1.6356	0.0103183	0.00517252	0.0495661
KEGG_PATHWAY	hsa04151:PI3K-Akt signaling pathway	58	2.94566	0.000338372	HSP90AB1, PPP2R5A, FGF9, FGF17, EFNA2, FGF11, FGF12, PTEN, AKT1, ATF6B, ANGPT1, NOS3, COL11A2, GNG4, FGF1, ANGPT2, RXRA, PIK3CD, FGF22, CDK6, IRS1, RPTOR, CDK2, DDIT4, OSM, CHRM2, LAMC3, COL1A2, PDGFRA, PPP2R5E, COL1A1, LAMC1, THEM4, COL24A1, ITGA2B, FGFR2, PHLPP1, PPP2R3A, MCL1, ITGB5, IGF1R, LAMB2, COL6A3, COL6A1, EGF, PPP2R2B, PIK3R2, COL4A2, TNXB, FLT1, COL4A1, IL7, CREB5, BRCA1, EIF4E1B, GH2…	731	345	6910	1.58917	0.0891769	0.0306558	0.445495
KEGG_PATHWAY	hsa04911:Insulin secretion	21	1.06653	0.000419766	TRPM4, ADCY3, FXYD2, RAB3A, GNA11, ADCYAP1R1, FFAR1, PRKCG, CREB5, PDX1, PRKACG, GCK, KCNN1, KCNN3, SLC2A1, ATF6B, RAPGEF4, GNAS, CAMK2B, VAMP2, CACNA1D	731	85	6910	2.3354	0.109418	0.0285544	0.552383
KEGG_PATHWAY	hsa04024:cAMP signaling pathway	37	1.87913	0.000731394	ADCY3, FXYD2, GNAI1, ADCYAP1R1, GABBR1, PRKACG, AKT1, BDNF, ATP2B4, PDE4A, RAPGEF4, CAMK2B, PIK3R2, NFATC1, HCN2, PLD1, ROCK2, CREBBP, GRIN1, PIK3CD, PDE4D, CREB5, PDE4C, MAPK10, VAV2, TNNI3, CNGA3, AMH, SSTR1, CHRM2, GRIA1, GIPR, ABCC4, GNAS, CACNA1D, F2R, CALM1	731	198	6910	1.76643	0.182855	0.039583	0.960637
KEGG_PATHWAY	hsa05032:Morphine addiction	21	1.06653	0.00106129	ADCY3, GNAO1, GABRB3, GNAI1, GABRB1, GABRA5, GABBR1, PDE11A, PRKCG, PDE4D, PDE4C, PRKACG, KCNJ9, ARRB2, PDE1C, PDE7A, PDE4A, GNAS, GRK5, GNG4, CACNA1A	731	91	6910	2.18142	0.254032	0.0476717	1.39114
KEGG_PATHWAY	hsa05146:Amoebiasis	23	1.16811	0.00136486	COL4A2, COL4A1, RAB5B, RAB5C, GNA11, PIK3CD, TGFB3, ACTN2, PRKCG, ACTN3, PRKACG, SERPINB9, LAMB2, SERPINB6, LAMC3, COL1A2, GNAS, COL1A1, LAMC1, NOS2, COL24A1, COL11A2, PIK3R2	731	106	6910	2.05108	0.314055	0.0524269	1.78575
KEGG_PATHWAY	hsa04724:Glutamatergic synapse	24	1.21889	0.00159908	ADCY3, PLD1, DLGAP1, GNAO1, GNAI1, GRIK3, GRIK4, GRIN1, PRKCG, SHANK2, SHANK3, PRKACG, GLS2, SLC17A8, SLC1A2, GRIA1, GRM7, GRM6, DLG4, PPP3CC, GNAS, GNG4, CACNA1D, CACNA1A	731	114	6910	1.99006	0.357057	0.0537158	2.08922
KEGG_PATHWAY	hsa04390:Hippo signaling pathway	29	1.47283	0.00203501	PRKCZ, TGFB3, LATS2, TCF7L1, DLG4, YAP1, FGF1, PPP2R2B, DLG2, AXIN1, BMP4, TCF7, TEAD1, SMAD3, WWTR1, TP73, FZD7, CTNNA3, CTNNA2, FZD6, AMH, ID2, RASSF1, WNT9B, WNT11, PARD6G, BMPR1B, BMP7, BMP6	731	151	6910	1.81544	0.430065	0.0605592	2.65173
KEGG_PATHWAY	hsa04261:Adrenergic signaling in cardiomyocytes	28	1.42204	0.00252599	ADCY3, FXYD2, PPP2R3A, PPP2R5A, GNAI1, CREM, CACNB2, CACNB4, AKT1, PRKACG, ATP2B4, ATF6B, RAPGEF4, CAMK2B, PPP2R2B, KCNQ1, SCN5A, PIK3R2, ACTC1, PIK3CD, CREB5, CACNA2D3, TNNI3, CACNA2D4, GNAS, PPP2R5E, CACNA1D, CALM1	731	146	6910	1.81287	0.502448	0.0674249	3.2817
KEGG_PATHWAY	hsa05222:Small cell lung cancer	19	0.964957	0.00286848	FHIT, COL4A2, COL4A1, RXRA, PIK3CD, BIRC7, CDK6, BIRC3, PTEN, CDK2, AKT1, LAMB2, LAMC3, LAMC1, NOS2, APAF1, PIK3R2, ITGA2B, TRAF3	731	85	6910	2.11298	0.547441	0.06954	3.71891
KEGG_PATHWAY	hsa04728:Dopaminergic synapse	25	1.26968	0.00355695	GNAO1, PPP2R3A, PPP2R5A, GNAI1, SLC6A3, TH, DRD4, PRKCG, CREB5, COMT, MAPK10, PRKACG, AKT1, KCNJ9, GRIA1, ATF6B, PPP3CC, PPP2R5E, GNAS, CAMK2B, GNG4, PPP2R2B, CACNA1D, CACNA1A, CALM1	731	128	6910	1.84625	0.625989	0.0786873	4.59227
KEGG_PATHWAY	hsa04015:Rap1 signaling pathway	36	1.82834	0.00399304	ADCY3, FGFR2, PRKCZ, RAP1GAP, GNAI1, FGF9, FGF17, EFNA2, FGF11, FGF12, SRC, AKT1, IGF1R, PFN3, ANGPT1, RAPGEF4, EGF, FGF1, RAPGEF1, ANGPT2, PIK3R2, GNAO1, FLT1, MAGI2, GRIN1, PIK3CD, FGF22, PRKCG, RGS14, PRKD1, PDGFRA, GNAS, PARD6G, F2R, CALM1, ITGA2B	731	210	6910	1.62048	0.668553	0.0814373	5.14167
KEGG_PATHWAY	hsa04510:Focal adhesion	35	1.77755	0.00527596	CAV2, ITGB5, MYL10, PTEN, SRC, AKT1, IGF1R, DOCK1, LAMB2, COL6A3, COL6A1, EGF, COL11A2, RAPGEF1, SHC2, PIK3R2, COL4A2, TNXB, FLT1, COL4A1, ROCK2, PIK3CD, PRKCG, ACTN2, MAPK10, ACTN3, VAV2, BIRC3, LAMC3, COL1A2, PDGFRA, COL1A1, LAMC1, COL24A1, ITGA2B	731	206	6910	1.60606	0.767768	0.0990334	6.74103
KEGG_PATHWAY	hsa04921:Oxytocin signaling pathway	28	1.42204	0.0076905	ADCY3, GNAO1, GNAI1, ROCK2, PRKAG2, PIK3CD, CACNB2, PRKCG, CACNB4, CACNA2D3, SRC, TRPM2, CAMKK1, CAMKK2, CACNA2D4, PRKACG, KCNJ9, RYR1, PPP3CC, NOS3, GNAS, CAMK2B, MAPK7, CACNA1D, NFATC1, CAMK1D, PIK3R2, CALM1	731	158	6910	1.67518	0.881256	0.132424	9.68377
KEGG_PATHWAY	hsa04512:ECM-receptor interaction	18	0.91417	0.00863355	COL4A2, TNXB, COL4A1, HSPG2, ITGB5, GP6, LAMB2, CD44, LAMC3, COL6A3, COL1A2, COL6A1, COL1A1, AGRN, LAMC1, COL11A2, COL24A1, ITGA2B	731	87	6910	1.95575	0.908663	0.138926	10.8096
KEGG_PATHWAY	hsa04930:Type II diabetes mellitus	12	0.609446	0.00991475	PRKCZ, IRS2, GCK, PIK3CD, HK1, CACNA1E, PDX1, MAPK10, CACNA1D, IRS1, CACNA1A, PIK3R2	731	48	6910	2.3632	0.93608	0.149365	12.3184
KEGG_PATHWAY	hsa04550:Signaling pathways regulating pluripotency of stem cells	25	1.26968	0.0111288	SETDB1, BMP4, FGFR2, NANOG, SMAD9, JARID2, PIK3CD, SMAD3, REST, POU5F1B, FZD7, FZD6, LIF, AKT1, IGF1R, PCGF3, ID2, WNT9B, JAK1, WNT11, SKIL, BMPR1B, KLF4, AXIN1, PIK3R2	731	140	6910	1.688	0.954442	0.157682	13.7263
KEGG_PATHWAY	hsa04360:Axon guidance	23	1.16811	0.0130609	NGEF, ABLIM2, NRP1, LIMK2, ROCK2, GNAI1, PLXNB2, EFNA2, NTN4, LRRC4C, EPHB3, ARHGEF12, NTN1, EPHB1, SLIT3, SEMA5B, EPHA4, UNC5A, SEMA3E, SEMA3C, PPP3CC, UNC5D, ROBO3	731	127	6910	1.71193	0.973445	0.173848	15.9238
KEGG_PATHWAY	hsa04066:HIF-1 signaling pathway	19	0.964957	0.0132588	FLT1, VHL, CREBBP, PIK3CD, MKNK2, HK1, PRKCG, EIF4E1B, AKT1, IGF1R, SLC2A1, NOS3, CAMK2B, ANGPT1, NOS2, EGF, ANGPT2, ENO1, PIK3R2	731	98	6910	1.83269	0.974875	0.168227	16.146
KEGG_PATHWAY	hsa04310:Wnt signaling pathway	24	1.21889	0.0175857	TBL1XR1, CTBP1, TCF7, CTBP2, ROCK2, CREBBP, PRKCG, MAPK10, FZD7, TCF7L1, FZD6, PRKACG, SFRP1, PRICKLE1, SFRP2, PRICKLE2, WNT9B, PPP3CC, WNT11, CAMK2B, SIAH1, SOX17, AXIN1, NFATC1	731	138	6910	1.64397	0.99253	0.207991	20.8695
KEGG_PATHWAY	hsa05031:Amphetamine addiction	14	0.711021	0.0189754	SLC6A3, TH, GRIN1, PRKCG, CREB5, FOSB, PRKACG, GRIA1, ATF6B, PPP3CC, GNAS, CAMK2B, CACNA1D, CALM1	731	66	6910	2.00514	0.994946	0.213642	22.3337
KEGG_PATHWAY	hsa04320:Dorso-ventral axis formation	8	0.406298	0.019188	NOTCH1, CPEB4, NOTCH4, PIWIL1, PIWIL2, CPEB1, SPIRE2, ETV6	731	27	6910	2.80083	0.995239	0.207445	22.5554
KEGG_PATHWAY	hsa04014:Ras signaling pathway	35	1.77755	0.0207222	FGFR2, RAB5B, RAB5C, FGF9, FGF17, EFNA2, FGF11, FGF12, PRKACG, AKT1, IGF1R, GAB2, PLA1A, ANGPT1, EGF, RASA3, GNG4, FGF1, ANGPT2, SHC2, EXOC2, PIK3R2, PLD1, FLT1, GRIN1, PIK3CD, NF1, FGF22, PRKCG, MAPK10, PTPN11, KSR2, RASSF1, PDGFRA, CALM1	731	226	6910	1.46393	0.99691	0.214009	24.1385
KEGG_PATHWAY	hsa04020:Calcium signaling pathway	29	1.47283	0.0212346	ADCY3, TACR3, GNA11, ITPKB, PRKACG, HRH1, ATP2B4, PDE1C, PPP3CC, NOS3, CAMK2B, NOS2, HTR5A, SLC8A1, SLC8A2, CCKBR, GRIN1, PRKCG, CHRM2, ATP2A3, PDGFRA, RYR1, CACNA1E, GNAS, CACNA1D, CACNA1A, HTR2A, CALM1, F2R	731	179	6910	1.53146	0.997325	0.210973	24.6604
KEGG_PATHWAY	hsa04071:Sphingolipid signaling pathway	21	1.06653	0.0256665	PRKCZ, PLD1, PPP2R3A, ADORA3, SPTLC2, SGMS2, ROCK2, PPP2R5A, GNAI1, SGPP2, PIK3CD, GNA12, PRKCG, MAPK10, PTEN, AKT1, GAB2, NOS3, PPP2R5E, PPP2R2B, PIK3R2	731	120	6910	1.65424	0.999236	0.2412	29.039
KEGG_PATHWAY	hsa04330:Notch signaling pathway	11	0.558659	0.0259892	NOTCH1, CTBP1, CTBP2, DTX1, NOTCH4, CREBBP, MAML2, MAML3, RBPJ, LFNG, NCOR2	731	48	6910	2.16627	0.999302	0.235995	29.3484
KEGG_PATHWAY	hsa05030:Cocaine addiction	11	0.558659	0.0296784	PRKACG, BDNF, GNAI1, SLC6A3, GRIN1, ATF6B, TH, DLG4, CREB5, GNAS, FOSB	731	49	6910	2.12206	0.999755	0.256936	32.7985
KEGG_PATHWAY	hsa05218:Melanoma	14	0.711021	0.0331027	FGF9, FGF17, PIK3CD, FGF11, FGF22, CDK6, FGF12, PTEN, AKT1, IGF1R, PDGFRA, FGF1, EGF, PIK3R2	731	71	6910	1.86393	0.999908	0.274126	35.8609
KEGG_PATHWAY	hsa05412:Arrhythmogenic right ventricular cardiomyopathy (ARVC)	14	0.711021	0.0331027	TCF7, LMNA, ITGB5, CACNB2, ACTN2, CACNB4, ACTN3, CACNA2D3, TCF7L1, CTNNA3, CACNA2D4, CTNNA2, CACNA1D, ITGA2B	731	71	6910	1.86393	0.999908	0.274126	35.8609
KEGG_PATHWAY	hsa04931:Insulin resistance	19	0.964957	0.0331272	PRKCZ, IRS2, PRKAG2, PIK3CD, MLXIPL, CREB5, MAPK10, PPARGC1A, IRS1, PTEN, PTPN11, AKT1, RPS6KA2, GFPT2, SLC2A1, TBC1D4, SLC27A6, NOS3, PIK3R2	731	108	6910	1.66299	0.999908	0.266504	35.8824
KEGG_PATHWAY	hsa04962:Vasopressin-regulated water reabsorption	10	0.507872	0.0376024	ADCY3, PRKACG, DYNC1I1, ARHGDIG, RAB5B, DYNLL1, RAB5C, CREB5, GNAS, VAMP2	731	44	6910	2.14836	0.999975	0.289111	39.689
KEGG_PATHWAY	hsa04914:Progesterone-mediated oocyte maturation	16	0.812595	0.0377008	HSP90AB1, ADCY3, ANAPC2, MAD1L1, GNAI1, CPEB4, PIK3CD, ANAPC10, CPEB1, MAPK10, CDK2, PRKACG, AKT1, IGF1R, RPS6KA2, PIK3R2	731	87	6910	1.73845	0.999975	0.282123	39.7703
KEGG_PATHWAY	hsa04974:Protein digestion and absorption	16	0.812595	0.0412031	FXYD2, COL4A2, SLC8A1, SLC8A2, COL4A1, SLC9A3, COL9A3, PRSS3, COL6A3, COL1A2, COL6A1, COL1A1, COL11A2, COL24A1, KCNQ1, DPP4	731	88	6910	1.71869	0.999991	0.296655	42.599
KEGG_PATHWAY	hsa04725:Cholinergic synapse	19	0.964957	0.0420526	ADCY3, GNAO1, GNAI1, GNA11, PIK3CD, PRKCG, CREB5, PRKACG, AKT1, KCNQ4, CHRM2, CAMK2B, SLC5A7, GNG4, CACNA1D, KCNQ1, CHRNA3, CACNA1A, PIK3R2	731	111	6910	1.61805	0.999993	0.294433	43.2664
KEGG_PATHWAY	hsa04925:Aldosterone synthesis and secretion	15	0.761808	0.042921	ADCY3, GNA11, NR4A2, PRKCG, CREB5, DAGLB, PRKD1, PRKACG, KCNK9, ATF6B, GNAS, CAMK2B, CACNA1D, CAMK1D, CALM1	731	81	6910	1.75052	0.999994	0.292446	43.9412
KEGG_PATHWAY	hsa04115:p53 signaling pathway	13	0.660234	0.0460342	STEAP3, DDB2, SIAH1, CDK6, APAF1, FAS, RCHY1, PERP, PTEN, SESN1, ATM, CDK2, TP73	731	67	6910	1.83413	0.999998	0.303238	46.2998
KEGG_PATHWAY	hsa04080:Neuroactive ligand-receptor interaction	39	1.9807	0.0539244	GPR83, ADORA3, GABRB3, THRB, TACR3, GABRB1, OPRK1, GRIK3, ADCYAP1R1, PTH1R, GRIK4, DRD4, GABBR1, FPR2, GHRHR, P2RY6, HRH1, PRSS3, HRH4, TAAR5, CHRNA3, HTR5A, GRID1, CCKBR, GZMA, GRIN1, GABRA5, GH2, SSTR1, CHRM2, GRIA1, GRM7, GIPR, GRM6, PTGDR, CHRNE, HTR2A, MTNR1A, F2R	731	277	6910	1.3309	1	0.338667	51.8729
KEGG_PATHWAY	hsa04915:Estrogen signaling pathway	17	0.863382	0.0545429	HSP90AB1, ADCY3, GNAO1, GNAI1, PIK3CD, GABBR1, CREB5, SRC, PRKACG, AKT1, KCNJ9, ATF6B, GNAS, NOS3, SHC2, CALM1, PIK3R2	731	99	6910	1.62321	1	0.3346	52.2864
KEGG_PATHWAY	hsa04810:Regulation of actin cytoskeleton	31	1.5744	0.0548211	FGFR2, SSH1, FGF9, FGF17, GNA12, SSH2, FGF11, ITGB5, MYL10, FGF12, PIP5K1A, SRC, DOCK1, PFN3, FGF1, EGF, PIK3R2, LIMK2, ROCK2, BAIAP2, PIK3CD, FGF22, ACTN2, ACTN3, VAV2, ARHGEF12, CHRM2, PDGFRA, CYFIP1, F2R, ITGA2B	731	211	6910	1.3888	1	0.329012	52.4713
KEGG_PATHWAY	hsa04666:Fc gamma R-mediated phagocytosis	15	0.761808	0.0557915	PTPRC, PLD1, LIMK2, PIK3CD, ASAP2, PRKCG, PIP5K1A, VAV2, AKT1, DOCK2, MYO10, GAB2, FCGR2A, BIN1, PIK3R2	731	84	6910	1.688	1	0.327072	53.111
KEGG_PATHWAY	hsa04727:GABAergic synapse	15	0.761808	0.0606113	PRKACG, GLS2, ADCY3, GNAO1, GABRB3, SLC6A1, GNAI1, GABRB1, GABRA5, GABBR1, PRKCG, GNG4, CACNA1D, CACNA1A, SRC	731	85	6910	1.66814	1	0.343548	56.1723
KEGG_PATHWAY	hsa04010:MAPK signaling pathway	36	1.82834	0.0620391	FGFR2, FGF9, FGF17, GNA12, TGFB3, FGF11, MKNK2, CACNB2, FGF12, CACNB4, PRKACG, AKT1, BDNF, PPP3CC, FAS, FGF1, EGF, NFATC1, NF1, FGF22, PRKCG, MAPK10, CACNA2D3, CACNA2D4, MAP4K4, DUSP3, ARRB2, RPS6KA2, PDGFRA, CACNA1E, MAPK7, MAP3K14, CACNA1D, CACNA1A, MAP3K12, DUSP6	731	255	6910	1.33451	1	0.343531	57.0431
KEGG_PATHWAY	hsa04721:Synaptic vesicle cycle	12	0.609446	0.063799	TCIRG1, CPLX4, RAB3A, SLC17A8, CPLX2, AP2A2, CPLX1, STX2, VAMP2, UNC13C, CACNA1A, DNM2	731	63	6910	1.80053	1	0.345018	58.0944
KEGG_PATHWAY	hsa05145:Toxoplasmosis	19	0.964957	0.0693729	GNAO1, HLA-DRB1, GNAI1, PIK3CD, TGFB3, BIRC7, MAPK10, HLA-DMB, BIRC3, STAT1, AKT1, LAMB2, LAMC3, JAK1, ALOX5, HLA-DPB1, LAMC1, NOS2, PIK3R2	731	118	6910	1.52206	1	0.363002	61.2691
KEGG_PATHWAY	hsa04973:Carbohydrate digestion and absorption	9	0.457085	0.069504	AKT1, FXYD2, SLC2A5, PIK3CD, SLC37A4, HK1, CACNA1D, TAS1R2, PIK3R2	731	42	6910	2.0256	1	0.357141	61.341
KEGG_PATHWAY	hsa05230:Central carbon metabolism in cancer	12	0.609446	0.0700507	GLS2, FGFR2, AKT1, GCK, PIK3CD, SLC2A1, PDGFRA, PGAM2, HK1, SLC7A5, PTEN, PIK3R2	731	64	6910	1.7724	1	0.353222	61.6396
KEGG_PATHWAY	hsa04713:Circadian entrainment	16	0.812595	0.0723593	ADCY3, GNAO1, GNAI1, ADCYAP1R1, GRIN1, PRKCG, PRKACG, KCNJ9, GRIA1, RYR1, GNAS, CAMK2B, GNG4, CACNA1D, MTNR1A, CALM1	731	95	6910	1.59205	1	0.356656	62.8771
KEGG_PATHWAY	hsa05214:Glioma	12	0.609446	0.076682	AKT1, IGF1R, PIK3CD, PDGFRA, PRKCG, CAMK2B, CDK6, EGF, PTEN, SHC2, CALM1, PIK3R2	731	65	6910	1.74513	1	0.367923	65.0956
KEGG_PATHWAY	hsa05215:Prostate cancer	15	0.761808	0.0767264	HSP90AB1, FGFR2, TCF7, CREBBP, PIK3CD, CREB5, PTEN, CDK2, TCF7L1, AKT1, IGF1R, PDGFRA, SRD5A2, EGF, PIK3R2	731	88	6910	1.61127	1	0.36215	65.1178
KEGG_PATHWAY	hsa04150:mTOR signaling pathway	11	0.558659	0.080331	AKT1, ULK1, RPS6KA2, PIK3CD, PRKCG, PTEN, IRS1, RPTOR, EIF4E1B, DDIT4, PIK3R2	731	58	6910	1.79277	1	0.370137	66.8723
KEGG_PATHWAY	hsa05161:Hepatitis B	22	1.11732	0.0827333	EGR2, CREBBP, PIK3CD, HSPG2, TGFB3, PRKCG, CREB5, CDK6, MAPK10, STAT1, PTEN, CDK2, SRC, AKT1, IRF7, ATF6B, DDB2, JAK1, FAS, APAF1, PIK3R2, NFATC1	731	145	6910	1.43422	1	0.373335	67.996
KEGG_PATHWAY	hsa04910:Insulin signaling pathway	21	1.06653	0.0883018	PRKCZ, IRS2, PRKAG2, PIK3CD, CBL, MKNK2, HK1, MAPK10, PPARGC1A, IRS1, RPTOR, EIF4E1B, PRKACG, AKT1, GCK, PRKAR1B, SH2B2, SHC2, RAPGEF1, CALM1, PIK3R2	731	138	6910	1.43847	1	0.387788	70.4665
KEGG_PATHWAY	hsa04611:Platelet activation	20	1.01574	0.0889519	ADCY3, PRKCZ, ROCK2, GNAI1, PIK3CD, ARHGEF12, SRC, PRKACG, AKT1, GP6, COL1A2, GNAS, NOS3, FCGR2A, COL1A1, COL24A1, COL11A2, PIK3R2, ITGA2B, F2R	731	130	6910	1.45428	1	0.384385	70.7431
KEGG_PATHWAY	hsa05213:Endometrial cancer	10	0.507872	0.0923378	AKT1, TCF7, PIK3CD, EGF, PTEN, TCF7L1, CTNNA3, CTNNA2, AXIN1, PIK3R2	731	52	6910	1.81785	1	0.390539	72.1455
