# Supplementary material for: Personalized Epigenome Remodeling Under Biochemical and Psychological Changes During Long-Term Isolation Environment
Source: Front Physiol. 2019 Jul 31;10:932. doi: 10.3389/fphys.2019.00932 (PMC6684777; doi:10.3389/fphys.2019.00932)
Supplement: Supplementary file 2 [file Data_Sheet_2.zip › Supplementary Tables 9-10.xlsx]

## Sheet: Supplementary Table S9
Supplementary Table S9: Functional Annotation Result for glucose-sync genes (top-3000)
Category	Term	Count	%	PValue	Genes	List Total	Pop Hits	Pop Total	Fold Enrichment	Bonferroni	Benjamini	FDR
KEGG_PATHWAY	hsa05200:Pathways in cancer	85	3.7478	2.7113e-07	FGF6, FGF19, E2F1, ADCY4, ADCY7, PDGFA, WNT3A, GNA12, MITF, SPI1, GLI2, GLI3, PTEN, SHH, TGFB1, EDNRA, WNT4, CASP8, SLC2A1, WNT6, MYC, GNG7, PIK3CG, PRKCA, CTBP1, RET, RALBP1, PIK3CD, CYCS, LEF1, PRKCG, CDK6, FGF20, CDK4, DAPK2, CDK2, CCDC6, CCND1, GNB2, LPAR5, LAMC3, PDGFRB, GNAS, LAMC2, ITGA2B, FGFR2, WNT5B, GRB2, ERBB2, PML, BCL2L1, ITGB1, IGF1R, LAMB3, PTK2, PLEKHG5, RAC1, TRAF5, PIK3R2, APC,…	866	393	6910	1.72578	7.69981e-05	7.69981e-05	0.000359282
KEGG_PATHWAY	hsa04510:Focal adhesion	53	2.33686	3.19322e-07	PDGFA, PTEN, VCL, PAK6, PAK2, PAK4, ZYX, COL11A2, RAPGEF1, PRKCA, PIK3CG, PIK3CD, ACTN1, PRKCG, ACTN2, PPP1CC, PPP1CB, CCND1, LAMC3, PDGFRB, LAMC2, RELN, COL1A1, PARVB, ITGA2B, CAV3, CAV1, GRB2, ERBB2, COL2A1, ITGB1, IGF1R, PTK2, LAMB3, RAC1, COL6A1, THBS2, FN1, PIK3R2, ACTB, COL4A2, FLT1, COL4A1, TNXB, MYLPF, MAPK10, COL5A3, LAMA2, VWF, LAMA4, ITGA6, FYN, MYLK	866	206	6910	2.0529	9.06833e-05	4.53427e-05	0.000423142
KEGG_PATHWAY	hsa05166:HTLV-I infection	57	2.51323	1.41962e-05	E2F1, ADCY4, NRP1, ADCY7, PDGFA, WNT3A, SPI1, PTTG2, IL15, TGFB1, WNT4, SLC2A1, RRAS, WNT6, FOSL1, MYC, LTA, DLG1, PIK3CG, SLC25A4, POLE, PIK3CD, HLA-C, POLB, HLA-B, CDK4, HLA-E, HLA-F, CCND1, RRAS2, LCK, BUB1B, PDGFRB, HLA-DPA1, WNT5B, TNF, ITGB2, ANAPC10, BCL2L1, ELK4, NFATC4, NFATC2, TCF3, NFATC3, NFATC1, APC, PIK3R2, TGFBR2, DVL1, WNT2B, CDKN1A, WNT7B, ADCY9, ETS1, ETS2, POLD2, JAK3	866	256	6910	1.77662	0.00402363	0.00134301	0.0188101
KEGG_PATHWAY	hsa04151:PI3K-Akt signaling pathway	71	3.13051	1.88339e-05	FGF6, FGF19, OSMR, PDGFA, EFNA3, TLR2, FOXO3, PTEN, EIF4EBP1, ATF6B, CREB3L1, ANGPT1, CREB3L3, COL11A2, MYC, GNG7, PRKCA, PIK3CG, SGK1, SGK2, PIK3CD, PKN1, CDK6, FGF20, CDK4, RPTOR, CDK2, CCND1, GNB2, LPAR5, LAMC3, CHRM1, PDGFRB, RELN, LAMC2, COL1A1, ITGA2B, FGFR2, GRB2, COL2A1, BCL2L1, ITGB1, IGF1R, LAMB3, PTK2, INS, RAC1, COL6A1, PRKAA1, PRKAA2, THBS2, PPP2R2D, PIK3R2, EPO, FN1, COL4A2, TNXB, C…	866	345	6910	1.6421	0.00533459	0.00133632	0.0249544
KEGG_PATHWAY	hsa05222:Small cell lung cancer	26	1.14638	2.53065e-05	E2F1, BCL2L1, ITGB1, PTEN, PTK2, LAMB3, MYC, TRAF5, FN1, PIK3R2, PIK3CG, COL4A2, COL4A1, PIK3CD, CYCS, BIRC7, CDK6, CDK4, CDK2, LAMA2, LAMA4, CCND1, ITGA6, LAMC3, LAMC2, ITGA2B	866	85	6910	2.4407	0.00716137	0.00143639	0.0335292
KEGG_PATHWAY	hsa04390:Hippo signaling pathway	38	1.67549	3.31073e-05	PRKCZ, PARD3, WNT5B, WNT3A, GDF6, BMPR2, ITGB2, GLI2, LATS2, TGFB1, LLGL2, WNT4, FRMD6, CRB2, SERPINE1, LIMD1, WNT6, MYC, PPP2R2D, AXIN1, DLG1, APC, ACTB, TP53BP2, TGFBR2, LEF1, TEAD1, BIRC5, PPP1CC, PPP1CB, TP73, WNT2B, DVL1, CCND1, WNT7B, CSNK1E, RASSF1, YWHAQ	866	151	6910	2.00801	0.00935855	0.00156588	0.0438625
KEGG_PATHWAY	hsa05205:Proteoglycans in cancer	46	2.02822	4.82939e-05	CAV3, CAV1, WNT5B, TNF, GRB2, ERBB3, LUM, WNT3A, ERBB2, TLR2, DCN, ITGB1, TGFB1, IGF1R, PTK2, WNT4, ANK1, CD44, RAC1, CAMK2D, RRAS, WNT6, MYC, TWIST2, TWIST1, PIK3R2, FN1, ACTB, PRKCA, PIK3CG, PIK3CD, PRKCG, PPP1CC, PPP1CB, STAT3, ITPR2, WNT2B, CCND1, CDKN1A, PLCE1, WNT7B, PLCG1, RRAS2, PLCG2, HBEGF, SLC9A1	866	200	6910	1.83522	0.0136222	0.00195748	0.0639767
KEGG_PATHWAY	hsa05146:Amoebiasis	29	1.27866	7.30957e-05	TNF, TLR2, COL2A1, ITGB2, TGFB1, VCL, PTK2, LAMB3, IL1B, COL11A2, FN1, PIK3R2, PRKCA, PIK3CG, COL4A2, COL4A1, PIK3CD, ACTN1, PRKCG, ACTN2, COL5A3, LAMA2, GNAL, LAMA4, LAMC3, SERPINB2, GNAS, LAMC2, COL1A1	866	106	6910	2.18299	0.0205459	0.00259163	0.0968178
KEGG_PATHWAY	hsa04020:Calcium signaling pathway	41	1.80776	0.000147194	ADCY4, ADCY7, ERBB3, ERBB2, ITPKB, EDNRA, GRIN2D, PLCD3, CAMK2D, PLCD4, HTR5A, PRKCA, NOS1, SLC8A2, SLC25A4, PHKG2, GRIN1, CACNA1I, GRIN2A, STIM2, STIM1, PRKCG, ITPR2, GNAL, PLCE1, ADCY9, PLCG1, ATP2A3, RYR3, CHRM1, PLCG2, HTR6, LTB4R2, CACNA1G, CACNA1H, PDGFRB, CACNA1E, GNAS, CACNA1C, MYLK, CALM2	866	179	6910	1.82764	0.0409444	0.00463437	0.194876
KEGG_PATHWAY	hsa04360:Axon guidance	32	1.41093	0.000152877	ABLIM2, PLXNC1, NRP1, EFNA3, ITGB1, EPHB2, PAK6, SEMA5B, PTK2, PAK2, UNC5A, ROBO1, PAK4, RAC1, UNC5D, NFATC4, ROBO3, SEMA3A, NFATC2, NFATC3, RASA1, NGEF, LIMK2, DPYSL5, EPHA1, CDK5, SLIT3, EPHA7, SEMA4G, FYN, SRGAP1, SRGAP2	866	127	6910	2.01051	0.0424913	0.00433263	0.202392
KEGG_PATHWAY	hsa04921:Oxytocin signaling pathway	37	1.63139	0.000208011	ADCY4, ADCY7, PRKAG2, CACNB4, MYL6B, CAMK2D, PRKAA1, NFATC4, PRKAA2, NFATC2, NFATC3, NFATC1, PIK3R2, ACTB, PRKCA, PIK3CG, CACNA2D1, PIK3CD, NPR1, PRKCG, CACNG2, PPP1CC, CACNA2D3, CACNA2D2, PPP1CB, TRPM2, ITPR2, CCND1, CDKN1A, ADCY9, RYR3, GNAS, CACNA1C, PLA2G4C, CALM2, MYLK, CAMK1D	866	158	6910	1.86855	0.0573698	0.00535663	0.27529
KEGG_PATHWAY	hsa04512:ECM-receptor interaction	24	1.0582	0.000311416	COL4A2, COL4A1, TNXB, COL2A1, COL5A3, ITGB1, LAMA2, VWF, LAMB3, LAMA4, CD36, ITGA6, CD44, LAMC3, COL6A1, RELN, LAMC2, COL1A1, AGRN, COL11A2, THBS2, SV2C, FN1, ITGA2B	866	87	6910	2.20116	0.0846566	0.00734423	0.41188
KEGG_PATHWAY	hsa05416:Viral myocarditis	18	0.793651	0.000410163	ACTB, CAV1, CYCS, HLA-C, ITGB2, HLA-B, MYH6, CXADR, HLA-E, HLA-F, EIF4G1, EIF4G3, CCND1, CD80, FYN, CASP8, RAC1, HLA-DPA1	866	57	6910	2.51975	0.109979	0.00892228	0.542155
KEGG_PATHWAY	hsa04930:Type II diabetes mellitus	16	0.705467	0.000511813	PIK3CG, PRKCZ, TNF, SOCS2, PIK3CD, MAPK10, PDX1, PRKCE, INS, PKLR, CACNA1G, CACNA1E, MAFA, CACNA1C, ABCC8, PIK3R2	866	48	6910	2.65974	0.135317	0.0103314	0.676096
KEGG_PATHWAY	hsa04010:MAPK signaling pathway	51	2.24868	0.000683043	FGF19, FGF6, PDGFA, GNA12, TGFB1, MAP3K6, BDNF, PAK2, MAPT, MOS, RRAS, IL1B, MYC, IL1A, PRKCA, PRKCG, CACNG2, FGF20, RRAS2, PDGFRB, MAP3K11, FGFR2, TNF, GRB2, MKNK2, CACNB4, HSPA1B, HSPA1L, ELK4, RAC1, NFATC3, RASA1, NFATC1, CACNA2D1, NTF3, CACNA1I, TGFBR2, NR4A1, MAPK10, CACNA2D3, CACNA2D2, DUSP5, RPS6KA2, NTRK1, CACNA1G, CACNA1H, CACNA1E, MAPK8IP1, CACNA1C, PLA2G4C, DUSP6	866	255	6910	1.59584	0.176384	0.0128534	0.901343
KEGG_PATHWAY	hsa05214:Glioma	19	0.837743	0.000755041	PRKCA, E2F1, PIK3CG, GRB2, PDGFA, PIK3CD, PRKCG, CDK6, CDK4, PTEN, IGF1R, CDKN1A, CCND1, PLCG1, PLCG2, CAMK2D, PDGFRB, CALM2, PIK3R2	866	65	6910	2.33239	0.193065	0.0133176	0.995912
KEGG_PATHWAY	hsa04261:Adrenergic signaling in cardiomyocytes	33	1.45503	0.000937728	ADCY4, MYL4, ADCY7, ATP1B2, CACNB4, TPM1, TPM4, ATF6B, CAMK2D, KCNE1, CREB3L1, RAPGEF3, CREB3L3, KCNQ1, PPP2R2D, PIK3R2, PRKCA, PIK3CG, CACNA2D1, PIK3CD, ATP1A1, MYH6, ATP1A2, CACNG2, CACNA2D3, PPP1CC, PPP1CB, CACNA2D2, ADCY9, GNAS, CACNA1C, CALM2, SLC9A1	866	146	6910	1.80352	0.233898	0.0155507	1.2355
KEGG_PATHWAY	hsa04022:cGMP-PKG signaling pathway	36	1.5873	0.00115416	KCNMB3, ADCY4, ADORA3, ADCY7, ATP1B2, GNA12, ADORA1, EDNRA, INS, ATF6B, CREB3L1, NFATC4, CREB3L3, NFATC2, NFATC3, PIK3R2, NFATC1, KCNMA1, PIK3CG, SLC8A2, SLC25A4, PIK3CD, NPR1, PDE3A, ATP1A1, ATP1A2, PRKCE, PPP1CC, PPP1CB, ITPR2, ADCY9, ATP2A3, CACNA1C, CALM2, MYLK, OPRD1	866	166	6910	1.73043	0.279617	0.0180557	1.51865
KEGG_PATHWAY	hsa04024:cAMP signaling pathway	41	1.80776	0.00127247	ADCY4, PPARA, ADCY7, ATP1B2, ADCYAP1R1, GABBR1, SOX9, ADORA1, GLI3, EDNRA, BDNF, GRIN2D, RAC1, CAMK2D, CREB3L1, RRAS, CREB3L3, RAPGEF3, NFATC1, PIK3R2, PIK3CG, GRIN1, PIK3CD, GRIN2A, NPR1, PDE3A, ATP1A1, ATP1A2, NPY1R, MAPK10, PPP1CC, PPP1CB, PLCE1, ADCY9, RRAS2, CHRM1, HTR6, GNAS, CACNA1C, CALM2, SLC9A1	866	198	6910	1.65226	0.303446	0.0188522	1.6731
KEGG_PATHWAY	hsa04810:Regulation of actin cytoskeleton	43	1.89594	0.00132016	FGF19, FGFR2, FGF6, PDGFA, GNA12, SSH2, PIP5K1C, ABI2, ITGB2, ITGB1, VCL, PAK6, PTK2, ITGAX, PAK2, INS, PAK4, RAC1, MOS, RRAS, FN1, APC, PIK3R2, ACTB, PIK3CG, ARHGEF4, LIMK2, PIK3CD, MYLPF, ACTN1, ACTN2, FGF20, PPP1CC, PPP1CB, ITGA6, RRAS2, CHRM1, PDGFRB, CYFIP1, PIP4K2A, MYLK, SLC9A1, ITGA2B	866	211	6910	1.6261	0.31283	0.0185838	1.73531
KEGG_PATHWAY	hsa04931:Insulin resistance	26	1.14638	0.00147116	PPARA, PRKCZ, SLC27A1, TNF, PRKAG2, PTEN, INS, SLC2A1, CREB3L1, PRKAA1, PRKAA2, CREB3L3, PIK3R2, PIK3CG, PIK3CD, MAPK10, PPP1CC, PRKCE, PPP1CB, PPARGC1A, STAT3, CPT1A, CD36, RPS6KA2, GFPT2, SLC27A5	866	108	6910	1.92092	0.341715	0.0197135	1.93201
KEGG_PATHWAY	hsa04919:Thyroid hormone signaling pathway	27	1.19048	0.00150126	THRA, ATP1B2, MED12L, WNT4, MED27, SLC2A1, PLCD3, PLCD4, MYC, PIK3R2, ACTB, PIK3CG, PRKCA, PIK3CD, ATP1A1, PRKCG, ATP1A2, STAT1, NOTCH3, CCND1, PLCE1, HDAC1, DIO2, PLCG1, NOTCH4, PLCG2, SLC9A1	866	114	6910	1.88981	0.347326	0.0192076	1.97117
KEGG_PATHWAY	hsa04150:mTOR signaling pathway	17	0.749559	0.00152692	PRKCA, PIK3CG, TNF, PIK3CD, STRADA, PRKCG, PTEN, RPTOR, EIF4E1B, EIF4EBP1, EIF4E, RPS6KA2, INS, PRKAA1, CAB39, PRKAA2, PIK3R2	866	58	6910	2.33874	0.352072	0.0186916	2.00454
KEGG_PATHWAY	hsa04310:Wnt signaling pathway	31	1.36684	0.00153324	CER1, WNT5B, WNT3A, WNT4, RAC1, CAMK2D, NFATC4, WNT6, NFATC2, MYC, NFATC3, FOSL1, AXIN1, APC, NFATC1, CSNK1A1, PRKCA, TBL1XR1, CTBP1, CSNK1A1L, LEF1, PRKCG, MAPK10, WNT2B, DVL1, WNT7B, CCND1, SFRP1, CSNK1E, SFRP4, LRP5	866	138	6910	1.79243	0.353236	0.0179934	2.01277
KEGG_PATHWAY	hsa04014:Ras signaling pathway	45	1.98413	0.00163049	FGF19, FGFR2, FGF6, GRB2, PDGFA, EFNA3, BCL2L1, RGL1, RGL2, PAK6, IGF1R, PAK2, INS, PAK4, RAC1, ZAP70, RRAS, ANGPT1, RASA3, RASA1, EXOC2, GNG7, PIK3R2, PRKCA, PIK3CG, FLT1, RALBP1, GRIN1, PIK3CD, GRIN2A, PRKCG, MAPK10, FGF20, PLCE1, GNGT2, PLCG1, GNB2, ETS1, RRAS2, RASSF1, ETS2, PLCG2, PDGFRB, PLA2G4C, CALM2	866	226	6910	1.58878	0.370882	0.0183667	2.13916
KEGG_PATHWAY	hsa05161:Hepatitis B	32	1.41093	0.00171271	E2F1, TNF, GRB2, TLR2, PTEN, TGFB1, CASP8, ATF6B, CREB3L1, NFATC4, CREB3L3, NFATC2, CCNA1, MYC, NFATC3, PIK3R2, NFATC1, PRKCA, PIK3CG, PIK3CD, CYCS, PRKCG, BIRC5, CDK6, MAPK10, CDK4, STAT1, CDK2, STAT3, CCND1, CDKN1A, YWHAQ	866	145	6910	1.76093	0.385427	0.0185499	2.24591
KEGG_PATHWAY	hsa04066:HIF-1 signaling pathway	24	1.0582	0.00184709	PRKCA, PDK1, PIK3CG, FLT1, PFKFB3, ERBB2, PIK3CD, MKNK2, PRKCG, STAT3, EIF4E1B, IGF1R, CDKN1A, EIF4EBP1, EIF4E, PLCG1, INS, PLCG2, SLC2A1, SERPINE1, CAMK2D, ANGPT1, EPO, PIK3R2	866	98	6910	1.95409	0.408479	0.0192588	2.42013
KEGG_PATHWAY	hsa04925:Aldosterone synthesis and secretion	21	0.925926	0.00187935	PRKCA, ADCY4, ADCY7, CACNA1I, NR4A1, NPR1, PRKCG, PRKCE, ITPR2, ADCY9, ATF6B, CACNA1G, CAMK2D, CACNA1H, CREB3L1, GNAS, SCARB1, CREB3L3, CACNA1C, CALM2, CAMK1D	866	81	6910	2.06869	0.413885	0.0188991	2.46192
KEGG_PATHWAY	hsa04012:ErbB signaling pathway	22	0.970018	0.00198252	PRKCA, PIK3CG, ERBB3, GRB2, ERBB2, PIK3CD, PRKCG, MAPK10, PAK6, PTK2, CDKN1A, EIF4EBP1, PAK2, PLCG1, PAK4, PLCG2, CAMK2D, HBEGF, NRG1, NRG2, MYC, PIK3R2	866	87	6910	2.01773	0.430841	0.0192467	2.59543
KEGG_PATHWAY	hsa04960:Aldosterone-regulated sodium reabsorption	13	0.573192	0.00212376	PIK3CG, PRKCA, SGK1, FXYD4, ATP1B2, PIK3CD, ATP1A1, PRKCG, ATP1A2, KCNJ1, INS, SCNN1G, PIK3R2	866	39	6910	2.65974	0.453264	0.0199251	2.77794
KEGG_PATHWAY	hsa04670:Leukocyte transendothelial migration	27	1.19048	0.00252161	CLDN9, CLDN5, SIPA1, CTNND1, ITGB2, CLDN10, ITGB1, CLDN14, VCL, PTK2, RAC1, ESAM, RAPGEF3, PIK3R2, ACTB, PRKCA, PIK3CG, PIK3CD, ACTN1, MYLPF, ACTN2, PRKCG, PLCG1, PLCG2, PECAM1, TXK, JAM3	866	118	6910	1.82575	0.511806	0.0228649	3.29033
KEGG_PATHWAY	hsa04713:Circadian entrainment	23	1.01411	0.00274842	PRKCA, ADCY4, NOS1, ADCY7, NOS1AP, ADCYAP1R1, GRIN1, CACNA1I, GRIN2A, PRKCG, GNGT2, ADCY9, GNB2, GRIN2D, RYR3, CACNA1G, CAMK2D, PER2, CACNA1H, GNAS, CACNA1C, CALM2, GNG7	866	95	6910	1.93181	0.542339	0.02413	3.58133
KEGG_PATHWAY	hsa05223:Non-small cell lung cancer	16	0.705467	0.00290761	PRKCA, PIK3CG, E2F1, GRB2, ERBB2, PIK3CD, PRKCG, CDK6, FOXO3, ALK, CDK4, CCND1, PLCG1, RASSF1, PLCG2, PIK3R2	866	56	6910	2.27978	0.562625	0.0247481	3.78508
KEGG_PATHWAY	hsa04911:Insulin secretion	21	0.925926	0.00345545	KCNMB3, PRKCA, KCNMA1, ADCY4, ADCY7, ATP1B2, ADCYAP1R1, PRKCG, ATP1A1, PDX1, ATP1A2, ADCY9, INS, SLC2A1, ATF6B, CAMK2D, CREB3L1, GNAS, CREB3L3, CACNA1C, ABCC8	866	85	6910	1.97134	0.625831	0.0284992	4.48324
KEGG_PATHWAY	hsa04727:GABAergic synapse	21	0.925926	0.00345545	PRKCA, GABRG1, GABRG2, ADCY4, GABRA2, SLC38A3, ADCY7, SLC6A1, GABRB3, GABRA6, GABRA5, GABBR1, PRKCG, GABARAP, SLC32A1, GLUL, GNGT2, GNB2, ADCY9, CACNA1C, GNG7	866	85	6910	1.97134	0.625831	0.0284992	4.48324
KEGG_PATHWAY	hsa04015:Rap1 signaling pathway	41	1.80776	0.00390709	FGF19, FGFR2, FGF6, ADCY4, PRKCZ, PARD3, ADCY7, RAP1GAP, PDGFA, SIPA1, EFNA3, CTNND1, ITGB2, ITGB1, IGF1R, INS, RAC1, RRAS, ANGPT1, RAPGEF3, RAPGEF1, PIK3R2, ACTB, PRKCA, PIK3CG, MAGI3, FLT1, MAGI2, GRIN1, PIK3CD, GRIN2A, PRKCG, FGF20, PLCE1, ADCY9, PLCG1, LPAR5, PDGFRB, GNAS, CALM2, ITGA2B	866	210	6910	1.55785	0.671029	0.0312661	5.05528
KEGG_PATHWAY	hsa04750:Inflammatory mediator regulation of TRP channels	23	1.01411	0.00412417	PRKCA, PIK3CG, ADCY4, ADCY7, PIK3CD, PRKCH, PRKCG, MAPK10, PRKCE, PPP1CC, PPP1CB, ITPR2, ADCY9, PLCG1, NTRK1, PLCG2, CAMK2D, IL1B, GNAS, PLA2G4C, CALM2, PIK3R2, ALOX12	866	98	6910	1.87267	0.690775	0.0320767	5.32911
KEGG_PATHWAY	hsa05203:Viral carcinogenesis	40	1.76367	0.00444573	MAD1L1, GRB2, SND1, CASP8, RAC1, ATF6B, CREB3L1, CREB3L3, CCNA1, TRAF5, RBPJL, PIK3R2, DLG1, PIK3CG, HIST1H2BD, PIK3CD, UBR4, ACTN1, HLA-C, POLB, CDK6, ACTN2, HLA-B, HDAC11, CDK4, HLA-E, GTF2B, CDK2, STAT3, HLA-F, HDAC5, HDAC4, CCND1, CDKN1A, MRPS18B, HDAC1, YWHAQ, JAK3, EIF2AK2, HDAC7	866	205	6910	1.55692	0.717874	0.0336218	5.73337
KEGG_PATHWAY	hsa00562:Inositol phosphate metabolism	18	0.793651	0.00560027	PIK3CG, MINPP1, IMPA2, PIK3CD, PIP5K1C, ITPKB, PTEN, PLCE1, PLCG1, PLCH2, PLCG2, PLCD3, PLCD4, SYNJ2, INPP4B, PIP4K2A, MTMR7, INPP5A	866	71	6910	2.0229	0.797081	0.0411037	7.17177
KEGG_PATHWAY	hsa04971:Gastric acid secretion	18	0.793651	0.00751499	PRKCA, KCNJ15, ADCY4, ADCY7, ATP1B2, ATP1A1, PRKCG, ATP1A2, KCNJ1, ITPR2, KCNK10, ADCY9, CAMK2D, GNAS, KCNQ1, MYLK, CALM2, SLC9A1	866	73	6910	1.96748	0.882617	0.0534497	9.51258
KEGG_PATHWAY	hsa05032:Morphine addiction	21	0.925926	0.00776946	PRKCA, OPRM1, GABRG1, GABRG2, ADCY4, GABRA2, ADCY7, GABRB3, GABRA6, GABRA5, GABBR1, PDE3A, PRKCG, PDE10A, ADORA1, SLC32A1, GNGT2, GNB2, ADCY9, GNAS, GNG7	866	91	6910	1.84136	0.890862	0.0538731	9.81954
KEGG_PATHWAY	hsa04976:Bile secretion	17	0.749559	0.00975308	ADCY4, ADCY7, ATP1B2, EPHX1, ATP1A1, ATP1A2, SLC10A2, AQP1, SLCO1B3, ADCY9, SLC2A1, GNAS, SCARB1, SLC4A4, SLC27A5, NR1H4, SLC9A1	866	69	6910	1.96589	0.938176	0.0656363	12.1795
KEGG_PATHWAY	hsa04530:Tight junction	28	1.23457	0.0103024	PRKCZ, PARD3, CLDN9, CLDN5, CLDN10, PTEN, CLDN14, LLGL2, EXOC4, RRAS, PPP2R2D, ACTB, PRKCA, MAGI3, MAGI2, ACTN1, MYLPF, PRKCH, ACTN2, PRKCG, MYH6, CDK4, PRKCE, EPB41L3, RRAS2, JAM3, TJP2, MYH10	866	137	6910	1.63079	0.94719	0.0676294	12.8228
KEGG_PATHWAY	hsa04918:Thyroid hormone synthesis	17	0.749559	0.0112195	TG, PRKCA, ADCY4, ADCY7, ATP1B2, ATP1A1, PRKCG, ATP1A2, ITPR2, SLC26A4, ADCY9, ATF6B, TPO, CREB3L1, GNAS, CREB3L3, HSPA5	866	70	6910	1.93781	0.959414	0.0718107	13.8873
KEGG_PATHWAY	hsa04940:Type I diabetes mellitus	12	0.529101	0.0120995	TNF, CD80, INS, PTPRN2, IL1B, HLA-C, HLA-DPA1, HLA-B, HLA-E, IL1A, LTA, HLA-F	866	42	6910	2.27978	0.968483	0.0755655	14.8973
KEGG_PATHWAY	hsa05212:Pancreatic cancer	16	0.705467	0.0126712	E2F1, PIK3CG, RALBP1, ERBB2, TGFBR2, PIK3CD, CDK6, BCL2L1, MAPK10, CDK4, STAT1, STAT3, TGFB1, CCND1, RAC1, PIK3R2	866	65	6910	1.96411	0.973261	0.0773272	15.5477
KEGG_PATHWAY	hsa04550:Signaling pathways regulating pluripotency of stem cells	28	1.23457	0.0136476	FGFR2, WNT5B, ONECUT1, GRB2, WNT3A, BMPR2, PAX6, MEIS1, IGF1R, WNT4, WNT6, MYC, TCF3, AXIN1, PIK3R2, APC, PIK3CG, JARID2, ESRRB, PIK3CD, STAT3, WNT2B, DVL1, WNT7B, DLX5, ID4, JAK3, ZFHX3	866	140	6910	1.59584	0.979811	0.0813401	16.6477
KEGG_PATHWAY	hsa04070:Phosphatidylinositol signaling system	21	0.925926	0.0174745	PRKCA, PIK3CG, IMPA2, PIK3CD, PIP5K1C, PRKCG, ITPKB, PTEN, ITPR2, PLCE1, PLCG1, PLCG2, PLCD3, PLCD4, SYNJ2, INPP4B, PIP4K2A, MTMR7, INPP5A, CALM2, PIK3R2	866	98	6910	1.70983	0.993307	0.101047	20.8327
KEGG_PATHWAY	hsa05145:Toxoplasmosis	24	1.0582	0.019285	PIK3CG, TNF, CYCS, PIK3CD, TLR2, BIRC7, HSPA1B, BCL2L1, MAPK10, STAT1, ITGB1, STAT3, TGFB1, HSPA1L, LAMA2, LAMB3, LAMA4, ITGA6, LAMC3, CASP8, HLA-DPA1, LAMC2, ALOX5, PIK3R2	866	118	6910	1.62289	0.996036	0.108828	22.7442
KEGG_PATHWAY	hsa05218:Melanoma	16	0.705467	0.0274595	E2F1, FGF6, FGF19, PIK3CG, PDGFA, MITF, PIK3CD, CDK6, CDK4, FGF20, PTEN, IGF1R, CDKN1A, CCND1, PDGFRB, PIK3R2	866	71	6910	1.79813	0.999632	0.14903	30.8549
KEGG_PATHWAY	hsa04152:AMPK signaling pathway	24	1.0582	0.0277355	PIK3CG, PFKFB3, LEPR, PRKAG2, PIK3CD, STRADA, FOXO3, PPARGC1A, RPTOR, CPT1A, IGF1R, CCND1, EIF4EBP1, CD36, INS, CREB3L1, PRKAA1, CAB39, SCD5, CREB3L3, PRKAA2, CCNA1, PPP2R2D, PIK3R2	866	122	6910	1.56968	0.999661	0.147655	31.1145
KEGG_PATHWAY	hsa05414:Dilated cardiomyopathy	18	0.793651	0.0291749	ACTB, ADCY4, CACNA2D1, TNF, ADCY7, CACNG2, CACNB4, CACNA2D3, CACNA2D2, ITGB1, TPM1, TPM4, TGFB1, ITGA6, ADCY9, GNAS, CACNA1C, ITGA2B	866	84	6910	1.70983	0.999777	0.152006	32.4537
KEGG_PATHWAY	hsa05410:Hypertrophic cardiomyopathy (HCM)	17	0.749559	0.0300492	ACTB, CACNA2D1, TNF, PRKAG2, CACNG2, CACNB4, CACNA2D3, CACNA2D2, ITGB1, TPM1, TGFB1, TPM4, ITGA6, PRKAA1, PRKAA2, CACNA1C, ITGA2B	866	78	6910	1.73906	0.999827	0.153488	33.2553
KEGG_PATHWAY	hsa04611:Platelet activation	25	1.10229	0.0313135	PRKCZ, ADCY4, ADCY7, COL2A1, ITGB1, COL11A2, PIK3R2, ACTB, PIK3CG, TBXAS1, PIK3CD, STIM1, PPP1CC, COL5A3, PPP1CB, ITPR2, VWF, ADCY9, FYN, PLCG2, GNAS, COL1A1, PLA2G4C, MYLK, ITGA2B	866	130	6910	1.53446	0.999881	0.156737	34.3991
KEGG_PATHWAY	hsa05031:Amphetamine addiction	15	0.661376	0.0314612	PRKCA, SLC6A3, GRIN1, GRIN2A, PRKCG, PPP1CC, PPP1CB, GRIN2D, ATF6B, CAMK2D, CREB3L1, GNAS, CREB3L3, CACNA1C, CALM2	866	66	6910	1.81346	0.999886	0.154749	34.5315
KEGG_PATHWAY	hsa04725:Cholinergic synapse	22	0.970018	0.0332114	PRKCA, PIK3CG, ADCY4, ACHE, ADCY7, PIK3CD, PRKCG, ITPR2, GNGT2, KCNQ3, ADCY9, GNB2, FYN, CHRM1, CAMK2D, CREB3L1, CREB3L3, KCNQ2, CACNA1C, KCNQ1, GNG7, PIK3R2	866	111	6910	1.58147	0.999932	0.160043	36.082
KEGG_PATHWAY	hsa04910:Insulin signaling pathway	26	1.14638	0.0349291	PIK3CG, PRKCZ, SOCS2, GRB2, PHKG2, PIK3CD, PRKAG2, MKNK2, MAPK10, PPP1CC, PPARGC1A, PPP1CB, RPTOR, EIF4E1B, EIF4EBP1, EIF4E, INS, PRKAR1B, PKLR, PRKAA1, SH2B2, PRKAA2, TRIP10, RAPGEF1, CALM2, PIK3R2	866	138	6910	1.50333	0.999959	0.164987	37.5705
KEGG_PATHWAY	hsa05217:Basal cell carcinoma	13	0.573192	0.0365309	WNT5B, WNT3A, LEF1, GLI2, GLI3, SHH, DVL1, WNT2B, WNT7B, WNT4, WNT6, APC, AXIN1	866	55	6910	1.886	0.999974	0.169246	38.9297
KEGG_PATHWAY	hsa04145:Phagosome	28	1.23457	0.0392903	TLR2, ITGB2, ATP6V1B1, ITGB1, TAP2, TAP1, RAC1, SEC22B, TUBB6, SCARB1, TUBB8, TUBB1, THBS2, TUBB3, TUBA1C, ACTB, TCIRG1, NOS1, ATP6V1H, HLA-C, COLEC11, HLA-B, HLA-E, HLA-F, CD36, FCAR, VAMP3, HLA-DPA1	866	153	6910	1.46025	0.999989	0.178208	41.2072
KEGG_PATHWAY	hsa05210:Colorectal cancer	14	0.617284	0.0406293	PIK3CG, TGFBR2, CYCS, PIK3CD, LEF1, BIRC5, MAPK10, TGFB1, CCND1, RAC1, MYC, AXIN1, APC, PIK3R2	866	62	6910	1.80176	0.999992	0.180987	42.2838
KEGG_PATHWAY	hsa04068:FoxO signaling pathway	25	1.10229	0.0429644	GRB2, PRKAG2, RAG1, FOXO3, PTEN, TGFB1, IGF1R, INS, HOMER3, CDKN2D, PRKAA1, PRKAA2, PIK3R2, PIK3CG, SGK1, SGK2, PIK3CD, TGFBR2, MAPK10, CDK2, GABARAP, STAT3, CDKN1A, CCND1, CSNK1E	866	134	6910	1.48866	0.999996	0.187682	44.1179
KEGG_PATHWAY	hsa05215:Prostate cancer	18	0.793651	0.0435617	E2F1, FGFR2, PIK3CG, GRB2, PDGFA, ERBB2, PIK3CD, LEF1, PTEN, CDK2, IGF1R, CDKN1A, CCND1, INS, CREB3L1, PDGFRB, CREB3L3, PIK3R2	866	88	6910	1.63211	0.999997	0.187274	44.5783
KEGG_PATHWAY	hsa04974:Protein digestion and absorption	18	0.793651	0.0435617	COL18A1, COL4A2, SLC8A2, COL4A1, SLC15A1, ATP1B2, COL22A1, PRSS1, SLC7A8, COL2A1, ATP1A1, ATP1A2, COL5A3, COL9A1, COL6A1, COL1A1, COL11A2, KCNQ1	866	88	6910	1.63211	0.999997	0.187274	44.5783
KEGG_PATHWAY	hsa04340:Hedgehog signaling pathway	8	0.352734	0.0439305	CSNK1A1, DHH, CSNK1E, CSNK1G2, CSNK1A1L, GLI2, GLI3, SHH	866	27	6910	2.36421	0.999997	0.185991	44.8608
KEGG_PATHWAY	hsa05332:Graft-versus-host disease	9	0.396825	0.0465584	TNF, CD80, IL1B, HLA-C, HLA-DPA1, HLA-B, HLA-E, IL1A, HLA-F	866	33	6910	2.17615	0.999999	0.193398	46.8357
KEGG_PATHWAY	hsa05169:Epstein-Barr virus infection	33	1.45503	0.0472603	SPI1, HSPA1B, HSPA1L, CD44, SND1, PSMD6, CCNA1, MYC, RBPJL, TRAF5, PIK3R2, PIK3CG, PIK3CD, HLA-C, HLA-B, MAPK10, HLA-E, GTF2B, CDK2, STAT3, HLA-F, HDAC5, HDAC4, CDKN1A, PSMD13, PLCG1, HDAC1, PLCG2, YWHAQ, JAK3, EIF2AK2, NCOR2, EIF2AK4	866	190	6910	1.38586	0.999999	0.193325	47.352
KEGG_PATHWAY	hsa05230:Central carbon metabolism in cancer	14	0.617284	0.0509166	PDK1, FGFR2, PIK3CG, RET, FLT3, ERBB2, PIK3CD, PGAM1, PTEN, NTRK1, SLC2A1, PDGFRB, MYC, PIK3R2	866	64	6910	1.74545	1	0.204138	49.9673
KEGG_PATHWAY	hsa05321:Inflammatory bowel disease (IBD)	14	0.617284	0.0509166	TNF, IL21R, TLR2, TLR5, STAT1, STAT3, TGFB1, IL12RB2, NOD2, IL12RB1, IL1B, HLA-DPA1, IL1A, NFATC1	866	64	6910	1.74545	1	0.204138	49.9673
KEGG_PATHWAY	hsa05213:Endometrial cancer	12	0.529101	0.0538188	PIK3CG, CCND1, GRB2, ERBB2, PIK3CD, LEF1, FOXO3, PTEN, MYC, AXIN1, PIK3R2, APC	866	52	6910	1.84136	1	0.211836	51.9571
KEGG_PATHWAY	hsa05033:Nicotine addiction	10	0.440917	0.055067	SLC32A1, GABRG1, GABRG2, GABRA2, GABRB3, GRIN2D, GABRA6, GRIN1, GABRA5, GRIN2A	866	40	6910	1.9948	1	0.213444	52.7902
KEGG_PATHWAY	hsa04964:Proximal tubule bicarbonate reclamation	7	0.308642	0.0587255	SLC38A3, ATP1B2, ATP1A1, ATP1A2, SLC4A4, AQP1, MDH1	866	23	6910	2.42846	1	0.223347	55.1558
KEGG_PATHWAY	hsa05220:Chronic myeloid leukemia	15	0.661376	0.0602252	E2F1, PIK3CG, CTBP1, GRB2, TGFBR2, PIK3CD, CDK6, BCL2L1, CDK4, TGFB1, CDKN1A, CCND1, HDAC1, MYC, PIK3R2	866	72	6910	1.66234	1	0.225596	56.0933
KEGG_PATHWAY	hsa05110:Vibrio cholerae infection	12	0.529101	0.0605764	ACTB, TCIRG1, PRKCA, ADCY9, PLCG1, PLCG2, ATP6V1H, PRKCG, GNAS, ATP6V1B1, KCNQ1, TJP2	866	53	6910	1.80661	1	0.22394	56.3103
KEGG_PATHWAY	hsa05202:Transcriptional misregulation in cancer	29	1.27866	0.067379	FUT8, PDGFA, SPI1, PML, BCL2L1, MEIS1, WT1, MEN1, IGF1R, PTK2, LYL1, ELK4, MLLT1, ETV5, MYC, TCF3, FLT1, FLT3, BAIAP3, LDB1, ELANE, TGFBR2, AFF1, DOT1L, CDKN1A, HDAC1, NTRK1, JMJD1C, IGFBP3	866	168	6910	1.37736	1	0.243479	60.3215
KEGG_PATHWAY	hsa04115:p53 signaling pathway	14	0.617284	0.0694798	STEAP3, CYCS, CDK6, CDK4, PTEN, SESN1, CDK2, TP73, CDKN1A, CCND1, RRM2, CASP8, SERPINE1, IGFBP3	866	67	6910	1.6673	1	0.247267	61.4897
KEGG_PATHWAY	hsa04916:Melanogenesis	19	0.837743	0.069694	PRKCA, ADCY4, WNT5B, ADCY7, WNT3A, MITF, LEF1, PRKCG, DVL1, WNT2B, WNT7B, WNT4, ADCY9, CAMK2D, CREB3L1, GNAS, CREB3L3, WNT6, CALM2	866	100	6910	1.51605	1	0.245009	61.607
KEGG_PATHWAY	hsa04330:Notch signaling pathway	11	0.485009	0.0700386	NOTCH3, CTBP1, HDAC1, DTX1, MAML1, NOTCH4, MAML2, MAML3, RBPJL, NCOR2, DVL1	866	48	6910	1.82857	1	0.243213	61.795
KEGG_PATHWAY	hsa04724:Glutamatergic synapse	21	0.925926	0.0724055	PRKCA, ADCY4, SLC38A3, ADCY7, GRIK4, GRIN1, GRIN2A, PRKCG, SHANK2, ITPR2, GLUL, GNGT2, GNB2, ADCY9, GRM8, HOMER3, GRIN2D, GNAS, PLA2G4C, CACNA1C, GNG7	866	114	6910	1.46986	1	0.247691	63.0637
KEGG_PATHWAY	hsa04514:Cell adhesion molecules (CAMs)	25	1.10229	0.0752819	CLDN9, CADM1, CLDN5, ITGB2, CLDN10, ITGB1, CDH4, CLDN14, CD2, CNTNAP2, ESAM, NRXN2, NRXN3, HLA-C, HLA-B, HLA-E, HLA-F, SIGLEC1, ITGA6, CD80, PECAM1, VCAN, HLA-DPA1, JAM3, CD226	866	142	6910	1.40479	1	0.253582	64.5529
KEGG_PATHWAY	hsa05030:Cocaine addiction	11	0.485009	0.0786053	BDNF, SLC6A3, GRIN2D, GRIN1, ATF6B, GPSM1, GRIN2A, CREB3L1, GNAS, CREB3L3, CDK5	866	49	6910	1.79125	1	0.260625	66.2044
KEGG_PATHWAY	hsa00512:Mucin type O-Glycan biosynthesis	8	0.352734	0.0840665	GALNT2, ST3GAL2, GALNT5, B3GNT6, GALNT9, GALNT12, GALNT14, B4GALT5	866	31	6910	2.05915	1	0.273651	68.7645
KEGG_PATHWAY	hsa04923:Regulation of lipolysis in adipocytes	12	0.529101	0.084085	PIK3CG, ADCY4, ADCY7, ADCY9, INS, PIK3CD, ABHD5, NPR1, GNAS, NPY1R, ADORA1, PIK3R2	866	56	6910	1.70983	1	0.270758	68.7729
KEGG_PATHWAY	hsa05221:Acute myeloid leukemia	12	0.529101	0.084085	PIK3CG, EIF4EBP1, CCND1, GRB2, FLT3, PIK3CD, PML, SPI1, LEF1, MYC, STAT3, PIK3R2	866	56	6910	1.70983	1	0.270758	68.7729
KEGG_PATHWAY	hsa04144:Endocytosis	41	1.80776	0.0863143	CAV3, FGFR2, PRKCZ, CAV1, PARD3, USP8, ERBB3, CHMP7, ASAP2, PML, SNX1, PIP5K1C, EPS15L1, HSPA1B, CYTH3, SNX3, CAPZB, TGFB1, AMPH, HSPA1L, IGF1R, ITCH, AGAP1, EHD1, RET, FLT1, TGFBR2, RUFY1, HLA-C, HLA-B, HLA-E, HLA-F, AP2A1, NTRK1, SMURF1, BIN1, VPS26B, ARAP2, ARAP1, EPN1, GRK1	866	258	6910	1.26801	1	0.27418	69.7652
KEGG_PATHWAY	hsa05014:Amyotrophic lateral sclerosis (ALS)	11	0.485009	0.0877917	TNF, NOS1, GRIN2D, CYCS, GRIN1, RAC1, GRIN2A, TOMM40, CCS, BCL2L1, NEFL	866	50	6910	1.75543	1	0.275426	70.4066
KEGG_PATHWAY	hsa04920:Adipocytokine signaling pathway	14	0.617284	0.091994	PPARA, TNF, LEPR, PRKAG2, MAPK10, PPARGC1A, CPT1A, STAT3, ACSBG1, CD36, SLC2A1, PRKAA1, PRKAA2, ACSL6	866	70	6910	1.59584	1	0.284114	72.1631
KEGG_PATHWAY	hsa00532:Glycosaminoglycan biosynthesis - chondroitin sulfate / dermatan sulfate	6	0.26455	0.0951728	B3GAT3, CHST12, UST, CHST14, CHST15, DSE	866	20	6910	2.39376	1	0.289799	73.4271
KEGG_PATHWAY	hsa04666:Fc gamma R-mediated phagocytosis	16	0.705467	0.0970176	PRKCA, PIK3CG, LIMK2, PIK3CD, ASAP2, PIP5K1C, PRKCG, PRKCE, AMPH, DOCK2, MYO10, PLCG1, PLCG2, RAC1, BIN1, PIK3R2	866	84	6910	1.51985	1	0.291804	74.1362
KEGG_PATHWAY	hsa04950:Maturity onset diabetes of the young	7	0.308642	0.0972776	ONECUT1, INS, PKLR, PAX6, PDX1, MAFA, NR5A2	866	26	6910	2.14825	1	0.289607	74.2347

## Sheet: Supplementary Table S10
Supplementary Table S10: Functional Annotation Result for glucose-sync genes (top-2000)
Category	Term	Count	%	PValue	Genes	List Total	Pop Hits	Pop Total	Fold Enrichment	Bonferroni	Benjamini	FDR
KEGG_PATHWAY	hsa05200:Pathways in cancer	62	3.9566	1.45313e-05	E2F1, FGF19, FGF6, PDGFA, GNA12, MITF, SPI1, PTEN, GLI3, SHH, TGFB1, EDNRA, WNT4, SLC2A1, WNT6, MYC, GNG7, PIK3CG, CTBP1, RET, RALBP1, PIK3CD, LEF1, PRKCG, CDK6, FGF20, CDK4, DAPK2, CDK2, CCDC6, CCND1, LAMC3, PDGFRB, GNAS, LAMC2, FGFR2, WNT5B, GRB2, ERBB2, PML, BCL2L1, LAMB3, PTK2, PLEKHG5, RAC1, TRAF5, FN1, COL4A1, FLT3, TGFBR2, BIRC7, BIRC5, STAT1, STAT3, LAMA2, WNT7B, LAMA4, GNGT2, PLCG1, ITGA…	627	393	6910	1.73864	0.00398816	0.00398816	0.0191587
KEGG_PATHWAY	hsa04510:Focal adhesion	38	2.42502	3.44006e-05	CAV1, PDGFA, GRB2, ERBB2, COL2A1, PTEN, VCL, PTK2, LAMB3, PAK4, RAC1, ZYX, COL11A2, THBS2, RAPGEF1, FN1, PIK3CG, COL4A1, TNXB, PIK3CD, PRKCG, ACTN2, PPP1CC, COL5A3, PPP1CB, LAMA2, VWF, CCND1, LAMA4, ITGA6, FYN, LAMC3, PDGFRB, RELN, LAMC2, COL1A1, PARVB, MYLK	627	206	6910	2.03295	0.00941573	0.004719	0.0453498
KEGG_PATHWAY	hsa05222:Small cell lung cancer	21	1.34014	5.10216e-05	E2F1, PIK3CG, COL4A1, PIK3CD, BIRC7, CDK6, BCL2L1, CDK4, PTEN, CDK2, LAMA2, PTK2, CCND1, LAMB3, LAMA4, ITGA6, LAMC3, LAMC2, MYC, TRAF5, FN1	627	85	6910	2.72277	0.0139333	0.00466618	0.0672541
KEGG_PATHWAY	hsa05146:Amoebiasis	24	1.53159	5.63855e-05	PIK3CG, TNF, COL4A1, PIK3CD, TLR2, ACTN2, COL2A1, PRKCG, ITGB2, COL5A3, TGFB1, VCL, LAMA2, GNAL, PTK2, LAMB3, LAMA4, LAMC3, IL1B, GNAS, LAMC2, COL1A1, COL11A2, FN1	627	106	6910	2.49526	0.0153869	0.00386911	0.0743221
KEGG_PATHWAY	hsa04151:PI3K-Akt signaling pathway	52	3.31844	0.000262733	FGF19, FGF6, OSMR, PDGFA, TLR2, FOXO3, PTEN, EIF4EBP1, CREB3L1, CREB3L3, COL11A2, MYC, GNG7, PIK3CG, SGK1, SGK2, PIK3CD, PKN1, CDK6, FGF20, CDK4, CDK2, CCND1, LAMC3, CHRM1, PDGFRB, LAMC2, RELN, COL1A1, FGFR2, GRB2, COL2A1, BCL2L1, PTK2, LAMB3, INS, RAC1, THBS2, PPP2R2D, EPO, FN1, COL4A1, TNXB, NR4A1, COL5A3, EIF4E1B, LAMA2, VWF, LAMA4, GNGT2, ITGA6, JAK3	627	345	6910	1.6611	0.0697119	0.0143483	0.345875
KEGG_PATHWAY	hsa04020:Calcium signaling pathway	32	2.04212	0.000291287	ERBB3, ERBB2, ITPKB, EDNRA, CAMK2D, PLCD3, PLCD4, HTR5A, NOS1, SLC8A2, SLC25A4, GRIN1, STIM2, GRIN2A, PRKCG, ITPR2, GNAL, PLCE1, PLCG1, ATP2A3, CHRM1, PLCG2, HTR6, LTB4R2, CACNA1G, CACNA1H, PDGFRB, CACNA1E, GNAS, CACNA1C, MYLK, CALM2	627	179	6910	1.97019	0.0769903	0.0132638	0.383398
KEGG_PATHWAY	hsa04010:MAPK signaling pathway	41	2.61646	0.000361645	FGF19, FGFR2, FGF6, TNF, GRB2, PDGFA, GNA12, MKNK2, HSPA1B, TGFB1, HSPA1L, BDNF, ELK4, MAPT, RAC1, MOS, IL1B, NFATC3, MYC, RASA1, NFATC1, NTF3, TGFBR2, NR4A1, PRKCG, FGF20, CACNA2D3, CACNA2D2, DUSP5, RPS6KA2, RRAS2, NTRK1, CACNA1G, CACNA1H, PDGFRB, CACNA1E, MAPK8IP1, CACNA1C, PLA2G4C, DUSP6, MAP3K11	627	255	6910	1.77196	0.0946832	0.0141096	0.475801
KEGG_PATHWAY	hsa05205:Proteoglycans in cancer	34	2.16975	0.0004689	CAV1, TNF, WNT5B, ERBB3, GRB2, LUM, ERBB2, TLR2, DCN, TGFB1, WNT4, PTK2, ANK1, CD44, RAC1, CAMK2D, WNT6, MYC, TWIST2, TWIST1, FN1, PIK3CG, PIK3CD, PRKCG, PPP1CC, PPP1CB, STAT3, ITPR2, CCND1, PLCE1, WNT7B, PLCG1, RRAS2, PLCG2	627	200	6910	1.87352	0.121006	0.0159929	0.616509
KEGG_PATHWAY	hsa04512:ECM-receptor interaction	19	1.21251	0.00065397	TNXB, COL4A1, COL2A1, COL5A3, LAMA2, VWF, LAMB3, LAMA4, CD36, ITGA6, CD44, LAMC3, RELN, LAMC2, COL1A1, AGRN, COL11A2, THBS2, FN1	627	87	6910	2.40683	0.164647	0.0197905	0.858871
KEGG_PATHWAY	hsa04919:Thyroid hormone signaling pathway	22	1.40396	0.0012058	PIK3CG, THRA, ATP1B2, PIK3CD, PRKCG, ATP1A1, ATP1A2, STAT1, MED12L, NOTCH3, WNT4, PLCE1, CCND1, DIO2, PLCG1, PLCG2, NOTCH4, SLC2A1, MED27, PLCD3, PLCD4, MYC	627	114	6910	2.12681	0.282366	0.0326351	1.57829
KEGG_PATHWAY	hsa05166:HTLV-I infection	39	2.48883	0.00146804	E2F1, TNF, WNT5B, PDGFA, SPI1, ITGB2, ANAPC10, BCL2L1, TGFB1, WNT4, ELK4, SLC2A1, NFATC4, NFATC2, WNT6, FOSL1, MYC, TCF3, NFATC3, LTA, NFATC1, DLG1, PIK3CG, SLC25A4, PIK3CD, POLE, TGFBR2, HLA-C, HLA-B, CDK4, HLA-E, CCND1, WNT7B, RRAS2, LCK, POLD2, PDGFRB, HLA-DPA1, JAK3	627	256	6910	1.67894	0.33236	0.0360616	1.91847
KEGG_PATHWAY	hsa05214:Glioma	15	0.957243	0.00169499	E2F1, PIK3CG, GRB2, PDGFA, PIK3CD, PRKCG, CDK6, CDK4, PTEN, CCND1, PLCG1, PLCG2, CAMK2D, PDGFRB, CALM2	627	65	6910	2.54325	0.372818	0.0381305	2.21201
KEGG_PATHWAY	hsa04390:Hippo signaling pathway	26	1.65922	0.00210797	PRKCZ, WNT5B, TP53BP2, GDF6, TGFBR2, BMPR2, LEF1, TEAD1, ITGB2, BIRC5, PPP1CC, PPP1CB, TP73, LATS2, TGFB1, WNT4, CCND1, WNT7B, CSNK1E, CRB2, SERPINE1, LIMD1, WNT6, MYC, PPP2R2D, DLG1	627	151	6910	1.89761	0.440272	0.0436571	2.74407
KEGG_PATHWAY	hsa04930:Type II diabetes mellitus	12	0.765795	0.00310818	PIK3CG, PRKCZ, TNF, INS, PIK3CD, PKLR, CACNA1G, CACNA1E, PDX1, MAFA, PRKCE, CACNA1C	627	48	6910	2.75518	0.575176	0.0593165	4.0216
KEGG_PATHWAY	hsa04022:cGMP-PKG signaling pathway	27	1.72304	0.00382011	KCNMB3, ATP1B2, GNA12, EDNRA, INS, CREB3L1, NFATC4, CREB3L3, NFATC2, NFATC3, NFATC1, PIK3CG, SLC8A2, SLC25A4, PIK3CD, NPR1, PDE3A, ATP1A1, ATP1A2, PRKCE, PPP1CC, PPP1CB, ITPR2, ATP2A3, CACNA1C, CALM2, MYLK	627	166	6910	1.79253	0.650951	0.0677642	4.92146
KEGG_PATHWAY	hsa00562:Inositol phosphate metabolism	15	0.957243	0.00402952	PIK3CG, PIK3CD, PIP5K1C, ITPKB, PTEN, PLCE1, PLCG1, PLCH2, PLCG2, PLCD3, PLCD4, SYNJ2, PIP4K2A, MTMR7, INPP5A	627	71	6910	2.32832	0.670558	0.067044	5.18465
KEGG_PATHWAY	hsa05416:Viral myocarditis	13	0.829611	0.00433083	CAV1, ITGB2, HLA-C, MYH6, HLA-B, CXADR, HLA-E, EIF4G3, CCND1, CD80, FYN, RAC1, HLA-DPA1	627	57	6910	2.5135	0.696861	0.0678016	5.56218
KEGG_PATHWAY	hsa04360:Axon guidance	22	1.40396	0.00470499	ABLIM2, PLXNC1, LIMK2, DPYSL5, CDK5, EPHA1, SLIT3, EPHB2, SEMA5B, PTK2, SEMA4G, FYN, PAK4, RAC1, NFATC4, UNC5D, SEMA3A, ROBO3, NFATC2, NFATC3, RASA1, SRGAP2	627	127	6910	1.9091	0.726629	0.0695169	6.02905
KEGG_PATHWAY	hsa05212:Pancreatic cancer	14	0.893427	0.0048416	E2F1, PIK3CG, RALBP1, ERBB2, TGFBR2, PIK3CD, CDK6, BCL2L1, CDK4, STAT1, STAT3, TGFB1, CCND1, RAC1	627	65	6910	2.3737	0.736756	0.0678355	6.19898
KEGG_PATHWAY	hsa04310:Wnt signaling pathway	23	1.46777	0.00604596	CSNK1A1, CER1, TBL1XR1, CTBP1, WNT5B, CSNK1A1L, LEF1, PRKCG, WNT7B, WNT4, CCND1, CSNK1E, SFRP4, RAC1, CAMK2D, NFATC4, WNT6, NFATC2, FOSL1, MYC, NFATC3, LRP5, NFATC1	627	138	6910	1.83679	0.811317	0.0800025	7.68482
KEGG_PATHWAY	hsa04960:Aldosterone-regulated sodium reabsorption	10	0.638162	0.00689796	PIK3CG, SGK1, ATP1B2, INS, PIK3CD, PRKCG, ATP1A1, SCNN1G, ATP1A2, KCNJ1	627	39	6910	2.82583	0.850956	0.0866567	8.72277
KEGG_PATHWAY	hsa04145:Phagosome	24	1.53159	0.0103153	NOS1, TLR2, ATP6V1H, HLA-C, ITGB2, COLEC11, HLA-B, HLA-E, ATP6V1B1, CD36, FCAR, TAP2, RAC1, TAP1, TUBB6, SEC22B, HLA-DPA1, VAMP3, SCARB1, TUBB8, TUBB1, THBS2, TUBB3, TUBA1C	627	153	6910	1.72874	0.942238	0.121562	12.7785
KEGG_PATHWAY	hsa05223:Non-small cell lung cancer	12	0.765795	0.0105587	PIK3CG, E2F1, CCND1, PLCG1, GRB2, ERBB2, PIK3CD, PLCG2, PRKCG, CDK6, FOXO3, CDK4	627	56	6910	2.36159	0.946017	0.119193	13.061
KEGG_PATHWAY	hsa05161:Hepatitis B	23	1.46777	0.010771	E2F1, PIK3CG, TNF, GRB2, PIK3CD, TLR2, BIRC5, PRKCG, CDK6, CDK4, STAT1, PTEN, TGFB1, CDK2, STAT3, CCND1, CREB3L1, NFATC4, CREB3L3, NFATC2, MYC, NFATC3, NFATC1	627	145	6910	1.74812	0.94911	0.116697	13.3066
KEGG_PATHWAY	hsa05230:Central carbon metabolism in cancer	13	0.829611	0.0112291	PDK1, FGFR2, PIK3CG, RET, FLT3, ERBB2, PIK3CD, PGAM1, PTEN, NTRK1, SLC2A1, PDGFRB, MYC	627	64	6910	2.23859	0.955197	0.116814	13.8345
KEGG_PATHWAY	hsa04940:Type I diabetes mellitus	10	0.638162	0.0113733	TNF, CD80, INS, PTPRN2, IL1B, HLA-C, HLA-DPA1, HLA-B, HLA-E, LTA	627	42	6910	2.62398	0.956958	0.113952	14
KEGG_PATHWAY	hsa04925:Aldosterone synthesis and secretion	15	0.957243	0.0131719	NR4A1, NPR1, PRKCG, PRKCE, ITPR2, CACNA1G, CAMK2D, CREB3L1, CACNA1H, GNAS, SCARB1, CREB3L3, CACNA1C, CALM2, CAMK1D	627	81	6910	2.04088	0.973914	0.126328	16.0404
KEGG_PATHWAY	hsa04066:HIF-1 signaling pathway	17	1.08488	0.0142765	PDK1, PIK3CG, PFKFB3, ERBB2, PIK3CD, MKNK2, PRKCG, STAT3, EIF4E1B, EIF4EBP1, PLCG1, INS, PLCG2, SERPINE1, SLC2A1, CAMK2D, EPO	627	98	6910	1.91176	0.980828	0.131707	17.271
KEGG_PATHWAY	hsa04070:Phosphatidylinositol signaling system	17	1.08488	0.0142765	PIK3CG, PIK3CD, PIP5K1C, PRKCG, ITPKB, PTEN, ITPR2, PLCE1, PLCG1, PLCG2, PLCD3, PLCD4, SYNJ2, PIP4K2A, MTMR7, INPP5A, CALM2	627	98	6910	1.91176	0.980828	0.131707	17.271
KEGG_PATHWAY	hsa04810:Regulation of actin cytoskeleton	30	1.91449	0.0146659	FGF19, FGFR2, FGF6, PDGFA, SSH2, GNA12, ABI2, PIP5K1C, ITGB2, VCL, PTK2, INS, PAK4, RAC1, MOS, FN1, PIK3CG, ARHGEF4, LIMK2, PIK3CD, ACTN2, FGF20, PPP1CC, PPP1CB, ITGA6, RRAS2, CHRM1, PDGFRB, PIP4K2A, MYLK	627	211	6910	1.56693	0.982802	0.130731	17.701
KEGG_PATHWAY	hsa04931:Insulin resistance	18	1.14869	0.0166238	PIK3CG, SLC27A1, PRKCZ, TNF, PRKAG2, PIK3CD, PRKCE, PPP1CC, PPP1CB, PTEN, STAT3, CD36, RPS6KA2, INS, SLC2A1, CREB3L1, CREB3L3, SLC27A5	627	108	6910	1.83679	0.990048	0.142441	19.8313
KEGG_PATHWAY	hsa05203:Viral carcinogenesis	29	1.85067	0.0176075	MAD1L1, GRB2, SND1, RAC1, CREB3L1, CREB3L3, RBPJL, TRAF5, DLG1, PIK3CG, HIST1H2BD, PIK3CD, UBR4, HLA-C, ACTN2, CDK6, HLA-B, HDAC11, CDK4, HLA-E, CDK2, STAT3, HDAC5, HDAC4, CCND1, MRPS18B, JAK3, EIF2AK2, HDAC7	627	205	6910	1.55903	0.992442	0.145797	20.8823
KEGG_PATHWAY	hsa05145:Toxoplasmosis	19	1.21251	0.0189045	PIK3CG, TNF, PIK3CD, BIRC7, TLR2, HSPA1B, BCL2L1, STAT1, STAT3, TGFB1, HSPA1L, LAMA2, LAMB3, LAMA4, ITGA6, LAMC3, LAMC2, HLA-DPA1, ALOX5	627	118	6910	1.77452	0.994745	0.151271	22.2486
KEGG_PATHWAY	hsa04024:cAMP signaling pathway	28	1.78685	0.0199004	ATP1B2, ADCYAP1R1, SOX9, GLI3, EDNRA, BDNF, RAC1, CAMK2D, CREB3L1, CREB3L3, NFATC1, PIK3CG, PIK3CD, GRIN1, GRIN2A, NPR1, PDE3A, ATP1A1, ATP1A2, PPP1CC, PPP1CB, PLCE1, RRAS2, CHRM1, HTR6, GNAS, CACNA1C, CALM2	627	198	6910	1.55849	0.996025	0.154231	23.2828
KEGG_PATHWAY	hsa04014:Ras signaling pathway	31	1.9783	0.0206945	FGF19, FGFR2, FGF6, PDGFA, GRB2, BCL2L1, RGL1, RGL2, INS, PAK4, RAC1, ZAP70, RASA3, RASA1, EXOC2, GNG7, PIK3CG, RALBP1, GRIN1, PIK3CD, GRIN2A, PRKCG, FGF20, PLCE1, GNGT2, PLCG1, RRAS2, PLCG2, PDGFRB, PLA2G4C, CALM2	627	226	6910	1.51169	0.996819	0.155608	24.0984
KEGG_PATHWAY	hsa04012:ErbB signaling pathway	15	0.957243	0.0236717	PIK3CG, ERBB3, GRB2, ERBB2, PIK3CD, PRKCG, PTK2, EIF4EBP1, PLCG1, PAK4, PLCG2, CAMK2D, NRG1, NRG2, MYC	627	87	6910	1.90013	0.998623	0.171575	27.0852
KEGG_PATHWAY	hsa05218:Melanoma	13	0.829611	0.0245344	FGF6, E2F1, PIK3CG, FGF19, PDGFA, PIK3CD, MITF, CDK6, CDK4, FGF20, PTEN, CCND1, PDGFRB	627	71	6910	2.01788	0.99892	0.172836	27.9302
KEGG_PATHWAY	hsa05215:Prostate cancer	15	0.957243	0.0259004	E2F1, FGFR2, PIK3CG, GRB2, PDGFA, ERBB2, PIK3CD, LEF1, PTEN, CDK2, CCND1, INS, CREB3L1, PDGFRB, CREB3L3	627	88	6910	1.87853	0.999266	0.177198	29.2497
KEGG_PATHWAY	hsa04921:Oxytocin signaling pathway	23	1.46777	0.0270812	PIK3CG, PIK3CD, PRKAG2, NPR1, PRKCG, CACNA2D3, PPP1CC, CACNA2D2, PPP1CB, ITPR2, CCND1, MYL6B, CAMK2D, GNAS, NFATC4, CACNA1C, PLA2G4C, NFATC2, NFATC3, MYLK, CALM2, CAMK1D, NFATC1	627	158	6910	1.60428	0.999474	0.180192	30.3722
KEGG_PATHWAY	hsa05221:Acute myeloid leukemia	11	0.701978	0.0271294	PIK3CG, EIF4EBP1, CCND1, GRB2, FLT3, PIK3CD, PML, SPI1, LEF1, MYC, STAT3	627	56	6910	2.16479	0.999481	0.176293	30.4177
KEGG_PATHWAY	hsa05321:Inflammatory bowel disease (IBD)	12	0.765795	0.0273281	IL12RB2, TNF, IL12RB1, IL21R, TLR2, IL1B, HLA-DPA1, TLR5, STAT1, TGFB1, STAT3, NFATC1	627	64	6910	2.06639	0.999509	0.173451	30.6048
KEGG_PATHWAY	hsa04750:Inflammatory mediator regulation of TRP channels	16	1.02106	0.0296099	PIK3CG, PIK3CD, PRKCG, PRKCE, PPP1CC, PPP1CB, ITPR2, PLCG1, NTRK1, PLCG2, CAMK2D, IL1B, GNAS, PLA2G4C, CALM2, ALOX12	627	98	6910	1.7993	0.999743	0.18258	32.7209
KEGG_PATHWAY	hsa05144:Malaria	10	0.638162	0.0297799	TNF, CD36, LRP1, PECAM1, CD81, TLR2, IL1B, ITGB2, THBS2, TGFB1	627	49	6910	2.24913	0.999755	0.179589	32.8761
KEGG_PATHWAY	hsa04514:Cell adhesion molecules (CAMs)	21	1.34014	0.0305285	CLDN9, NRXN2, CADM1, NRXN3, CLDN10, HLA-C, ITGB2, HLA-B, HLA-E, CDH4, CLDN14, ITGA6, CD80, PECAM1, CD2, CNTNAP2, HLA-DPA1, VCAN, ESAM, CD226, JAM3	627	142	6910	1.62983	0.999802	0.179862	33.5559
KEGG_PATHWAY	hsa05031:Amphetamine addiction	12	0.765795	0.0335235	SLC6A3, GRIN1, CAMK2D, GRIN2A, CREB3L1, PRKCG, GNAS, CREB3L3, CACNA1C, PPP1CC, PPP1CB, CALM2	627	66	6910	2.00377	0.999915	0.191936	36.2121
KEGG_PATHWAY	hsa04150:mTOR signaling pathway	11	0.701978	0.0338062	PIK3CG, EIF4EBP1, TNF, RPS6KA2, INS, PIK3CD, STRADA, PRKCG, CAB39, PTEN, EIF4E1B	627	58	6910	2.09014	0.999922	0.18955	36.4576
KEGG_PATHWAY	hsa04261:Adrenergic signaling in cardiomyocytes	21	1.34014	0.0394743	PIK3CG, MYL4, ATP1B2, PIK3CD, ATP1A1, ATP1A2, MYH6, CACNA2D3, PPP1CC, TPM1, PPP1CB, CACNA2D2, KCNE1, CAMK2D, CREB3L1, GNAS, CREB3L3, CACNA1C, KCNQ1, PPP2R2D, CALM2	627	146	6910	1.58517	0.999985	0.213979	41.2009
KEGG_PATHWAY	hsa04911:Insulin secretion	14	0.893427	0.0412675	KCNMB3, ATP1B2, ADCYAP1R1, ATP1A1, PRKCG, ATP1A2, PDX1, INS, SLC2A1, CAMK2D, CREB3L1, GNAS, CREB3L3, CACNA1C	627	85	6910	1.81518	0.999991	0.218533	42.632
KEGG_PATHWAY	hsa04722:Neurotrophin signaling pathway	18	1.14869	0.0417308	PIK3CG, NTF3, GRB2, PIK3CD, FOXO3, TP73, BDNF, PLCG1, RPS6KA2, NTRK1, PLCG2, RAC1, CAMK2D, SH2B2, SH2B1, RAPGEF1, CALM2, ARHGDIB	627	120	6910	1.65311	0.999992	0.216681	42.9965
KEGG_PATHWAY	hsa04964:Proximal tubule bicarbonate reclamation	6	0.382897	0.051295	SLC38A3, ATP1B2, ATP1A1, ATP1A2, SLC4A4, AQP1	627	23	6910	2.87497	0.999999	0.25586	50.0585
KEGG_PATHWAY	hsa04974:Protein digestion and absorption	14	0.893427	0.0523923	COL18A1, SLC8A2, COL4A1, SLC15A1, ATP1B2, PRSS1, ATP1A1, COL2A1, ATP1A2, COL5A3, COL9A1, COL1A1, COL11A2, KCNQ1	627	88	6910	1.7533	1	0.256198	50.8148
KEGG_PATHWAY	hsa05220:Chronic myeloid leukemia	12	0.765795	0.0579158	PIK3CG, E2F1, CTBP1, CCND1, GRB2, PIK3CD, TGFBR2, CDK6, BCL2L1, CDK4, MYC, TGFB1	627	72	6910	1.83679	1	0.275084	54.4637
KEGG_PATHWAY	hsa04971:Gastric acid secretion	12	0.765795	0.0628892	KCNJ15, ATP1B2, CAMK2D, PRKCG, ATP1A1, GNAS, ATP1A2, KCNQ1, MYLK, CALM2, KCNJ1, ITPR2	627	73	6910	1.81163	1	0.290721	57.5335
KEGG_PATHWAY	hsa05033:Nicotine addiction	8	0.51053	0.0652073	SLC32A1, GABRG1, GABRA2, GABRB3, GABRA6, GRIN1, GABRA5, GRIN2A	627	40	6910	2.20415	1	0.295224	58.8979
KEGG_PATHWAY	hsa04670:Leukocyte transendothelial migration	17	1.08488	0.0657192	PIK3CG, CLDN9, PIK3CD, CLDN10, ACTN2, ITGB2, PRKCG, CLDN14, VCL, PTK2, PLCG1, PLCG2, PECAM1, RAC1, TXK, ESAM, JAM3	627	118	6910	1.58773	1	0.292619	59.1937
KEGG_PATHWAY	hsa04728:Dopaminergic synapse	18	1.14869	0.0692289	SLC6A3, DRD4, GRIN2A, PRKCG, COMT, PPP1CC, PPP1CB, ITPR2, GNAL, GNGT2, CAMK2D, CREB3L1, GNAS, CREB3L3, CACNA1C, PPP2R2D, CALM2, GNG7	627	128	6910	1.54979	1	0.301423	61.1693
KEGG_PATHWAY	hsa05231:Choline metabolism in cancer	15	0.957243	0.0704284	PIK3CG, SLC44A2, SLC44A3, GRB2, PDGFA, PIK3CD, PIP5K1C, PRKCG, EIF4EBP1, PLCG1, RAC1, SLC22A3, PDGFRB, SLC22A5, PLA2G4C	627	101	6910	1.63674	1	0.301372	61.824
KEGG_PATHWAY	hsa05332:Graft-versus-host disease	7	0.446713	0.0727554	TNF, CD80, IL1B, HLA-C, HLA-DPA1, HLA-B, HLA-E	627	33	6910	2.33773	1	0.305413	63.065
KEGG_PATHWAY	hsa04725:Cholinergic synapse	16	1.02106	0.0748367	PIK3CG, ACHE, PIK3CD, PRKCG, ITPR2, GNGT2, KCNQ3, FYN, CHRM1, CAMK2D, CREB3L1, CREB3L3, CACNA1C, KCNQ2, KCNQ1, GNG7	627	111	6910	1.58857	1	0.308442	64.1434
KEGG_PATHWAY	hsa04115:p53 signaling pathway	11	0.701978	0.077895	STEAP3, CCND1, RRM2, SERPINE1, CDK6, CDK4, IGFBP3, PTEN, SESN1, CDK2, TP73	627	67	6910	1.80937	1	0.314763	65.6752
KEGG_PATHWAY	hsa05202:Transcriptional misregulation in cancer	22	1.40396	0.079803	FUT8, FLT3, BAIAP3, PDGFA, TGFBR2, PML, SPI1, BCL2L1, AFF1, MEIS1, WT1, MEN1, DOT1L, PTK2, LYL1, ELK4, NTRK1, MLLT1, JMJD1C, IGFBP3, TCF3, MYC	627	168	6910	1.44319	1	0.316948	66.6
KEGG_PATHWAY	hsa04727:GABAergic synapse	13	0.829611	0.0802208	SLC32A1, GABRG1, GLUL, GABRA2, SLC38A3, GNGT2, GABRB3, GABRA6, GABRA5, PRKCG, CACNA1C, GABARAP, GNG7	627	85	6910	1.68552	1	0.314072	66.7993
KEGG_PATHWAY	hsa04950:Maturity onset diabetes of the young	6	0.382897	0.0803201	INS, PKLR, PAX6, PDX1, MAFA, NR5A2	627	26	6910	2.54325	1	0.310219	66.8466
KEGG_PATHWAY	hsa04550:Signaling pathways regulating pluripotency of stem cells	19	1.21251	0.0807075	FGFR2, PIK3CG, WNT5B, JARID2, ESRRB, GRB2, PIK3CD, BMPR2, PAX6, MEIS1, STAT3, WNT7B, WNT4, ID4, JAK3, WNT6, TCF3, MYC, ZFHX3	627	140	6910	1.49567	1	0.307416	67.0303
KEGG_PATHWAY	hsa04713:Circadian entrainment	14	0.893427	0.0858599	NOS1, ADCYAP1R1, GRIN1, GRIN2A, PRKCG, GNGT2, CACNA1G, CAMK2D, PER2, CACNA1H, GNAS, CACNA1C, CALM2, GNG7	627	95	6910	1.62411	1	0.32005	69.3853
KEGG_PATHWAY	hsa04144:Endocytosis	31	1.9783	0.0909479	FGFR2, PRKCZ, CAV1, USP8, ERBB3, CHMP7, PML, PIP5K1C, HSPA1B, CYTH3, SNX3, TGFB1, AMPH, HSPA1L, ITCH, AGAP1, EHD1, RET, TGFBR2, RUFY1, HLA-C, HLA-B, HLA-E, NTRK1, SMURF1, VPS26B, BIN1, ARAP2, ARAP1, EPN1, GRK1	627	258	6910	1.3242	1	0.331966	71.5575
KEGG_PATHWAY	hsa04976:Bile secretion	11	0.701978	0.0910508	ATP1B2, SLC2A1, SCARB1, ATP1A1, GNAS, ATP1A2, SLC4A4, AQP1, SLC10A2, SLC27A5, NR1H4	627	69	6910	1.75693	1	0.328187	71.5999
KEGG_PATHWAY	hsa05162:Measles	18	1.14869	0.091529	PIK3CG, PIK3CD, TLR2, CDK6, HSPA1B, CDK4, STAT1, SLAMF1, CDK2, STAT3, TP73, HSPA1L, CCND1, FYN, IL1B, JAK3, EIF2AK2, EIF2AK4	627	133	6910	1.49153	1	0.325645	71.7963
KEGG_PATHWAY	hsa05213:Endometrial cancer	9	0.574346	0.0940719	PIK3CG, CCND1, GRB2, ERBB2, PIK3CD, LEF1, FOXO3, PTEN, MYC	627	52	6910	1.90743	1	0.329371	72.8196
KEGG_PATHWAY	hsa04068:FoxO signaling pathway	18	1.14869	0.0964826	PIK3CG, SGK1, SGK2, GRB2, TGFBR2, PRKAG2, PIK3CD, RAG1, FOXO3, PTEN, GABARAP, CDK2, STAT3, TGFB1, CCND1, CSNK1E, INS, HOMER3	627	134	6910	1.4804	1	0.332602	73.758
KEGG_PATHWAY	hsa04918:Thyroid hormone synthesis	11	0.701978	0.098098	SLC26A4, TG, ATP1B2, TPO, CREB3L1, PRKCG, ATP1A1, GNAS, CREB3L3, ATP1A2, ITPR2	627	70	6910	1.73183	1	0.333439	74.37
